# Supplementary material for: Correlating Anatomy and Function with Gene Expression in Individual Neurons by Combining in Vivo Labeling, Patch Clamp, and Single Cell RNA-seq
Source: Front Cell Neurosci. 2017 Nov 30;11:376. doi: 10.3389/fncel.2017.00376 (PMC5714881; doi:10.3389/fncel.2017.00376)
Supplement: Table S1 — Data in this table are directly connected to supplementary figures S4, S5, S6, S8, S9, S12, S13. Each panel shows the dataset for the comparison of Pfeffer et al. vs Tasic et al. (S4, S5, S6, S8, S12, S13) or Cembrowski et al. (S9) as described in the text. The data are given as normalized (highest value per row and dataset set as 1) tpm values corresponding to the color coded heat map in each figure. Provided are also the log values of the differential expression significance as calculated by SCDE and sorted in a descending order. For each single cell the cell-type association and cell identity code are provided. CA1D vs CA1V comparison contains normalized values from the hipposeq dataset which are pooled cells (100 for each condition) in triplicate. [file Table1.XLSX]

## Sheet: PV-SOM comp. Pfeffer-Tasic
	Pfeffer et al.	Pfeffer et al.	Pfeffer et al.	Pfeffer et al.	Pfeffer et al.	Pfeffer et al.	Pfeffer et al.	Pfeffer et al.	Pfeffer et al.	Pfeffer et al.	Pfeffer et al.	Pfeffer et al.	Pfeffer et al.	Pfeffer et al.	Pfeffer et al.	Pfeffer et al.	Pfeffer et al.	Pfeffer et al.	Pfeffer et al.	Pfeffer et al.	Pfeffer et al.	Pfeffer et al.	Pfeffer et al.	Pfeffer et al.	Pfeffer et al.	Pfeffer et al.	Pfeffer et al.	Pfeffer et al.	Pfeffer et al.	Pfeffer et al.	Pfeffer et al.	Pfeffer et al.	Pfeffer et al.	Pfeffer et al.	Pfeffer et al.	Pfeffer et al.	Pfeffer et al.	Pfeffer et al.	Pfeffer et al.	Pfeffer et al.	Pfeffer et al.	Pfeffer et al.	Pfeffer et al.	Pfeffer et al.	Pfeffer et al.	Pfeffer et al.	Pfeffer et al.	Pfeffer et al.	Pfeffer et al.
gene	SOM	SOM	SOM	SOM	SOM	SOM	SOM	SOM	SOM	SOM	SOM	SOM	SOM	SOM	SOM	SOM	SOM	SOM	SOM	SOM	SOM	SOM	SOM	SOM	SOM	SOM	SOM	SOM	SOM	SOM	SOM	SOM	SOM	SOM	SOM	SOM	SOM	SOM	SOM	SOM	SOM	SOM	SOM	SOM	SOM	SOM	SOM	SOM	SOM
	CP-D_76	CP-D_49	CP-D_57	CP-B_8	CP-D_64	CP-D_53	CP-D_61	CP-B_25	CP-D_73	CP-D_80	CP-D_66	CP-D_62	CP-D_69	CP-D_58	CP-B_28	CP-D_79	CP-D_67	CP-B_5	CP-D_70	CP-B_29	CP-D_65	CP-D_63	CP-B_14	CP-D_60	CP-D_55	CP-D_82	CP-B_6	CP-D_81	CP-B_10	CP-B_30	CP-B_20	CP-D_77	CP-D_59	CP-D_68	CP-B_24	CP-B_3	CP-B_19	CP-D_78	CP-B_21	CP-D_50	CP-B_23	CP-B_18	CP-B_15	CP-B_16	CP-B_9	CP-B_4	CP-D_56	CP-D_75	CP-B_27
Reln	0.0283855	0.0227134	0	0.652492	0.0955448	0.720577	0.102865	0.0139098	0.0382746	0.0495624	0.442184	0.0134241	0	0.136355	0.0296303	0.00983993	0	0	0.294365	0	0.218301	0	0.449354	0.311917	0	0.468037	0.00338812	0	0.00643071	0.217256	0.263337	0.331299	0.0577414	0.406202	0.0575838	0.316382	0.450845	0	0.0115334	0.0904762	0.00722945	0.0955622	0	0.163753	0.652056	0.667282	0.136343	0.148246	0.453815
Rasl11a	0.300029	0	0	0.024801	0.0724871	0	0.219892	0.061053	0.52529	0	0.699866	0	0.131313	0	0	0	0.102523	0.0112073	0.350108	0	0.0478624	0.159817	0.0382807	0.604013	0.0858657	0.0150241	0	0.247294	0.00377198	0.0553542	0	0.0977215	0	0.269539	0.0304798	0	0.106526	0.115639	0	0	0	0.00500471	0.129178	0.0163874	0	0.00479265	0.252676	0	0.0253771
Rxfp3	0.0295033	0	0	0	1	0	0.0236136	0	0.688966	0	0	0	0	0	0.788428	0.480135	0	0.0166943	0	0.276121	0	0.210296	0.116382	0	0	0	0	0	0.0409363	0	0.214923	0.426539	0	0.0190459	0	0.155062	0.0777693	0	0.258646	0	0.389244	0	0	0	0.0618024	0.289133	0	0	0.131671
Sst	0.162596	0.208379	0.177836	0.229896	0.695293	0.294952	0.53334	0.0433599	0.653347	0.241172	0.943315	0.586363	0.00315256	0.668024	0.079192	0.0497907	0.926422	0.800878	0.476812	0.617524	0.32758	0.209719	0.306103	0.392751	0.120285	0.522965	0.0173055	0.187468	0.0944086	0.717526	0.27843	0.996704	0.817658	0.747548	0.215105	0.775441	0.428498	0.0755649	0.274106	0.597051	0.218218	0.573858	0.33872	0.462727	0.600867	0.436726	0.557304	0.994053	0.283027
Cbln4	0.00373538	0	0	0.301062	0.183421	0	0.645116	0.00977071	0.451773	0	0.382298	0.0886088	0	0.277741	0.0492708	0	0	0.266319	0.426345	0.00302882	0.758869	0	0.402638	0.0250186	0	0	0.00227175	0.0040785	0.660101	0.658481	0.168369	0.808891	0.125772	0.476231	0.57189	0.18045	0.0310733	0	0.28441	0	0.00450114	0.518424	0.495908	0.212692	0.329896	0.298084	0	0.00682625	0.180762
Pdyn	0.00220494	0.00269692	0.367815	0.0768759	0.645014	0.00156604	0.343803	0	0.00334451	0.128765	0.851858	0.240212	0	0.924267	0.0893626	0	0.18462	0.00513321	0.0854714	0.0227417	0.0248488	0	0.0684453	0.518179	0	0.47891	0.00151978	0	0.0303112	0.0954254	0.0396898	0.0561292	1	0.794731	0.0399408	0.0139487	0.110053	0.00156394	0.233312	0.0689165	0.00490516	0.523498	0.00283416	0.249432	0.0658183	0.131023	0.18184	0.341372	0.0602619
Synpr	0.303723	0.616118	0.838381	0.514179	0.692038	0.903033	0.438096	0.0317136	0.308346	0.483146	0.366863	0.354441	0.218242	0.258699	0.186169	0.110946	0.460758	0.142305	0.822403	0.363198	0.392445	0.425231	0.716581	0.152378	0.307506	0.704694	0.0161271	0.00273717	0.856901	0.235161	0.194489	0.628364	0.095085	0.764967	0.236578	0.636466	0.439254	0.434198	1	0.620604	0.497085	0.503514	0.503533	0.975026	0.406453	0.685707	0.667258	0.291506	0.304056
Elfn1	0	0.0139438	0.0130496	0.0327583	0.173083	0.12676	0.628965	0.0172036	0.718575	0.175395	0.803184	0.380707	0.00979225	0.180783	0.498127	0.259144	1	0.0363649	0.424171	0.43218	0	0.0086106	0.520852	0.614684	0.00640287	0.378973	0.00799988	0.00435997	0.0089723	0.620366	0.488952	0.744084	0.477177	0.138457	0.28539	0.0661923	0.757858	0.330825	0.948587	0.241037	0.143874	0.0833318	0.157402	0.387198	0.789729	0.356035	0.412811	0.300058	0.417093
Olfm3	0.213509	0.00156151	0.00518125	0.165143	0.116426	0.212951	0.285728	0.00683056	0.228338	0.298077	0.256303	0.275187	0.00204905	0.772627	0	0	0.35471	0.118927	0.660646	0.0737703	0.0958887	0	0.26999	0.0547273	0	0.0242465	0.00370568	0.0406299	0.00328836	0.424733	0.0982141	0.212222	0.0240074	0.698298	0.127209	0.181716	0.345689	0.00188307	0.389244	0.021605	0.00653541	0.544143	0.0110286	0.209877	0.351359	0.348528	0.0857769	0.284821	0.228658
Npy	0.00380275	0.00324495	0.00802926	0.05493	0.0769036	0.00647377	0.393249	0.0264403	0.00359133	0.00384196	0.63345	0.50098	0.0835205	0.432035	0.0479261	0.0227044	0.002943	0.179226	0.74752	0.570967	0.0111288	0.130874	0.060138	0.420032	0.105403	0.00329565	0.0835382	0.00214286	0.149375	0.16432	0.0926473	0.585804	0.497668	0.459341	0.0523083	0.196433	0.063317	0.117579	0.0562915	0.368003	0.118152	0.218994	0.234532	0.227027	0.0978381	0.153492	0.051205	0.193933	0.0304842
Pde1a	0.0529709	0.0271633	0	0.221765	0.280083	0.356047	0.453539	0.0979567	0.221727	0.240455	0.0268454	0.349749	0.00203464	0.285224	0.0626446	0	0.0976191	0.191284	0.357898	0.422916	0.296923	0	0.107958	0.862392	0.112671	0.0173158	0.00832088	0.120738	0.0430723	0.199919	0.505786	0.00482659	0.0116692	0.314417	0.34944	0.0927955	0.287437	0.00326994	0.159413	0.446952	0.0140605	0.131028	0.0551614	0.455864	0.269689	0.449715	0.00532063	0.171454	0.159519
6330403K07Rik	0	0	0	0.0370642	0.166152	0.207005	0.0703014	0.472564	0	0.0828744	0.117568	0.202845	0	1	0.237033	0	0	0.668302	0.0660571	0.421837	0.545164	0	0.180068	0.168154	0	0	0.0066377	0	0.306372	0.720915	0.432583	0.4556	0.494241	0.0909303	0.438407	0.775438	0.321319	0.143322	0.0795017	0	0.197274	0.170197	0.275008	0.335322	0.331712	0.0495181	0.217877	0.00583194	0.273612
Zcchc12	0.236666	0.37236	0.0301527	0.0317392	0.121217	0.166493	0.0710125	0.345157	0.0592635	0.151363	0	0.11178	0	0	0.455565	0	0.0889825	0.208212	0.542596	0.578906	0.0822465	0.0972637	0.200582	0.506107	0.150089	0	0.0297373	0.564211	0.369761	0.9074	0.30249	0.389505	0.102416	0.144223	0.817795	0.0671049	0.414547	0.121749	0.264278	0.513301	0.234856	0.17796	0.217556	0.19728	0.914581	0.0135633	0	0.952427	0.20312
Crhbp	0.00997338	0	0.117055	0.0623683	0.123186	0.149375	0.124469	0.0417274	0.308695	0.0349954	0.266264	0.0897506	0.276478	0	0.00867073	0	0.186879	0.225839	0.159397	1	0.194991	0.247387	0.222271	0.0399398	0.0744594	0.106706	0.015836	0	0.173213	0.332739	0.0768748	0.303316	0.135637	0.234641	0.030819	0.343443	0.0580174	0.0652568	0.14297	0.132866	0.130124	0.390601	0.231582	0.175228	0.293601	0.14881	0.117168	0.28362	0.0409669
Rgs17	0.351842	0.171045	0.105269	0.805665	0.41713	0.29914	0.0499597	0.259961	0.0657012	0	0.163114	0	0.324622	0.900361	0.0288719	0.233556	0.427429	0.272059	0.0720913	0.226764	0.0641969	0.216756	0.246016	0.728063	0.342383	0.0703794	0.00570614	0.652877	0.377128	0.45418	0.656865	0.42455	0.600427	0.246579	0.0730439	0.16043	0.159505	0.220918	0.371139	0.0954919	0.0973732	0.143045	0.0929102	0.0742932	0.425857	0.0938245	1	0.181451	0.351095
Rab3b	0.894677	0.190938	0.432955	0.226911	0.446057	0.375827	0.4229	0.117966	1	0.469956	0.538089	0.290609	0.144662	0.00207046	0.0985481	0.169534	0.393041	0.174446	0.157818	0.249389	0.338249	0.764581	0.241454	0.425235	0.233936	0.276385	0.334832	0.459556	0.220852	0.206242	0.256346	0.351908	0.75453	0.348461	0.228486	0.424965	0.240748	0.339538	0.25728	0.354762	0.450375	0.398269	0.281514	0.209003	0.269083	0.549269	0.263373	0.402019	0.0931018
Mcm6	0	0	0	0	0	0	0	0.0105232	0	0	0	1	0	0	0.0263615	0	0	0	0	0	0.0112212	0	0	0.427799	0	0	0	0	0	0.0112246	0.015543	0	0	0.126886	0	0	0	0	0.358322	0	0	0	0	0	0	0	0.145478	0	0
Calb2	0	0.00322744	0	0.0164686	0	0	0.2729	0.00610502	0	0	0.349407	0.0042102	0	0.00346901	0.0129722	0	0.00401601	0.365154	0.171423	0.286864	0	0	0.0974623	0	0.00487015	0	0.0046842	0	0.00606184	0.473135	0.484678	1	0.253132	0	0.444696	0.127809	0.448234	0	0.631909	0	0.0104114	0.0143879	0.0495001	0.196208	0.0903939	0.0149763	0.00507525	0.779388	0.0551373
Cplx2	0.0384078	0	0.0400708	0.589249	0.0156613	0.288261	0.19262	0.118859	0.0106428	0	0.207471	0.24403	0	0.0257289	0.110368	0	0.128159	0.252897	0.0849052	0.151556	0.281206	0.0616687	0.226529	0.644342	1	0.258892	0.0110542	0.0125512	0.191929	0.51325	0.0205039	0.295637	0.634614	0.405485	0.249957	0.0756757	0.197945	0	0.361485	0	0.0365037	0.0369062	0.0778764	0.207663	0.268137	0.360493	0.369225	0.341994	0.346269
Gap43	0.0632338	0.476649	0	0.352597	0.0778008	0	0.086735	0.175244	0.323359	0.501444	0.00108048	0.333557	0	0.00379738	0.174933	0.229806	0.361497	0.120312	0.251936	0.241666	0.136147	0.00509136	0.197504	0.297956	0.0567692	0.00183543	0.0316558	0.217555	0.213539	0.334282	1	0.132312	0.109618	0.101762	0.0819481	0.22517	0.0961258	0.17373	0.0279296	0	0.0142462	0.0548247	0.23123	0.0951283	0.34029	0.0372963	0.292907	0.00369563	0.224247
Grin3a	0	0	0	0.0629031	0.327475	0.305698	0.373685	0.0102019	0	0	0.401126	0	0	0.459969	0.0365093	0	0	0.00891772	0.0910974	0.203555	0	0	0.802952	0	0.72056	0	0	0	0.34859	0.491628	0.507662	1	0.0746495	0.572359	0.381358	0.116316	0.295834	0.301258	0.637241	0	0.0204517	0.0262831	0.201073	0.595015	0.31913	0.266948	0	0.58949	0.0678964
Vgf	0.0314086	0.13303	0.290638	0.0914326	0.433055	0.332215	0.460028	0.037489	0.724894	0.0909357	0.342642	0.142295	0.474329	0.28652	0.0871521	0.258783	0.434354	0.394841	0.922209	0.20982	0.661828	0.530242	0.111203	0.218192	0.00322268	0.626687	0.091032	0.0709647	0.131917	0.326672	0.104761	0.536711	0.234841	0.912715	0.0382819	0.235114	0.168709	0.24595	0.0367408	0.0153677	0.117827	0.38829	0.249929	0.183277	0.218617	0.394572	0.10245	0.440443	0.129175
Cacng3	0.232216	0.264967	0.282969	0.332308	0.143027	0.269798	0.406241	0.150381	1	0.200709	0.00393066	0.0247079	0	0	0.166932	0.39111	0	0.0361251	0.151191	0.110305	0.495915	0.121915	0.0466586	0.178276	0.0477507	0	0.0203226	0	0.206464	0.265857	0.337289	0	0.0161843	0.097379	0.0244499	0.156928	0.462331	0.219738	0.211203	0.0858397	0.0351715	0.0438302	0.23483	0.238015	0.123537	0.232455	0.306292	0.194493	0.0363576
Zfp110	0	0.100078	0	0	0	0	0	0.59412	0	0	1	0	0	0	0	0	0	0.790847	0	0	0	0	0.42855	0	0	0	0	0	0	0	0	0	0	0.12568	0	0	0	0	0	0	0	0	0	0	0	0	0	0	0.404168
Gad2	0.690862	0.00613896	0.0659716	0.107424	0.460745	0.244695	0.520879	0.374148	0.973828	0.159409	0.520894	0.388385	0.230649	0.469968	0.274576	0.00515746	0.687167	0.285826	0.51252	0.27726	0.708477	0.132298	0.735295	0.525123	1	0.306273	0.32451	0.433558	0.208531	0.884287	0.476076	0.278036	0.0679066	0.521379	0.249403	0.339463	0.255151	0.418582	0.391183	0.360236	0.191409	0.332968	0.314358	0.227299	0.779966	0.280479	0.710684	0.591708	0.195843
Pcsk5	0	0	1	0	0	0	0	0	0	0	0	0	0	0	0.0714829	0	0	0.0142593	0.0392139	0	0	0	0	0	0	0	0	0	0	0.0155357	0.436399	0	0	0.181165	0	0	0	0.0921838	0.0933917	0	0	0.0081869	0	0	0	0	0	0	0.0134662
Adcy2	0	0	0.0132163	0	0.312036	0.21265	0	0.0192449	0	0.0373854	0.231866	0	0	0.447137	0.00860896	0	0.172888	0.170094	0	0.280866	0.127098	0	0.157153	0.517357	0	0	0.00546892	0	0.0669988	0.193873	0.660624	0.204737	0.538681	0.349547	0.00644198	0.793827	0.177314	0	0.469552	0.0870738	0.065015	0.00701141	0.277955	0.305101	0.386493	0.233603	0.65627	0	0.116023
Cacna2d3	0.279516	0.147433	0	0.00864807	0.254566	0.200701	0.206442	0.00529862	0.15678	0.026331	0	0.431246	0	0	0	0	0.494676	0.106528	0.0968681	0.181916	0.0874415	0	0.015561	0	0	0.0946561	0.00464626	0	0.124931	0.0625736	0.105281	0.00918329	0.526767	0.119292	0.0703665	0.197711	0.111151	0.0209224	0.165484	1	0.0212443	0.0161328	0.0806628	0.233649	0.397226	0.208961	0.0655263	0.0489869	0.135988
Pllp	0	0	0	0	0	0	0	0	0	0	0	0.0351383	0	1	0	0	0	0	0	0	0	0	0.126626	0	0	0.730039	0	0	0	0	0	0.63179	0	0	0	0	0	0	0	0.205313	0.0256108	0.12118	0	0	0	0.0429799	0	0	0.226815
Timp3	0.00466563	0.712073	0	0.00455017	0.43989	0	0.642666	0.0922981	0.0951545	0.280543	0.270735	0.0490345	0	0.0122204	0.215661	0	0	0.00767637	0.0386142	0	0	0	0.726734	0	0	0	0	0	0.0933259	0.00597393	0.448907	0.209523	0.168148	0	0.0817596	0.134366	0.125392	0	0.0173368	1	0.00768464	0.011753	0.00738098	0.0322808	0.0169155	0.0152411	0.040447	0.0239218	0.186735
Lgals1	0.0260055	0	0	0.0666425	0.521948	0	0.365775	0.272159	0	0.00951131	0.216865	0	0	0.0215317	0.0210121	0	1	0.339824	0	0.217451	0.0106394	0	0.237146	0.324567	0	0	0.202577	0	0.110959	0.0202621	0.045912	0.0916119	0	0.119528	0.217613	0.48447	0.00954652	0	0	0.175177	0.084009	0.149486	0.30724	0.403994	0.239923	0.0271122	0.301544	0.208244	0.274786
Grm7	0	0	0	0.0460223	0.394909	0.483542	0	0.00875098	0	0	0.319996	0.00675631	0.413158	0	0	0	1	0.00764946	0.143112	0.0211436	0	0	0.0346949	0	0	0.461142	0	0	0.00662025	0	0	0	0.00800413	0	0	0	0	0	0.227353	0.0154652	0	0.219303	0.0128714	0.397365	0.219467	0	0	0	0.257025
Cdh13	0.474491	0.0187186	0.0137064	0.737349	0.914151	0.00671622	0.604158	0.0221762	0.438772	0.664172	0.31268	0	0.0232378	0	0.0679154	0.0170569	0.0322364	0.169095	0.0551311	0.140301	0.273356	0.790196	0.45852	0.00509263	0.0478596	0.875333	0.00668972	0.00447582	0.0918414	0.236544	0.0713887	0.788313	0.00420074	0.438622	0.361207	0.421843	0.701374	0.171813	1	0.364025	0.0292578	0.439081	0.38552	0.366299	0.0652075	0.194169	0.0316172	0.609946	0.559867
Cpne5	0.71649	0.296596	0	0.185892	0.186779	0.128528	0.443628	0	0	0	0.695422	0.0436871	0	0	0.19944	0	0.013833	0.337865	0	0.0765853	0	0.0141607	0.530174	1	0	0.0993048	0	0.0339556	0.248612	0.0683986	0.103323	0.548171	0.080849	0.0976668	0.353248	0.0733122	0.228	0	0.306769	0.05625	0	0.166678	0.158454	0.0849881	0.00528201	0.36609	0	0	0.0346059
Man1a	0	0	0	0.452005	0	0.0720552	0.472768	0	0.0831872	0.0173449	0	0	0	0	0	0	0.00883879	0.0123324	0.0982228	0.357371	0.24178	0	0.0112215	0	0	0	0	0	0.0133414	0.315754	0	0	0	0	0	0	0.252431	0	0.0487416	0	0	0.0165214	0	0.020168	0.107796	0	0.615268	0	0.0360774
Gpm6a	0.00897823	0.339444	0.711968	0.126809	0.353899	0.672302	0.36454	0.148464	0.269754	0.470093	0.361263	0.131469	0.083356	0.173286	0.347988	0.00393241	0.253441	0.154253	0.0947688	0.168864	0.144992	0.169744	0.297526	0.199391	0.00279399	0.143787	0.214513	0.0878395	0.519105	0.473507	0.420659	0.117385	0.116216	0.693096	0.471555	0.477475	0.431087	0.145266	0.713327	0.593759	0.112217	0.445859	0.237184	0.356132	1	0.28377	0.274505	0.159233	0.285031
Sfrp2	0	0	0	0.0864553	0.0243251	0	0.504211	0	0	0	0.210839	0	0	0	0.00736538	0	0	0	0	0.212937	0	0	0.16424	0	0	0	0	0	0	0	0.184236	0	1	0.00633272	0.00708611	0.356572	0.0206865	0	0.195472	0	0	0.477298	0.0358311	0.122644	0	0.785289	0	0	0.0937418
Chl1	0	0.00190851	0	0.0701089	0.395762	0.342684	0.601415	0.145456	0.00240963	0.116058	0.58917	0.0727395	0.00287981	0.0145963	0.174663	0	0	0.0204333	0.321089	0.125957	0	0.0192318	0.433022	0.686597	0.00201051	0.00330576	0.00689825	0	0.139149	0.520168	0.0189706	0.453209	0.00759077	0.33867	0.0909297	0.324991	0.389402	0.407654	0.0509401	1	0.00750981	0.010002	0.175383	0.263547	0.730379	0.380608	0.301836	0.0198277	0.472861
Tox	0	0.0573933	0	0.0143129	0.101157	0	0.142903	0.08569	0	0	0	0.0047394	0	0	0	0	0	0.43326	0	0.0477761	0	0.124904	0.0436533	0.00390261	0	0	0	0	0	0.125277	0.0185039	0.0264251	0.780383	0	0.19604	0.0727158	0.119465	0	0.00727125	1	0.283626	0	0	0.00371657	0.00567563	0	0.251099	0.122221	0.0331307
Ptma	0.279456	0.478324	0.551109	0.50043	0.323872	0.37129	0.176023	0.432813	0.455236	0.815725	0.13239	0.130739	0.192205	0.376586	0.986761	0.13846	0.747288	0.14199	0.295719	0.258876	0.253739	0.524518	0.260355	0.673905	0.367588	0.0997917	0.119944	0.250568	0.353174	0.0599918	0.258915	0.333235	0.839378	0.519701	0.106947	0.55127	0.312496	0.643203	0.381342	0.128205	0.512456	0.131057	0.185069	0.135838	0.383931	0.0173315	0.202497	1	0.196878
Hpcal4	0.968235	0	0	0.214537	0.0127677	0.195564	0.326849	0.00660163	0.0381469	0.108363	0.0465892	0.0817623	0	0.0437282	0.0909569	0	0.528702	0	0.345589	0.140107	0.0419762	0.207724	0.0502141	0.0353035	0.320192	0.311979	0	0.0736154	0.269189	0.0123229	0.0650051	0.507122	0	0.150404	0.0897811	0.167642	0.229232	0.281455	0.194137	0.0224585	0.193515	0.101737	0.0720485	0.090463	0.0149541	0.15374	0.880397	0	0.161694
AI504432	0	0	0	0.0346437	0.460876	0.383072	0.463296	0.409359	0.323228	0	0.503104	0.371131	0.195569	0.709668	1	0.136947	0.581286	0.415292	0	0.176405	0.516877	0	0.200629	0.513785	0	0	0.00606935	0.102348	0.00733074	0.251546	0.836848	0.143789	0.551072	0.0908627	0.416699	0.304182	0.669264	0.20032	0.0964157	0.190209	0.070303	0.0369607	0.166758	0.688092	0.721223	0.0372575	0.228199	0.077749	0.0609048
Uchl1	0.0800386	0.365536	0.463688	0.345804	0.413847	0.317739	0.469734	0.156257	0.520373	0.463546	0.318778	0.413263	0.214008	0.378191	0.198291	0.35699	0.385315	0.245697	0.346829	0.493988	0.889829	0.414212	0.205891	0.341123	1	0.32647	0.104199	0.191915	0.188454	0.416682	0.19233	0.385012	0.182461	0.24764	0.12931	0.204092	0.301581	0.701086	0.291546	0.515283	0.122181	0.292286	0.337042	0.221399	0.241135	0.376114	0.339408	0.713859	0.134586
Tmem158	0	0	0	0.160784	0	0	0	0.0122213	0	0	0.135837	0.190643	0	1	0.127233	0	0	0.123728	0	0.0818313	0.110574	0.0211312	0.00799406	0	0	0.126659	0.0143971	0	0.0176507	0.139248	0.00683759	0	0.376467	0.573701	0.0105195	0.256609	0.00767741	0.124053	0.0150466	0.131144	0	0.36612	0.1081	0.173435	0	0.146813	0	0.335842	0.0269646
Cacng5	0	0	0	0	0	0	0.339715	0.036648	0	0.50462	0	0	0	0.513168	0.690596	0	0	0.176593	0	0	0	0	0.804014	0	0	0	0	0.0172781	0	0.0213778	0.0140964	0	0	0.0152627	0	0.047086	0.14245	0	0	1	0	0.0262863	0	0	0	0.0389574	0	0	0
Zwint	0.757173	0.332681	0.39825	0.576507	0.61697	0.778313	0.63265	0.612899	0.495222	0.718868	0.830413	0.583612	0.53434	0.0211965	0.331509	0.735018	0.584624	0.927876	0.530133	0.847531	0.651178	0.593679	0.733369	0.841391	0.844107	0.455578	0.491448	0.755512	0.465526	0.702101	0.373724	0.727953	0.761958	1	0.601477	0.614734	0.352187	0.361048	0.760935	0.709531	0.710219	0.85282	0.592856	0.539234	0.533035	0.642832	0.276982	0.804796	0.466647
Rpp25	0.58637	0.123979	0.151429	0.0372572	0.170699	0	0.0353918	0.0310508	0.0710227	0.0102495	0.373037	0.00976988	0.23062	0.0361852	0.116068	0.0549256	0.453795	0.237885	0	0.189829	0.112299	0.116879	0.435245	0.0281572	0	0	0.153752	0	0.14829	0.245001	0.532971	0.700875	0	0.152425	0.756043	0.202141	0.249837	0.135544	0.228775	0.32383	0.407214	1	0.156784	0.408007	0.624278	0.33557	0.255616	0.0400293	0.0418864
Pcdh18	0	0.0260476	0.0316904	0.0904004	0.542112	0	0.218873	0.00427277	0	0.244107	0	0.326013	0	0	0.0770917	0	0.00851733	0.00871487	0	0.0433204	0	0	0.27486	0	0	0	0	0	0.0100564	0.0142424	0.0517151	0	0	0.00497124	0	0.00688909	0.215906	0	0.011022	0	0	0.263857	0.00403264	0.503513	0.357576	0.139755	0	0	0.148994
Bcl11a	0.371875	0	0.110519	0.141346	0.166148	0.340829	0.28134	0.209245	0.0133658	0.05351	0.0107988	0.00228422	0.0336921	0.429096	0.553807	0	0.407759	0.221426	0	0.326906	0.0043788	0.310056	0.125119	0.221625	0.0911811	0.0781914	0.0269489	0.311876	0.135126	0.351647	0.196574	0.00165864	0.00836517	0.363091	0.322853	0.205388	0.0815059	0.377365	0.151981	1	0.0250118	0.124921	0.134801	0.319926	0.113553	0.12006	0.24778	0.735346	0.125101
Rgs6	0.00993702	0.00992594	0	1	0	0.0117895	0	0	0	0.0334327	0	0	0	0	0.0110989	0	0	0.0284654	0	0	0	0	0	0	0	0.0109028	0	0	0	0.0124054	0.0133607	0.440181	0	0.0223062	0.010678	0.106884	0.23842	0	0	0.18304	0.0314321	0	0.182011	0.317644	0.240031	0	0.71988	0	0.113338
Fam57a	0	0	0	0	0	0	0	0	0	0	0	0	0	0	0	0	0	0	0	0	0	0	0	0	0	0	0	0	0	0	0.421263	0.363005	0.0674247	0	0.32209	0	0	1	0	0	0	0	0.399368	0	0	0	0	0.387614	0.070016
Neto1	0	0	0	0.0611788	0.211983	0.170771	0.106767	0.0469888	0	0.116566	0.0434334	0	0.53275	0	0.128274	0	0.780464	0	0.129796	0	0.162973	0	0.435928	0.0156387	0.47092	0	0.0899786	0	0.00638036	0.223295	0.0504214	0.0348818	0	0.482344	0.30386	0.378805	0.328863	0.321525	1	0.00683138	0.500647	0	0.581175	0.289352	0.620898	0.0126106	0.295557	0	0.0857074
Adra2a	0	0	0	0	0	0	0.266247	0	0	0	0	0	0	0	0.0850957	0	0	0	0	0	0	0	0	0	0	0	0	0	0	0	0	0.537119	0	0	0	0	0	0	0.148629	0	0	0.0959604	0	1	0.279675	0	0	0	0
Grm1	0	0.077925	0.0147925	0.458491	0.307417	0.503539	0.609658	0.00435152	0	0	0.0266981	0.0929269	0	0.0381492	0.00454205	0.00538704	0.00485761	0.00355019	0.263584	0.395289	0	0	0.25197	0.992391	0	0.572385	0	0	0.00384066	0.0473828	0.367785	0.111885	0.0103586	0	0.0049941	0.456043	0.425988	0.235798	0	1	0.0107428	0.046372	0.954682	0.100407	0.297767	0.329258	0	0.00567141	0.329579
Timp2	0.0145412	0	0	0.675311	0.145229	0.326289	0.268436	0.16496	0.392702	0.0480476	0.0630782	0.436694	0	1	0.149703	0.177232	0.455013	0.198976	0.026256	0.285715	0.00467574	0.0147483	0.592646	0.110439	0.00646265	0.00733311	0.0503315	0	0.120515	0.318867	0.204985	0.292817	0.112342	0.0688728	0.0292131	0.397044	0.177257	0.0848321	0.455053	0.024817	0.619021	0.296325	0.0255983	0.18788	0.620548	0.256095	0.101542	0.0161752	0.0484399
Ubc	0.642123	0.173094	0.478764	0.57533	0.43001	0.284165	0.187017	0.582175	0.161044	0.644772	0.569117	0.288401	0.539566	0.419843	0.224101	0.79712	0.732419	0.499347	0.163058	0.47355	0.296493	0.112251	0.354606	0.0959044	0.491326	0.967949	0.240748	0.578629	0.547394	0.79567	0.456129	0.292543	0.145475	0.583768	1	0.586774	0.376903	0.449622	0.403843	0.187036	0.570009	0.393783	0.24833	0.399504	0.611553	0.395803	0.0731365	0.645056	0.216409
Magel2	0	0.00708618	0	0	0	0	0	0	0	0	0	0	0	0	0	0	0	0	0	0.159983	0	0	0.56586	0	0	0	0	0	0	0.00661269	0	0	0.00915981	0	1	0.077965	0	0	0	0	0	0	0.00829784	0.268869	0	0	0	0	0.688657
Kcnd3	0	0	0	1	0.00942428	0	0	0.141663	0	0	0	0	0	0	0.009476	0	0	0.346727	0	0.131824	0	0.0640564	0.124519	0	0	0	0	0	0.434689	0	0.650206	0	0	0	0.00797713	0	0	0	0.74538	0	0	0.0130234	0	0	0.127459	0.00692864	0	0.335228	0.234527
Serpine1	0	0	0.0195438	0.0157072	0	0	0	0	0	0	0	0	0	0.746383	0.0184501	0	0	0.319669	0	0	0.0491383	0	0	0	0	0	0	0	0	0.00733228	0	1	0	0	0	0	0	0	0	0	0.00964633	0	0	0.207815	0	0.00719485	0	0	0
Celf6	0.232464	0.0572559	0	0.0126166	0.127077	0.249084	0.100877	0.230578	0	0.237327	0	0.219777	0	0.0903586	0.11026	0	0.519228	0	0.269201	0.251598	0	0.0255355	0.154259	0.833361	0	0.13227	0	0.0241213	1	0.132515	0.401246	0.0638509	0	0.136238	0.424316	0.0168256	0.0240374	0.108106	0.0115371	0.629094	0.0123973	0.114059	0.0122795	0	0.0900534	0.213251	0	0.243344	0
Eef1a1	0.244039	0.0286326	0.25591	0.382721	0.308884	0.225903	0.213365	0.37222	0.159944	0.397812	0.36336	0.510424	0.491374	0.166029	0.662876	0.172933	0.0924105	0.425606	0.116894	0.619869	0.172756	0.276314	0.396849	0.290797	0.260599	0.242221	0.400103	0.516983	0.622408	0.37441	0.403772	0.468029	0.389556	0.174579	1	0.421972	0.486938	0.222332	0.849248	0.579943	0.314916	0.457295	0.623366	0.235364	0.804212	0.499284	0.232935	0.244715	0.274536
Slc30a3	0.0187584	0.157713	0.554709	0.180511	0.494569	0.565923	0.552734	0.546848	0.17764	0.00259921	0.902275	0.00323057	0.158586	0	0.0120802	0.651665	0.00403735	0.190542	0.261648	0.0301573	0.685654	0.311437	0.651223	0.748029	1	0.841166	0.124608	0	0.248028	0.558657	0.432626	0.334953	0.00270157	0.887371	0.558955	0.599532	0.762833	0.00310453	0.333886	0.516984	0.354613	0.888926	0.235032	0.49505	0.838324	0.288722	0.0149051	0.395953	0.505325
Unc13c	0	0	0	0	0	0	0	0	0	0	0	0	0	0	0	0	0	0	0	0	0	0	0.16754	0	0.601699	0	0	0	0	1	0.0112237	0.811477	0	0.0197718	0	0	0	0	0	0	0	0	0	0	0	0	0	0	0
Dscam	0	0	0	0	0.0633198	0	0	0	0	0	0	0	0	1	0	0	0	0	0.071013	0	0	0	0	0.0261194	0	0.150386	0	0	0	0.0971006	0	0.0476904	0	0	0.00494882	0	0	0	0	0	0	0	0.00542631	0	0	0	0	0	0
Marcks	0	0	0	0.0213312	0	0	0	0.0369681	0	0	0	0	0	0	0.154848	0	0	0.789655	0	0	0	0	0.40935	0	0	0.0113926	0.00916832	0	0.922484	0	0.502594	0	0	0	0.585782	0.105662	0.172723	0.148862	0.315347	0	0.366807	0.027549	1	0	0.379053	0.0153893	0	0.0299055	0.0585953
Dgkg	0	0.0287061	0	0.00769532	0.0373356	0.0482629	0.0919012	0.00865998	0.0167345	0	0.188054	0	0	0.00421783	0.00426131	1	0.0474381	0.0572285	0.0471078	0.445305	0	0	0.283066	0.466819	0	0.124167	0	0.145989	0.295796	0.00577326	0.0426367	0.0235198	0	0.154935	0.0186352	0	0.0575979	0.0119253	0.11393	0	0.262966	0.00425931	0.038563	0.101847	0.0527199	0.164853	0.0217157	0.143147	0.189401
Atp1a1	0	0.603751	0	0.203764	0.364768	0.262667	0.22207	0.32959	0.799835	0.358283	0.480467	0.0708452	0.283577	0	0.269983	0.727591	0.394203	0.225245	0	0.246374	0	0	0.514769	0.213902	0	0.0134353	0.138667	0.0357983	0.349454	0.291064	0.0737596	0.725248	0.234001	0.264851	0.031317	0.385614	0.240323	0.507297	0.0952347	0	0.105116	1	0.201624	0.130008	0.321181	0.117603	0.0672011	0.210645	0.112243
Zbtb10	0	0	0	0	0	0	0	0	0.0644188	0	0	0	0	0	0.796797	0	0	0	0	0.239045	0	0	0	1	0	0	0	0	0	0.0238445	0	0	0	0	0	0	0	0	0	0	0	0	0	0	0	0	0	0.0405076	0
Sh3gl3	0	0	0	0.203442	0	0	0	0.256829	0	0.168443	0	0	0.134555	0	0.00643378	0	0.217727	0.0176009	0	0.0341895	0	0	0.0718052	0.216284	1	0.218495	0	0	0.14326	0	0.218755	0.0521198	0	0.109528	0.0176853	0	0.344298	0.163224	0.41341	0.437392	0.0969091	0	0.0962529	0.187216	0	0	0	0	0.158768
Tmcc3	0	0	0	0.00271807	0	0	0.0196267	0.00342585	0	0	0	0	0	0.294222	0	0	0	0.00366842	0.819238	0.0445075	0	0.170396	0.0294915	0	0	0.059142	0	0	0	0.27064	0	0.165896	0	0.776339	0	0	0	0	0	0	0.00267081	0.0210621	0	0.0196612	0.004446	0.00560268	0	1	0.0602085
Basp1	0.484697	0.732654	0.055106	0.466763	0.366852	0.256821	0.257153	0.223933	0.475879	0.291887	0.321527	0.246217	0.0553208	0.197935	0.794584	0.0924071	0.678508	0.0938853	0.0985939	0.266029	0.760331	0.307531	0.268184	0.103705	0.0892148	0.0869491	0.22249	0.167289	0.351366	0.390727	0.42195	0.146071	0.391115	0.131147	0.531848	0.42457	0.515208	0.23811	0.450626	0.628075	0.357241	0.375061	0.613762	0.418381	0.367265	0.591381	0.750218	0.264646	0.4074
Egr2	0.0163853	0	0	0.0100224	0	0	0.850058	0.0157903	0.00673278	0	0.17126	0.237911	0.00473681	0	0.184937	0	0.0109881	0	0.360776	0.0295647	0.00949595	0	0.4397	0	0	0.00468592	0.0682868	0	0.00443434	0.081343	0.427581	0.722239	0.739857	0.0457009	0.676485	0.341961	1	0.166488	0.672087	0	0.00839331	0.475389	0.0155187	0.347277	0.322457	0.321151	0	0.501075	0.0588658
Cdh4	0	0	0.0474587	0.0446758	0	0	0.185024	0.124776	1	0	0	0	0	0	0.595381	0	0	0.0469841	0.177636	0.342124	0	0	0.799129	0.107972	0	0	0	0.23085	0.319088	0.0255949	0.500124	0.0189665	0	0.163447	0.768332	0.452654	0	0	0.4271	0.136878	0	0	0.354115	0.142373	0.724731	0.0251151	0	0	0.132092
Cacng4	0	0	0	0	0	0.118285	0	0.166476	0.484388	0	0	0	0	0	0.0285397	0	0	0	0	0.012509	0	0	0	0	0	0	0	0	0.00615883	0	1	0	0	0	0	0	0	0	0	0	0.0116574	0	0	0.0345025	0	0.0052169	0	0	0.0923257
Cdh22	0	0	0	0.0530983	0	0	0	0.0209141	0	0	0	0	0.020729	0	0	0	0	0.201097	0.210803	0	0	0	0.0829177	0	0	0	0	0	0	0.207147	0.665619	0	0	0	0	0.028903	0.018065	0	1	0	0	0	0.179955	0.0548697	0.115617	0	0	0	0.317551
Shisa6	0	0	0.0825044	0.0262043	0	0.188701	0.0970445	0.00825696	0	0.0196968	0	0	0	0	0	0	0.0309437	0	0.0659803	0.253773	0	0	0.0608248	0	0.00994236	0.285432	0	0	0	1	0.36926	0	0	0.0283835	0	0	0	0	0.0692238	0	0.00751004	0	0	0.196354	0.672817	0	0	0	0.0744765
Syt5	0	0.00465065	0	0.0204958	0.0133144	0	0.138882	0.0106561	0.00436188	0.137308	0.391164	0	0	0	0.0785808	1	0.836078	0.0995833	0.0103214	0.188595	0	0.00237044	0.0358468	0.474461	0	0	0.00550579	0.00476579	0.0376203	0.27641	0.0147059	0.137783	0.0182892	0	0.0127855	0.26904	0.0426751	0	0.139316	0	0.0138459	0.0269995	0.0854447	0.00957969	0.236507	0.147021	0.829025	0.443467	0.1226
Caprin2	0.282137	0.112247	0.375947	0.0720983	0.171877	0.027112	0.153523	0.311459	0.00928053	0.0834815	0.316776	0.754373	0.0742527	1	0.115559	0.0978769	0.59515	0.132284	0.11441	0.246893	0.442461	0.108052	0.597443	0.249458	0.133027	0.279251	0.259903	0.180265	0.0719575	0.681539	0.293158	0.115683	0.822921	0.227985	0.349303	0.223762	0.199398	0.0291457	0.287111	0.144015	0.194966	0.0210257	0.121669	0.214822	0.324229	0.183371	0.387311	0.314204	0.37642
Klf5	0	0.784479	0	0.00995012	0.240865	0.035968	0.0730816	0.0203793	0.0805851	0.953167	0	0.183918	0	0.0173064	1	0	0.584237	0.195681	0.502186	0.376749	0.107417	0.571467	0.184499	0.903848	0	0.0106283	0.0866019	0.0365043	0.496713	0.599878	0.133138	0.221308	0	0.523625	0.199703	0.59334	0.22207	0	0	0.0541387	0.163767	0.668223	0.0314738	0.12291	0.179032	0.342515	0.115538	0.212627	0.139941
Gng2	0.120666	0.0210452	0.536225	0.0230184	0	0.0314349	0.156253	0.136693	0.377349	0.626466	0.0226137	0.452296	0	1	0.319466	0	0	0.0170696	0.289463	0.19177	0	0	0.0164877	0.0463479	0.352367	0	0.05137	0.227361	0.0800199	0.0241768	0.38972	0.320942	0.237689	0	0.151275	0.0354203	0.2253	0.031065	0.493838	0.945437	0.150063	0.185228	0.124224	0.0906414	0.259349	0.153291	0.0948932	0.0436297	0.24825
Mafk	0.0030937	0	0	0	0.0179418	0	0	0	0	0	0	0	0	1	0	0	0.589974	0	0.227105	0.0225589	0	0	0.0039699	0.0655832	0	0.0066176	0	0	0	0	0.00279637	0.174396	0	0	0.0774391	0.0329672	0	0.239937	0	0.0238894	0	0	0	0.00288854	0.0514633	0	0.503119	0.00894425	0
Tuba1a	0.329636	0.239433	0.478468	0.502866	0.481551	0.106587	0.561702	0.440826	0.479057	0.15347	0.20001	0.132642	0.182943	0.554335	0.401562	0.484958	0.41756	0.635448	0.213962	0.885193	0.295534	0.309626	0.361887	0.517786	0.480849	0.53261	0.358165	0.202522	0.526766	0.773846	0.519758	0.359413	0.176927	0.501404	0.507374	0.967982	0.545028	0.330789	0.438873	0.0770453	0.396101	0.349089	1	0.49037	0.717526	0.37705	0.363944	0.902125	0.367983
Ppp3r1	0.206419	0.55865	0.641468	0.377144	0.337202	0.39495	0.131247	0.215008	0.0557382	0.662698	0.329709	0.00377849	0.385997	0.00267072	0.307013	0.00535759	0.149612	0.369215	0.504022	0.180129	0.473817	0.111731	0.43448	0.23398	0.508955	0.546792	0.244754	0.53883	0.936343	0.536719	0.416504	0.00197309	0.725368	0.921154	0.262522	0.537896	0.233035	0.287148	0.182049	0.661816	0.352043	0.325796	0.302586	0.469438	0.346864	0.447886	0.428976	0.00656513	0.326652
Ubb	0.672637	0.446155	0.473914	0.508293	0.498492	0.756578	0.70666	0.459662	0.337566	0.738661	0.558686	0.641417	0.590549	0.331958	0.363772	0.706934	0.826431	0.356346	0.296502	0.435161	0.846387	0.408306	0.498159	0.82203	0.769665	0.591995	0.43858	0.785401	0.638501	0.382053	0.430524	0.706619	0.650412	0.634962	0.539719	0.412537	0.422825	0.487033	0.69425	0.385543	0.506075	0.589394	0.539853	0.470389	0.452211	0.503327	0.949174	0.955103	0.309379
Sqstm1	0.557775	0.291127	0.590826	0.845357	0.201275	0.140273	0.388295	0.168645	0.554807	0.322975	1	0.0746744	0.156046	0.169892	0.245666	0.00463261	0.206101	0.304283	0.132554	0.374893	0.0890185	0.144604	0.269743	0.173926	0.279023	0.674911	0.168749	0.0789776	0.180094	0.288999	0.556532	0.304672	0.3522	0.0713786	0.629495	0.292172	0.24255	0.328342	0.143792	0.306616	0.293082	0.494928	0.386786	0.342093	0.166061	0.289593	0.52891	0.442145	0.180418
Ybx1	0	1	0.0330578	0.534756	0.281701	0.307379	0.0638205	0.374399	0.147283	0.0311531	0.233457	0	0.408637	0	0.0759305	0	0.875289	0.0384071	0	0.201853	0.0653777	0	0.452309	0	0.00862255	0	0.110791	0.255879	0.217306	0.541039	0.201851	0.758215	0.0711887	0.235123	0.751062	0.1951	0.145852	0.171139	0.00427597	0	0.0489345	0.699326	0.239617	0.318471	0.133088	0.012723	0.142072	0.00536374	0.193597
Bex2	0.252416	0.648128	0.438075	0.453524	0.398789	0.18166	0.338376	0.181984	0.305842	0.642938	0.329754	0.516781	0.242313	0.019282	0.414753	0.373234	0.427988	0.216847	0.231086	0.471875	0.611291	0.246729	0.202318	0.456264	0.636171	0.464667	0.300493	0.13822	0.606973	0.149417	0.517549	0.267	0.254733	0.256308	0.507853	0.603436	0.221725	0.182655	0.237194	0.113552	0.40472	0.233974	0.551758	0.255059	0.301039	1	0.232035	0.314063	0.133063
Tmem91	0.037512	0	0	0.16086	0.0247888	0	0.987553	0.20385	0.0186054	0.41774	0.841735	0	0	0	0.0172521	0.0188876	0	0.0235983	0	0.124743	0	0.577708	0.549319	0	0.863754	0	0.0187878	0	0.753713	0	0.345849	0.499409	0	0.0667232	0.206289	0.393075	0.587727	0	0	0.0312384	0.270599	0.63228	0.63958	0.243225	0.517406	0.266703	0	0.0571971	0.278187
Ildr2	0	0	0	0.647403	0	0.237203	0	0	0	0.0176296	0	0	0	0	0.0792846	0	0	0.0818686	0.214345	0.354794	0.0063478	0	0.00446517	0	0	0	0.00474035	0.10657	0.144161	0.0139008	0.00641627	0	0	0	0	0.00840481	0	0	0	1	0	0	0.0630641	0.10003	0.0188604	0.00454676	0	0.0585691	0
Nell1	0	0	0.0222199	0.277625	0	0.00894809	0.0951723	0	0	0.119141	0.099999	0.45841	0	0	0.0790698	0	0	0.00916573	0.0728831	0.941879	0.00887386	0	0.0146272	0.57707	0	0	0	0	0	0.0239668	0.492281	0.0603015	0	0.110906	0	0	0.179849	0	0.310093	0.284138	0	0	0	0.132258	0	0.960302	0	0.29042	0.181356
Schip1	0.506902	0.322441	0.0208438	0.543948	0.0101246	1	0.231593	0.0396755	0	0.204865	0.296269	0.199682	0.0943307	0.0167473	0.15086	0	0	0.682182	0.929753	0.103361	0	0	0.416993	0	0.375504	0	0.0284123	0.221213	0.0805405	0.312111	0.244174	0	0	0.223672	0.227102	0.0383818	0.119947	0.165484	0.257146	0	0.0340243	0.591922	0.206292	0.0126111	0.116087	0.30107	0.340862	0	0.437188
Ust	0	0	0	0	0.400836	0.211528	0	0	0	0	0	0	0	0	0	0	0	0	0	0	0	0	1	0	0	0	0	0	0.129122	0	0.684267	0	0	0	0	0	0	0	0.0707601	0	0	0	0	0	0	0	0	0	0
Tmem50a	0	0.183677	0.034808	0.19255	0	0.0372098	0.441859	0.176086	0.0326834	0.14516	0	0.453418	0.0198861	0	0.0359417	0.00343232	0.00502938	0.013784	0.0139563	0.147483	0.150799	0	0.117898	0.129337	0.460133	0	0.0494202	0	0.172645	0.0385458	0.0697807	0.0664093	1	0.092964	0.0533227	0.198856	0.122262	0.0131774	0.0130749	0	0.00643946	0.172965	0.0510262	0.00875153	0.295894	0.0943126	0.0935745	0	0.12537
Scn2a1	0	0.362877	0.945518	0.26025	0.0115935	0.255218	0	0.059945	0	0.0736347	0	0	0	0	0.935326	0.0102752	0.540304	0.258224	0.440975	0.312985	0	0.0418044	0.445486	0	0	0	0.210959	0.161608	0.560819	0.476358	0.268572	0.110245	0	0.0708853	0.449931	0.260957	0.0797393	0.43938	0.299217	0.577804	0.0205627	0.0294832	0.0135782	0.27861	0.112025	0.142738	0.0122868	0.0756488	0.406691
Ngfrap1	0.0238865	0.849231	1	0.127993	0.349848	0.385172	0.294527	0.207954	0.191947	0.44767	0.475027	0.215997	0.619218	0.114291	0.237597	0.269399	0.136419	0.538723	0.125383	0.475802	0.329847	0.366282	0.326527	0.319173	0.182164	0.486804	0.249504	0.382647	0.573265	0.193248	0.257069	0.184117	0.388171	0.377323	0.288641	0.344542	0.214033	0.148716	0.164153	0.00788842	0.379864	0.314366	0.263234	0.336856	0.2942	0.171664	0.410016	0.233282	0.184708
Il34	0.0348009	0.10962	0	0.596459	0.20531	0.277005	0.570366	0.0225275	0.120754	0.279288	0.636543	0	0	0.0167192	0.371423	0.83665	0	0	0.137535	0.0632088	0.0965953	0.509536	0.259674	0	0	0.0412136	0.0801133	0	0.295402	0	0.0871455	0	0.480253	0	1	0.136206	0.397512	0.154229	0.778286	0.452861	0	0.0791422	0.0248511	0.0204586	0.206549	0.526311	0	0	0.258557
Ar	0	0	0	0	0	0	0	0.0171257	0.0899632	0.0283682	0	0	0	0	0	0	0	1	0	0	0	0	0	0	0	0	0	0	0.0259118	0	0.0150566	0	0	0.17881	0	0.0295845	0.0718504	0	0	0	0	0	0	0.10023	0	0.40331	0	0	0.135134
Impact	0.0583296	0	0	0.263624	0.237019	0.105697	0.439354	0.239135	0.0124811	0.232101	0.0889944	0.0763208	0.156086	0.0624678	0.148798	0	0.158706	0.510484	0.103341	0.227828	0.354517	0.132589	0.185276	0.137227	0.432787	0.283986	0.181795	0.247084	0.763311	0.529809	0.427126	0.198305	0.115562	0.0882413	0.478994	0.216336	0.296636	0.176535	0.59832	1	0.0329409	0.274142	0.28185	0.241304	0.378438	0.362268	0.0266601	0.262297	0.100316
Hpse	0	0	0	0	0	0	0.0982311	0	0	0	1	0	0	0.00664173	0	0.00322411	0	0.00215797	0	0	0	0	0	0	0	0.264434	0	0	0	0	0	0	0	0.274955	0	0.0703671	0	0	0	0	0	0	0	0.0503202	0	0	0	0.340169	0
Chst15	0	0	0	0	0	0	1	0.00890954	0	0.0936232	0	0.650441	0	0.0567011	0	0	0	0	0.0151883	0	0	0	0.130043	0.253493	0	0	0	0	0	0	0.00877307	0.0864726	0.017552	0.428586	0	0.0107738	0.51254	0	0.248217	0.247072	0.0513999	0	0	0.140968	0.16482	0.139879	0	0	0.185911
Rbm3	0	0	0	0.171174	0	0.03037	0.187355	0.0163682	0	0.0703251	0.260761	0.0670476	0.0249286	0.663581	0.276844	0	0	0.0162155	0.0812918	0.372728	0.707695	0.174642	0.523163	0.374126	0.282499	0.245824	0.118279	0	0.186429	0.212005	0.139109	0.0929495	1	0.2648	0.15632	0.192275	0.235639	0.0860213	0.0814306	0	0.13733	0.389746	0.174144	0.311613	0	0.0305928	0.276011	0.180962	0.0854519
Ctxn1	0.224238	0.00466081	0.00937007	0.0444626	0.00681053	0.335843	0.25939	0.0658686	0.642598	0.189899	0.00269219	0.454043	0.092621	0.020369	0.220289	0.0161294	0.0032513	0.0530992	0.0314385	0.0546181	0.0108391	0.0937583	0.0706605	0.175472	0.77249	0.0120768	0.0263837	0.0125161	0.0719776	0.120584	0.0965175	0.119926	0.014933	0.0110033	0.102594	0.189646	0.0198683	0.197512	0.0920371	0.00862273	0.0562422	0.0737069	0.076161	0.148071	0.112991	0.0437729	0.394635	0	0.088375
Bbc3	0.503514	0	0	0.00767885	0.451305	0	0	0	0	0	0	0.172312	0	0	0.0892961	1	0	0.0678576	0	0	0	0	0.0316065	0.0280038	0	0	0	0.533012	0.00533887	0	0	0.298273	0	0	0.479883	0.12435	0	0.221027	0	0	0	0	0	0.00712118	0	0.00923312	0	0.166375	0
Tmsb10	0	0	0	0.319553	0.0143038	0.16562	0.216156	0.0580911	0.0163478	0.0157871	0.332864	0.529245	0	0.194908	0.179738	0	0.0254757	0.11256	0.240409	0.748756	0.181626	0	0.256259	0.0358157	0.0629537	0	0.0742859	0.146862	0.326854	0.542178	0.479657	0.343371	0.175238	0.0599068	0.264593	0.465381	0.66276	0.325611	0.510432	0.790995	0.417028	1	0.539541	0.0803553	0.582555	0.148838	0	0.154686	0.207968
Plekhb1	0	0	0	0	0	0	0	0.289581	0	0	0	0	0	1	0	0	0	0	0	0	0	0	0	0	0	0	0	0	0	0	0	0	0	0	0.00586487	0	0	0	0	0	0	0.484066	0.0461844	0	0	0	0	0	0
Itm2c	0.0430643	0.0347521	0.373154	0.225139	0.249154	0.28105	0.487493	0.514138	0.0524025	0.273962	0.17067	0.220977	0.498385	0.447447	0.267035	0.0070616	0.258388	0.161835	0.150627	0.527968	0.105309	0.030517	0.605965	0.468906	0.019644	0.0311894	0.334425	0.0156058	0.151623	0.449867	0.553725	0.376811	0.0209999	0.113336	0.0441481	0.549233	0.185219	0.223523	0.865582	0.137921	0.580522	0.908762	0.263406	1	0.387278	0.0986355	0.470264	0	0.279095
Nap1l5	0.465921	0.354066	0.135	0.437885	0.523073	0.559104	0.381809	0.44937	0.358349	0.252099	0.234719	0.224979	0.577169	0.136359	0.48086	0.526298	0.109008	0.466053	0.325535	0.45325	0.295973	0.23642	0.580087	0.255706	0.750924	0.189667	0.366709	0.119779	0.639701	0.304175	0.528511	0.56657	0.244954	0.230593	0.54585	0.56467	0.507042	0.301281	0.437829	0.300906	0.938424	0.477614	0.454919	0.318704	0.562146	0.560305	0.446753	0.442987	0.278945
Nov	0	0	0	0.104894	0	0	0	0.0964015	0	0	0	0.0418658	0	0	0.308028	0	0	0.0758404	0	0.10519	0	0	0.038928	0	0	0	0	0	0	0	0	0	0	0	0	0	0.0832689	0	0.079932	0	0.0536823	0	0.177241	0	0	0	0	0	0
A930003A15Rik	0	0	0	0.0230527	0	0	0	0	0	0	0	0	0	0	0	0	0	0	0	0.0488304	0	0	0.64798	0	0.938386	0.700286	0	0	0	0	0	1	0	0	0	0.0219595	0.56021	0	0.747845	0	0	0	0	0	0	0	0.512508	0	0.0615148
Calb1	0	0	0	0.0263633	0.0832129	0	0.159659	0.903394	0	0.176842	0	0.32736	0	0	0.0650309	0.880063	0	0.0381225	0	0	0	0.201537	0.0355779	0	0	0	0	0	0	0.11999	0.0170413	0	0	0	0	0.0585973	0.0986619	0	0.140627	0	0.391273	0	0.137204	0	0	0.27171	0	0	0.161251
Scn3b	0	0	0	0.0143929	0	0	0.316692	0.11338	0	0	0	0	0.256329	0	0.0892653	0	0.279892	0	0	0.0946426	0.0138811	0	0	0	0	0	0	0	0.500346	0.758882	0.0139554	0	0	0.227851	0.445018	0.0274207	0.23896	0.350815	0.245679	0	0.0141427	0.040894	0.190279	0.11212	0.487977	0.0385679	0	0	0.177755
Gda	0.344575	0	1	0.392717	0.232315	0.290016	0	0.00903248	0.75494	0.279018	0.00602987	0.0345777	0.0078335	0	0.043436	0	0.0118835	0.360628	0.272804	0.106259	0	0	0.0406189	0.020224	0.561755	0.0113405	0.0111656	0.0214775	0.270054	0.115916	0.125074	0	0	0.125392	0.0145776	0.0122878	0.093624	0	0.14417	0.147821	0.0184847	0.0388721	0.127873	0.0159502	0.354862	0.0221577	0.982067	0	0.110869
Pcdh8	0	0	0	0.0351259	0.148791	0	0.20441	0.489868	0.0261486	0.299307	0.0199381	0	0	0.758029	0.382341	0	0	0.69606	0.271035	0.181996	0	0	0.0136942	0.462116	0	0.290536	0.130005	0	0.0388942	0.00956498	0.208134	0	0.0348267	0	0.509866	0.0235461	0.115078	1	0.467926	0	0.37711	0.0117612	0.0917992	0.0180971	0.338546	0.0656999	0	0	0.120646
Aplp1	0.149466	0.0241069	0.272741	0.0217918	0.338496	0.200783	0.217997	0.0869864	0.285038	0.412474	0.587855	0.163526	0.00173319	0.116818	0.0252961	0.00247271	0.00331269	0.218023	0.137628	0.155282	0.0701609	0.374174	0.0567164	0.500686	0.00479416	0.0546973	0.0569651	0.0213378	0.0962544	0.0648185	0.0736867	0.18957	0.48653	0.246141	0.0849312	0.0516344	0.0950731	0.126877	0.0747967	0.387548	0.027441	0.231063	0.0525039	0.10485	0.176865	0.0979532	0.343398	0.269297	0.100123
Nppc	0.913769	0	0.0531216	0	0.0826931	0	0.133713	0.154706	0.166524	0.223949	0.00864377	0.227675	0.355143	0.402878	0.0517294	0	0	0.0114743	0.493754	0.408382	0.287906	0	0.00883441	0.0373216	0	0.83463	0	0.100966	0	0.125014	0.321215	0.291272	0.801958	0.361479	0.0497681	0.249436	0.0958361	0	0	0.0112768	0	0	0.00965365	0	1	0	0.580974	0.240609	0.161731
Mageh1	0	0	1	0.0328792	0	0	0.117456	0.187498	0.0726772	0	0	0	0	0.0148087	0.115359	0	0	0.108526	0.00813209	0.0241915	0	0	0.125156	0.00263102	0	0.114311	0.0598103	0	0.043732	0.123496	0.00381172	0.0588399	0	0	0.434005	0.28937	0.105295	0	0.38236	0	0.0443352	0.126466	0.0363776	0.0912753	0.0619122	0.0802963	0	0.0977022	0.0330638
1700086L19Rik	0	0.506045	0	0.0229001	0.0044419	0.539622	0.104162	0.0759166	0.309956	0	0.176341	0.704968	0.309593	0.257239	0.634821	0	0.278331	0.316429	0.262499	0.0518758	0	0.00476532	0.19856	0.412301	0.493447	0.163828	0	0.00813519	0.00398044	0.400876	0.011102	0.0106734	0.313553	0.0663045	0.685154	0.00545355	0.0142836	0.0925953	0	0.337071	0	0.13925	0.0236039	0.167772	0	0	0.194548	0.175119	0.204441
Ndn	0.00333142	0.159571	0.148234	0.0307975	0.34204	0.00399952	0.464641	0.376735	0.00546189	0.24489	0.133996	0.137047	0.324681	0.00585181	1	0.19763	0.402256	0.29096	0.114062	0.549492	0.126817	0.178846	0.328458	0.385709	0.166179	0.174144	0.253749	0.291108	0.573245	0.645561	0.530254	0.244926	0.249896	0.213349	0.689419	0.246013	0.218539	0.159203	0.198478	0.0594891	0.673603	0.213078	0.266917	0.525112	0.290481	0.392682	0.185078	0.301491	0.196655
Gm14725	0.919554	0.204117	0.457254	0.485765	0.167888	0.429465	0.795363	0	0.689196	0.443705	0.603362	0.723824	0.271968	0	0.205414	0.889139	0.683464	0	0.289924	0.167018	0.211577	0.532018	0.367108	1	0.374759	0.608557	0.156589	0.401609	0.540379	0	0.2198	0.534585	0.213591	0.245542	0.285459	0.215941	0.264425	0.730496	0.296134	0.302439	0.198883	0.167296	0.183861	0.252272	0	0.433894	0.255883	0.612233	0.320246
Lingo2	0	0	0	0	0	0	0	0.0132895	0	0	0.0117234	0	0	0	0	0	0	0	1	0.0299083	0	0	0	0	0	0	0	0	0	0.0930257	0	0.0185504	0	0.197842	0	0.0100439	0.0157838	0	0	0	0.0090655	0	0	0	0.00940737	0	0	0.00895885	0.0797069
Tusc3	0.0203768	0.281985	0.111807	0.0401867	0.263307	0.214893	0.0606027	0.0158285	0	0.0639098	0.0407575	0	0.247381	0	0.281204	1	0.496546	0.273955	0.108281	0.141256	0	0.0986523	0.167928	0	0	0	0.190075	0.107164	0.562802	0.159791	0.631793	0.324677	0.124173	0	0.0544976	0.113476	0.0859397	0	0.155304	0	0.273243	0.758118	0.0459809	0.26274	0.120584	0.00887525	0.062619	0.0134143	0.185139
Syn2	0.225824	0.122268	0.0309188	0.0435742	0.096528	0.347091	0.239067	0.236288	0.172927	0.222147	0.147488	0.209239	0.0853281	0	0.0328527	0.534405	0.201773	0.153374	0.176309	0.0692477	0.206866	0.168296	0.223457	0.0876576	0.458498	0.118131	0.0675098	0.0685072	0.109441	0.371812	0.151641	0.12579	0.155033	0.145027	0.151393	0.148656	0.205248	0.214323	0.250709	0.0491018	0.106834	0.0619466	0.063834	0.135889	0.318704	0.225938	0.167044	0.174787	0.0501049
Grm4	0	0	0	0.00741404	0.122238	0	0.156241	0	0	0	0	0	0	0.39571	0.00522525	0	0	0.0988718	0.0222402	0	0.509948	0.385537	0.374203	0.00505385	0	0.168409	0	0	0.00601388	0	0.0431322	0	0	0.206428	0.0100543	0	0.317821	0	1	0.621656	0	0.00478757	0.0105232	0.00893828	0	0.00636765	0	0	0.178948
Ldhb	0.12223	0.105498	0.298037	0.0757112	0.160348	0.166795	0.117567	0.0609104	0.317588	0.162965	0.0671252	0.171213	0.166277	0.0851533	0.0804178	0.0157094	0.205501	0.183246	0.0467949	0.0996947	0.152019	0.454614	0.126413	0.103987	0.196652	0.128095	0.313801	0.191793	0.203278	0.0798032	0.0679432	0.151648	0.148015	0.132943	0.148366	0.157541	0.0337963	0.200798	0.0355985	0.18369	0.271891	0.171982	0.195761	0.119212	0.102004	0.0893755	0.0566314	0.102597	0.0402376
Cplx1	0.0144912	0.0910777	0.00179151	0.102266	0.0831625	0.0854616	0.218352	0.198702	0.23391	0.0771428	0.0876191	0.218704	0.330258	0.0885341	0.102032	0.177151	0.16808	0.214667	0.0760355	0.0804335	0.237042	0.340113	0.108388	0.196366	0.00695637	0.0220612	0.396534	0.00344202	0.163377	0.0551722	0.0775055	0.120089	0.134092	0.189837	0.0630618	0.147938	0.0952269	0.486006	0.0734823	0.0721274	0.301481	0.282176	0.233141	0.238698	0.0738662	0.0904917	0.246539	0.096353	0.114821
Kcnab3	0	0.00155069	0	0.0207445	0	0	0	0.00709157	0	0	0	0	0	0	0.00386195	0	0	0.00867849	0	0.00471012	0.0941893	0.0115742	0.00919085	0	0.0115092	0	0.10693	0	0.0100689	0.0115108	0.0132828	0	0	0.0309161	0.00822722	0.0152866	0.00585917	0.0621093	0.00775481	0	0.0067305	0.0126373	0.0074602	0.00500911	0.00785736	0.00766452	0.00228588	0.0313444	0.0240836
Gabra1	0.00166898	0	0	0.0386573	0	0.0108363	0.0272707	0.0240413	0.00601387	0	0	0.0831551	0.09471	0	0.0585047	0.00256414	0.00352719	0.0243215	0	0.0209864	0	0.0234242	0.0217462	0	0	0.00305868	0.391114	0	0.0234822	0.0162411	0.022884	0.00190027	0.00157873	0	0.0292469	0.0620197	0.0310108	0.208024	0.0142639	0.00826139	0.082718	0.0357361	0.0156768	0.0482275	0.0133121	0.0146785	0.0271898	0.0595552	0.01547
Pcp4l1	0	0.00355197	0	0.0157791	0.0792606	0	0.0236167	0.00988748	0	0	0.00140095	0.114697	0.464759	0.00568709	0.0720322	0	0	0.00898862	0.00177249	0.00847695	0	0.188149	0.0117602	0.00154006	0	0	0.27571	0.0019457	0.238862	0.0538627	0.0657183	0	0.158055	0.0344516	0.0170213	0.0167389	0.0129328	0.0420758	0.0131172	0	0.168923	0.0259362	0.127543	0.00538766	0.0306629	0.0890742	0	0.0393833	0.0582386
Rnd2	0.0181106	0.0019609	0.29147	0.0175167	0.0142001	0.00886053	0.114568	0.0167823	0.00146932	0.196352	0.0126617	0.00113374	0.134628	0.023371	0.0218546	0.0150759	0.000758285	0.0128932	0.00166666	0.08388	0.00108624	0.0168772	0.0383817	0.00706743	0.0253272	0.213983	0.209681	0.0647655	0.0109445	0.00845322	0.0735603	0.0450909	0.00142348	0.000581825	0.0253596	0.038671	0.0268982	0.122884	0.0122659	0.000913101	0.151333	0.0162026	0.0264465	0.00849546	0.0153118	0.0186632	0.0022973	0.00168445	0.00827093
Ankrd34b	0	0	0	0.00937274	0	0	0	0.0118954	0	0	0	0	0	0	0.0106425	0	0	0.0120475	0	0.00402823	0	0	0.00885411	0	0	0	0.0272761	0	0.0148433	0.00437529	0.0100976	0	0	0	0.00211841	0.00694422	0.0148809	0.136706	0.0119038	0	0.046049	0.00605238	0.00380096	0.00434602	0.00542012	0.0171731	0	0	0.00617909
Syt2	0.0012014	0	0	0.0430771	0	0	0	0.000937402	0	0	0	0	0	0	0.00805121	0	0	0.0094068	0.00106534	0.00404029	0	0.00162649	0.00472134	0	0.00103844	0.00122401	0.00300483	0	0.00479864	0.00749915	0.00599979	0	0	0	0.00451847	0.00589444	0.00647761	0	0.00435262	0.00222265	0.00526179	0.00614734	0.00231636	0.0045025	0.00300818	0.00392458	0	0	0.00418403
Pvalb	0.00161521	0.00245853	0.0056776	0.0736641	0.00231705	0	0.0303652	0.0129949	0.0015973	0	0.00299141	0.00110996	0.539592	0	0.0132298	0	0	0.0230317	0	0.00507285	0	0.120475	0.0117451	0.00226834	0.0021043	0	0.318524	0	0.01404	0.00716952	0.0102036	0	0	0.0527274	0.0109925	0.0124628	0.0104505	0.0528844	0.0125706	0	0.014323	0.0209373	0.0244522	0.0107615	0.0141683	0.013484	0.00381065	0.0244683	0.0103753
Cox6a2	0	0.00191355	0	0.00519484	0	0	0	0	0	0	0	0	0	0	0.00282912	0	0	0.00159345	0	0.00187745	0	0	0.00238996	0	0.0010751	0.00177491	0.0775765	0	0.00361181	0.0019841	0.00183162	0	0	0	0.00416283	0.00337398	0.00112469	0	0	0	0.00232024	0.00274462	0.00220244	0.00131388	0.00122895	0.00194691	0	0.000953005	0.00166049
Lrrc38	0	0	0	0	0	0	0	0	0	0	0	0	0	0	0	0	0	0	0	0	0	0	0	0	0	0	0	0	0	0	0	0	0	0	0	0	0	0	0	0	0	0	0	0	0	0	0	0	0
Kcnip2	0	0	0	0.0108751	0	0	0	0.0100355	0	0.0517517	0	0	0	0	0.151758	0.240966	0	0.00868667	0	0.0031382	0	0.0208265	0.00779934	0	0	0.00208971	0.0613489	0	0.0259238	0.00293718	0.009942	0	0	0	0.100707	0.00917547	0.00211423	0.128131	0.00852392	0	0.0534301	0.0104335	0.0061743	0.00311203	0.00554451	0.00128094	0	0	0.0541471
Fam19a2	0.0979125	0	0	0.0344823	0	0	0	0.579486	0	0	0	0	0.0612883	0	0.119486	0	0	0.0263165	0	0	0	0	0.0139604	0	0	0	0.304134	0	0	0.00905438	0.00557236	0	0	0	0.00974204	0.00821178	0	0.0318465	0.0131382	0	0.009706	0.0185556	0.013401	0.0119917	0.155964	0	0	0	0.014208
Adamts15	0	0	0	0	0	0	0	0	0	0	0	0	0	0	0	0	0	0	0	0	0	0	0	0	0	0	0	0	0	0	0	0	0	0	0	0	0	0	0	0	0	0	0	0	0	0	0	0	0
Plcxd3	0.00415749	0	0	0	0	0	0	0	0	0	0	0	0	0	0	0	0	0	0	0	0	0	0	0	0	0	0.0930983	0	0.0737531	0	0	0	0	0	0	0	0	0	0	0	0	0	0.00267195	0	0	0	0	0	0
Adamtsl5	0	0	0	0	0	0	0	0	0	0	0	0	0	0	0	0	0	0	0	0	0	0	0	0	0	0	0	0	0	0	0	0	0	0	0	0	0	0	0	0	0	0	0	0	0	0	0	0	0
Gabrd	0	0	0	0.0521282	0.0171945	0	0	0.0193242	0	0	0	0	0.532612	0	0.0129666	0	0	0.0413849	0	0	0	0.131781	0	0	0	0	0.334429	0	0	0.028986	0	0	0	0	0.0166333	0.0262886	0.13562	0	0.0327132	0	0.22033	0	0	0	0.0250786	0.031603	0	0	0.0161723
Wisp1	0	0	0	0	0	0	0	0	0	0	0	0	0	0	0	0	0	0	0	0	0	0	0	0	0	0	0	0	0	0	0	0	0	0	0	0	0	0	0	0	0	0	0	0	0	0	0	0	0
Kcnc1	0.108488	0.144108	0.0426976	0.0236548	0.112865	0.158268	0.079968	0.0413585	0.0399049	0.0655445	0.119455	0.00695939	0.401465	0	0.0492008	0.444314	0	0.0200229	0.00624124	0.0154975	0	0.14187	0.103943	0.111141	0	0.00821693	0.291371	0.0238496	0.214606	0.00545381	0.286417	0.0340231	0	0.0194208	0.160784	0.0230826	0.0188436	0.177273	0.367547	0.0714511	0.191688	0.0715312	0.0133363	0.00513643	0.0193034	0.115356	0.0687769	0.315208	0.018384
Erbb4	0	0	0	0.00629862	0	0	0	0.317551	0	0	0	0	0	0	0	0	0	0.0151801	0	0	0	0	0.0108377	0	0	0	0.315557	0	0.174075	0.0132312	0.00916077	0	0	0	0	0	0.0150003	0	0.035998	0	0.0096705	0.0122019	0.0268202	0	0	0.0129832	0	0	0.00830489
Il1rapl2	0	0	0	0	0	0	0	0	0	0	0	0	0	0	0	0	0	0	0	0	0	0.0603136	0	0	0	0	0	0	0.0197654	0	0	0	0	0	0.0220298	0	0	0	0	0	0	0	0	0	0	0	0	0	0
Esrrg	0	0	0	0	0.00529366	0	0	0.00914977	0	0	0	0	0	0	0.00440787	0	0	0.00344532	0	0.0287997	0	0	0.0397899	0	0	0	0.0760838	0	0.0049696	0	0.0103957	0	0	0	0	0.00510659	0.0534993	0.064101	0	0	0	0	0	0	0	0	0	0	0
Phlda1	0	0	0	0.0148512	0.025426	0	0	0.0579634	0	0.00279399	0	0.00682561	0	0	0.0451975	0	0	0.0279832	0.0352538	0.187856	0	0.111077	0.0117519	0	0	0	0.0748933	0	0.00938689	0.0404144	0.0883624	0.0304247	0.109213	0.107429	0.0141895	0.00964565	0.0169953	0	0.0164612	0	0.0136809	0.0165646	0.124012	0.020659	0.00803055	0.00904456	0.34682	0	0.112743
Ckb	0.11927	0.213793	0.241132	0.178435	0.239979	0.0879292	0.161178	0.260861	0.197205	0.0831844	0.238749	0.154739	0.245588	0.236031	0.178768	0.487301	0.182475	0.279998	0.131755	0.135324	0.134326	0.340554	0.133013	0.152484	0.197483	0.221372	0.415565	0.252292	0.400027	0.0943914	0.146492	0.250081	0.0632904	0.253612	0.112599	0.165632	0.157306	0.288158	0.128529	0.274607	0.124981	0.208159	0.351112	0.130086	0.100228	0.155377	0.164883	0.180108	0.112412
AA465934	0	0	0	0	0	0	0	0	0	0	0	0	0	0	0	0	0	0	0	0	0	0	0	0	0	0	0.0121094	0.0116465	0.0104472	0	0	0	0	0	0	0.0143136	0	0	0	0	0	0	0	0	0	0	0	0	0
Cerk	0	0	0.175082	0.0149832	0	0	0.0180379	0.024514	0	0	0	0	0	0	0.030055	0	0	0	0.0313851	0.00643952	0	0	0.0237977	0.204112	0	0	0.0492282	0	0.00961605	0.0121056	0	0	0	0	0.018756	0.0131748	0.0274484	0.0450458	0.0439141	0	0.0601651	0.0104196	0.0243048	0.0115436	0	0.0142544	0	0.0301134	0.0192492
Lmo2	0	0	0	0	0	0	0	0	0	0	0	0	0	0	0	0	0	0	0	0	0	0	0	0	0	0	0.0255262	0	0	0.0193172	0	0	0	0	0.0228627	0	0.227344	0	0	0	0	0.0277113	0	0.017056	0	0	0	0	0
Nog	0	0	0	0.0146067	0	0	0.0420608	0.00862982	0.187809	0	0	0	0	0.0124537	0.234199	0	0	0	0	0.0282496	0	0	0.00689923	0	0	0	0.593801	0	0	0	0.0082616	0	0	0	0	0.00927604	0.0124237	0	0.00742049	0	0.118111	0.00471609	0	0.0352193	0	0.0288539	0	0	0.0101646
Igsf11	0	0	0	0	0	0	0	0.0230719	0	0	0	0	0	0	0	0	0	0	0	0	0	0	0	0	0	0	0	0	0	0	0	0	0	0	0	0	0	0	0	0	0.0431688	0	0	0	0	0	0	0	0
Agbl4	0	0	0	0	0	0	0	0	0	0	0	0	0	0	0	0	0	0	0	0	0	0	0	0	0	0	0	0	0	0	0	0	0	0	0	0	0	0	0	0	0	0	0	0	0	0	0	0	0
Itpr1	0	0	0	0.0209276	0	0	0	0.0145074	0	0	0	0.00356384	0	0	0.238939	0.00866586	0	0	0	0.0075552	0	0	0.0111839	0	0	0	0.0532944	0	0	0.00439614	0.0300314	0	0	0	0.0113521	0	0.00569595	0.0641222	0	0	0.0154228	0.00432443	0.0536368	0.00558942	0.00435676	0	0	0	0.00496683
Mustn1	0	0	0	0	0	0	0	0	0	0	0	0	0	0	0	0	0	0	0	0	0	0	0	0	0	0	0	0	0	0	0	0	0	0	0	0	0	0	0	0	0	0	0	0	0	0	0	0	0
Pde5a	0	0	0	0	0	0	0	0	0	0	0	0	0	0	0	0	0	0	0	0	0	0	0	0	0	0	0.112887	0	0	0.0322961	0.0165634	0	0	0	0	0	0	0	0	0	0	0	0	0.0171093	0	0	0	0	0
Ly6e	0	0.00150381	0	0.0131682	0	0.0730947	0.0474531	0.0123973	0.00180373	0	0	0	0	0.00180732	0.0516095	0	0	0.0142427	0.0026657	0.0704671	0.00169866	0.00236381	0.00520121	0.118355	0	0	0.0414131	0	0.111875	0.00573475	0.00498262	0.0537856	0.00336439	0.124944	0.0187287	0.0204984	0.00874158	0.0360227	0.0303484	0.0043036	0.0607515	0.0323539	0.0130247	0.013582	0.0150442	0.044356	0	0	0.0102341
Vamp1	0.218011	0.355226	0.00529576	0.017275	0.00314772	0.00195016	0.150844	0.0151204	0	0.255043	0.292535	0	0.391864	0	0.0529839	0.00201585	0.00446087	0.009252	0	0.0788506	0.0434931	0.143413	0.0217588	0.131822	0.00188137	0	0.232201	0	0.086522	0.0114242	0.0158194	0.00198033	0.00843982	0.15561	0.0114965	0.0240742	0.0150197	0.0974185	0.016577	0	0.0206289	0.0851101	0.0121949	0.00765419	0.106083	0.0207716	0	0.00183476	0.025941
Nacc2	0	0	0	0.0285355	0	0	0	0.0171897	0	0	0	0	0	0	0.0118301	0	0	0	0.154658	0.0440062	0.012011	0	0.00747534	0	0	0	0.139782	0	0.0175058	0.248587	0.0081377	0	0	0	0.0079671	0.00959377	0	0.00867704	0.117678	0.00749729	0.0144321	0.368532	0.0170178	0.376399	0	0.0311397	0	0	0.0099595
Atp5c1	0.099657	0.197118	0.480014	0.10509	0.10542	0.115377	0.230791	0.127843	0.177234	0.150157	0.379185	0.311132	0.282019	0.0024576	0.131306	0.246368	0.0100711	0.292495	0.120025	0.0749749	0.118167	0.146718	0.115483	0.0402488	0.233997	0.102037	0.233666	0.129899	0.0590788	0.108486	0.161141	0.115874	0.0322098	0.225219	0.135286	0.031462	0.136067	0.183104	0.0636075	0	0.0922911	0.140569	0.0784769	0.0537131	0.119547	0.0620457	0.232269	0.119811	0.0276797
Ankrd34c	0	0	0	0	0	0	0	0	0	0	0	0	0	0	0	0	0	0	0	0	0	0	0	0	0	0	0	0	0	0	0.017706	0	0	0	0	0	0	0	0	0	0	0	0	0	0	0	0	0	0
Phospho1	0	0	0	0	0	0	0	0	0	0	0	0	0	0	0	0	0	0	0	0	0	0	0	0	0	0	0	0	0	0	0	0	0	0	0	0	0	0	0	0	0	0	0	0	0	0	0	0	0
Impa2	0	0	0.0217499	0.0198541	0	0	0	0	0	0	0	0	0	0	0	0	0	0.0334949	0	0	0	0	0	0	0	0	0	0	0	0	0	0	0	0	0	0	0	0	0	0	0	0	0	0	0	0	0	0	0
Kcng4	0	0	0	0	0	0	0	0	0	0	0	0	0	0	0.0119039	0	0	0	0	0	0	0	0	0	0	0	0	0	0	0	0	0	0	0	0	0	0	0	0	0	0.0121017	0	0	0	0	0	0	0	0
Inpp5j	0	0	0	0	0	0	0	0.00860396	0	0	0	0	0.186001	0	0.00577329	0	0	0.00921316	0	0.121755	0	0	0.00939659	0	0	0	0.10049	0.204586	0.0863802	0	0	0	0	0	0	0.197681	0.150495	0	0.428636	0	0	0.0052897	0	0.076727	0.00812076	0	0	0	0.00780064
Mansc1	0	0	0	0	0	0	0	0	0	0	0	0	0	0	0	0	0	0	0	0	0	0	0	0	0	0	0	0	0	0	0	0	0	0	0	0	0	0	0	0	0	0	0	0	0	0	0	0	0
Pgam2	0	0	0	0	0	0	0	0	0	0	0	0	0	0	0	0	0	0	0	0	0	0	0	0.029241	0	0	0	0	0	0	0	0	0	0	0	0	0	0	0	0	0	0	0	0	0	0	0	0	0
Acan	0	0	0	0	0	0	0	0	0	0	0	0	0	0	0	0	0	0	0	0	0	0	0	0	0	0	0	0	0	0	0	0	0	0	0	0	0	0	0	0	0	0	0	0	0	0	0	0	0
Sphk1	0	0	0	0	0	0	0	0	0	0	0	0	0	0	0	0	0	0	0	0	0	0	0	0	0	0	0	0	0	0	0	0	0	0	0	0	0	0	0	0	0	0	0	0	0	0	0	0	0
Ret	0	0	0	0	0	0	0	0	0	0	0	0	0	0	0	0	0	0	0	0	0	0	0	0	0	0	0	0	0	0	0.0247105	0	0	0	0	0	0	0	0	0	0	0	0	0	0	0	0	0	0
Sparcl1	0.00325377	0.0832904	0.0580278	0.216906	0.195937	0.109931	0.121451	0.19963	0.0513546	0.00263516	0.169664	0.0826191	0.244831	0.083306	0.103985	0.143074	0.14923	0.0613362	0.118025	0.0111166	0.0302867	0.256521	0.168999	0.0333187	0.0473814	0.00975579	0.456868	0.00068761	0.262816	0.0221882	0.0736259	0.198767	0.0173922	0.10134	0.201156	0.267941	0.179622	0.242553	0.36683	0.00915185	0.306515	0.0983898	0.0859391	0.20427	0.259655	0.677683	0.0344866	0.0663563	0.170085
Cartpt	0	0	0	0.00349403	0	0	0	0.00412863	0	0	0	0	0	0	0	0	0	0	0	0	0	0	0.00459739	0	0	0	0.337427	0	0	0.00825718	0.00338783	0	0	0	0.00355372	0.00748876	0.00416056	0	0.00399383	0	0.0053645	0	0.00354236	0.00340229	0	0	0	0	0
Pdlim3	0	0	0	0.0141042	0	0	0	0	0	0	0	0	0	0	0	0	0	0	0	0	0	0	0	0	0	0	0	0	0	0	0	0	0	0	0	0	0	0	0	0	0	0.0121435	0	0	0	0	0	0	0
Zmat4	0	0	0	0.00822338	0	0	0	0.0142515	0	0	0	0	0	0	0.0197052	0	0	0	0	0	0	0	0	0	0	0.0078079	0	0	0	0.0120921	0.0127575	0	0	0	0	0	0.183532	0	0.0325856	0	0	0	0.0306806	0.00915139	0.00978266	0	0	0	0.0101199
Gm13629	0	0	0	0	0	0	0	0	0	0	0	0	0	0	0	0	0	0	0	0	0	0	0	0	0	0	0.129947	0	0	0	0	0	0	0	0	0	0	0	0	0	0	0	0	0	0	0	0	0	0
Atp5k	0.0077327	0.00150714	0.0178998	0.103118	0.0936997	0.0473417	0.0735477	0.0188363	0.301706	0.0531099	0.0474694	0.00190874	0.0229899	0.0386845	0.072465	0.0570412	0.0577867	0.0308313	0	0.0660922	0	0.137921	0.0337616	0.0987139	0.0779098	0.128239	0.179051	0.0284952	0.0812544	0.0276263	0.190115	0.0416794	0.00776949	0.087089	0.0482347	0.0819995	0.031727	0.0664854	0.0619524	0.00169911	0.105915	0.107313	0.162423	0.0949643	0.092448	0.0166348	0.0343472	0.0219677	0.110085
Hapln4	0	0.24234	0	0.00888248	0.00579527	0.0459148	0	0.0163267	0.0126899	0	0	0	0	0	0	0	0	0	0	0.00604441	0	0.264219	0.0107884	0	0	0.00702809	0.0274401	0	0.036025	0	0	0	0	0	0.00803042	0.0141021	0	0	0.0157937	0	0.00636421	0	0	0	0	0	0.0485696	0	0
Ddt	0	0.0237886	0	0.0462337	0	0	0	0.0398892	0	0	0	0	0	0	0	0	0	0.0212241	0	0.017978	0	0.114871	0	0	0	0.0762115	0.0632816	0.363469	0	0	0.0128081	0	0	0	0.0104497	0	0	0	0.0603968	0.0160911	0.0405624	0	0.0767829	0	0	0	0	0	0
Parm1	0	0	0	0.0265721	0	0	0	0.0130826	0	0	0	0	0	0	0.0187274	0	0	0.0384245	0	0	0	0	0.0161369	0	0	0	0.0811955	0	0	0.0139547	0	0	0	0	0.0405391	0.0284761	0.029381	0	0	0	0	0.0386072	0.0161638	0	0.0246958	0.0342327	0	0	0
Caln1	0	0	0	0.0202292	0	0	0	0.0569127	0	0	0	0	0	0.0155228	0.022404	0	0.00762381	0.0390031	0	0.0068311	0	0	0.0146249	0.0212751	0.240676	0	0.216202	0	0.113522	0.0166942	0.0462338	0	0	0	0.011757	0.0206464	0.0117983	0	0.024224	0	0.0275091	0.0130629	0.0820361	0.01206	0.0386758	0.0342518	0	0	0.0600136
Hapln1	0	0	0	0	0	0	0	0	0	0	0	0	0	0	0	0	0	0	0	0	0	0	0	0	0	0	0.114755	0	0	0	0	0	0	0	0	0.0172427	0	0	0	0	0	0	0	0	0	0	0	0	0
Slc4a2	0	0	0	0	0	0	0	0	0	0	0	0	0	0	0	0	0	0	0	0	0	0.0241816	0	0	0	0	0	0	0	0	0	0	0	0	0	0	0	0.020896	0	0	0	0	0	0	0	0	0	0	0
Nefh	0	0	0	0.030964	0	0.0151633	0	0.0423648	0	0	0.381376	0	0.00825525	0	0.0166542	0	0	0.0353489	0	0.00595347	0	0	0.0112164	0	0.136497	0	0.0674184	0.121893	0.0226614	0.011126	0.021332	0	0	0.00583878	0.0204428	0.0225099	0.00831671	0.079202	0.0956238	0	0.336784	0.0073665	0.0165223	0.148261	0.0169636	0.00587864	0.00685832	0	0.0644633
Lrrc4c	0	0	0	0.023444	0	0.129993	0	0.574639	0.00959482	0	0	0	0	0	0.0177938	0	0	0.0121696	0	0.0780874	0	0	0.03249	0	0	0	0.0496554	0	0.0357344	0.0577712	0.0201086	0	0	0	0.0128394	0.0472414	0.00736252	0	0.0164908	0	0.025473	0.0116452	0.177348	0.020069	0.00536334	0.0288088	0.00371722	0	0.0136724
Ctdp1	0	0	0	0	0	0	0	0	0	0	0	0	0	0	0	0	0	0	0	0	0	0	0	0	0	0	0	0	0	0	0	0	0	0	0	0	0	0	0	0	0	0	0	0	0	0	0	0	0
Tmem108	0	0	0	0.00331434	0	0	0	0.00358995	0	0	0	0	0	0	0	0	0	0.00199695	0	0	0	0	0.00419323	0	0	0	0.0737862	0	0.00374458	0	0	0	0	0	0.00337096	0	0.0036647	0	0.00441985	0	0.00534306	0.00214021	0.0035282	0	0	0	0	0	0.0162966
Tacr1	0	0	0	0	0	0	0	0	0	0	0	0	0	0	0	0	0	0	0	0	0	0	0	0	0	0	0	0	0	0	0	0	0	0	0	0	0	0	0	0	0	0	0	0	0	0	0	0	0.0130191
Tecr	0.00397049	0.0446339	0.350958	0.133422	0.182955	0.065962	0.357654	0.0334126	0.0814224	0.0957759	0.21901	0.347841	0.343379	0.0391042	0.0605258	0.197937	0.181896	0.0854861	0.105907	0.0712394	0.244177	0.252919	0.104637	0.0547594	0.0401885	0.190943	0.0899625	0.0535579	0.0582508	0.0822456	0.0776198	0.231901	0.012794	0.122284	0.0270217	0.111777	0.0790502	0.29041	0.129464	0.303807	0.0416492	0.0921004	0.0301486	0.0746281	0.0992869	0.0856279	0.162607	0.242051	0.0565657
Kcnc3	0	0	0	0	0	0	0	0	0	0	0	0	0	0	0.0159662	0	0	0	0	0	0	0	0.0173244	0	0	0.0159331	0	0	0.0157508	0	0.0170844	0	0	0	0.0443758	0	0	0.308541	0	0	0	0	0	0	0	0	0	0	0
Ina	0	0.0484524	0.332645	0.0231769	0.0268668	0.208589	0.145839	0.0127009	0	0.131378	0.00355808	0.0245786	0.00235076	0.00335073	0.0138488	0	0.293182	0.0291433	0	0.00487222	0.279488	0.176869	0.0093833	0	0	0.0493338	0.180824	0.0108044	0.0252221	0.00740879	0.200786	0.141776	0.294389	0.219432	0.0539783	0.0825518	0.124792	0	0.00844678	0.0910398	0.0495085	0.0130142	0.0521031	0.0311191	0.0138607	0.0176555	0	0.00888314	0.0171619
Ngf	0	0	0	0.0273907	0	0	0	0	0	0	0	0	0	0	0	0	0	0.0422488	0	0	0	0	0	0	0	0	0.238398	0	0	0	0	0	0	0	0	0	0	0	0	0	0.0672864	0	0	0	0	0	0	0	0
Kdelc1	0	0	0	0	0	0	0	0	0	0	0	0	0	0	0	0	0	0	0	0	0	0	0	0	0	0	0	0	0	0	0	0	0	0	0	0	0	0	0	0	0	0	0	0	0	0	0	0	0
Tmem151b	0	0	0	0.00869071	0.00658158	0.0885425	0.131264	0.0104493	0	0	0	0	0	0.0182514	0.00838161	0	0	0.00440953	0.175828	0.0408896	0	0.0024046	0.0068518	0	0	0	0.00540641	0.315884	0.00572436	0.0936827	0.124624	0	0.00479144	0	0.00558264	0.0117643	0.00622471	0.00179128	0.00348557	0.00278591	0.0095509	0.00945173	0.00741973	0.0409765	0.00884223	0.0122569	0.0340203	0	0.0191987
Rtn4rl1	0	0	0	0	0	0	0	0	0	0	0	0	0	0	0.0149241	0	0	0	0	0	0	0	0.00785867	0	0	0	0.0184873	0	0.0269917	0	0.013688	0	0	0	0.0119652	0	0	0	0	0	0.283936	0.00911601	0	0	0.0131202	0	0	0	0
Hspa12a	0.35381	0	0	0.0225412	0	0	0	0.0277451	0	0	0	0.238415	0	0.234949	0.00893619	0	0	0.0108652	0	0.0169536	0.169403	0.103317	0.160845	0.189283	0	0	0.0825027	0	0.00979513	0.0325539	0.00546402	0	0	0	0.0133737	0.0187883	0.0143792	0	0.00858854	0.0503402	0.0095173	0.38573	0.233672	0.0125425	0.0136172	0.0130679	0	0	0.0885443
Rgs3	0	0	0	0	0	0	0	0	0	0	0	0	0	0	0.0120868	0	0	0	0	0.0466808	0	0	0	0	0	0	0	0	0	0	0	0	0	0	0	0	0	0	0	0	0	0	0	0.0127234	0	0	0	0	0.0496216
Baiap2l2	0	0	0	0	0	0	0	0	0	0	0	0	0	0	0.0116792	0	0	0	0	0	0	0	0	0	0	0	0	0	0	0	0	0	0	0	0	0	0	0	0	0	0	0	0	0	0	0.018787	0	0	0
Lgi2	0	0.00543656	0	0.0183289	0	0	0	0.00849331	0	0	0	0	0	0	0.0159573	0	0	0	0	0.113296	0	0.183785	0.00611108	0.253336	0	0.0904268	0.153504	0	0.0074962	0.0113243	0.00418161	0	0	0	0.00438637	0.00513523	0	0.138829	0.0262912	0.0070046	0.00662143	0.00417734	0	0.00839892	0	0.0155569	0	0	0.00497559
Soat1	0	0	0	0	0	0	0	0	0	0	0	0	0	0	0	0	0	0	0	0	0	0	0	0	0	0	0	0	0	0	0	0	0	0	0	0	0	0	0	0	0.0276382	0	0	0	0	0.0412286	0	0	0
Kazn	0	0	0	0.0243869	0.0619237	0.0756355	0	0.0261965	0	0	0.0572945	0	0.244406	0	0.0203123	0.148681	0	0.0427448	0	0.123867	0	0	0	0	0	0	0.429391	0	0.023121	0.0139713	0.0150472	0	0	0	0.0300648	0.0337897	0.0211193	0.0663312	0.0101365	0	0.420712	0.014316	0.00899063	0.0098687	0	0.402144	0.316075	0	0.012667
1500009C09Rik	0	0	0	0.00668301	0	0.0298996	0	0.0535228	0	0	0.00334713	0.0183752	0.0991095	0	0.00785006	0	0.00419772	0.12241	0.115558	0.00478705	0.0224376	0.285308	0.00969528	0.0446442	0	0.00275406	0.0276768	0.174102	0.00619532	0.00701932	0.00377993	0.143767	0	0.153731	0.0128391	0.0228119	0.0102316	0.0297922	0.00254632	0.00678401	0.047199	0.00575401	0.0334256	0.00278895	0.00538295	0.00860968	0.0379778	0.0618706	0.00305962
Nek7	0.606367	0.00318343	0	0.0094934	0.00398301	0	0.377777	0.0131517	0	0.00135491	0	0.0578377	0.471947	0	0.034838	0	0	0.0126233	0.00152641	0.00619048	0.0284147	0.246395	0.067327	0	0	0.00161885	0.206743	0	0.00796608	0.0110026	0.0034915	0.065451	0.311292	0.0961192	0.0155377	0.00436569	0.00735064	0.109636	0.00748371	0.00558275	0.00562918	0.0131062	0.04819	0.00965398	0.00705844	0.0114712	0.00230545	0.00152981	0.0108627
Btbd3	0.0115131	0	0	0.184891	0	0	0	0.0364119	0	0	0	0	0	0	0.243468	0	0	0.0164168	0	0.00941004	0	0.0697011	0.0797788	0.0990017	0.0147686	0	0.0196054	0	0.182674	0.342396	0.0212295	0	0	0.0192564	0	0.0139045	0.00993207	0	0	0	0.0881489	0	0.175609	0.0162439	0.0180879	0	0	0	0.0336805
AI593442	0	0	0	0.116387	0	0	0	0.645661	0	0	0	0	0	0	0.644663	0	0	0.0537299	0.0291983	0.0109201	0	0	0.0404835	0	0	0.541833	0.190673	0	0.0478683	0.0223827	0.0381463	0.176424	0	0	0.173395	0.0296689	0.035693	0	0.0124916	0	0.0553697	0.0677464	0.200096	0.0410455	0.392454	0.0473053	0.00675781	0	0.0288186
Zc3h12c	0	0	0	0	0	0	0	0	0	0	0	0	0	0	0	0	0	0	0	0	0	0	0	0	0	0	0	0	0	0	0	0	0	0	0	0	0	0	0	0	0	0	0	0	0	0	0	0	0
Gnal	0	0	0	0.00768603	0.0539957	0	0.248795	0.192539	0	0	0	0	0	0	0	0	0	0.0103734	0	0.136427	0	0	0	0	0	0	0	0	0.267193	0	0.0387526	0	0	0.0434192	0	0.0117145	0	0	0.0398275	0	0.156713	0.144925	0.0180783	0.147119	0	0	0	0	0.0861409
Lgi3	0	0	0	0	0	0	0	0.0307343	0	0	0	0	0	0	0	0	0	0.0526566	0	0	0	0	0	0	0	0	0.104807	0	0	0	0	0	0	0	0	0	0.0743327	0.596493	0.0475693	0	0.0335449	0	0.0379728	0	0.0406115	0.0402105	0	0	0
Nudt22	0	0	0	0	0	0	0	0	0	0	0	0	0	0	0	0	0	0	0	0	0	0	0	0	0	0	0.0746095	0	0	0	0	0	0	0	0	0	0	0	0	0	0	0	0	0	0	0	0	0	0
Mdh1	0.239284	0.343695	0.513934	0.313573	0.441728	0.199768	0.237327	0.459372	0.276343	0.486147	0.461052	0.649439	0.497191	0.202463	0.192714	0.405677	0.333391	0.278754	0.141298	0.31406	0.365741	0.599778	0.276417	0.309698	0.647622	0.427829	0.639654	0.355292	0.247098	0.361603	0.143934	0.312926	0.301471	0.291728	0.171801	0.261625	0.201851	0.438711	0.38505	0.347223	0.431923	0.280391	0.54415	0.288827	0.189643	0.394942	0.296431	0.164288	0.218256
Gpr176	0	0	0	0.0140543	0	0	0	0.0581242	0	0	0	0	0.0140512	0	0.146101	0	0	0.016936	0	0	0.0267812	0	0	0	0	0	0.334123	0	0	0	0	0	0	0	0.840988	0	0	0	0	0	0	0	0	0	0.0182866	0	0	0	0.0262522
Ptpre	0	0	0	0	0	0	0	0.238027	0	0	0	0	0	0	0	0	0	0	0	0	0	0	0	0	0	0	0.0388857	0	0.00586277	0	0	0	0	0	0.0076235	0	0	0	0	0	0	0	0	0	0	0.175263	0	0	0
Adm	0	0	0	0	0	0	0	0	0	0	0	0	0	0	0	0	0	0	0	0	0	0	0	0	0	0	0	0	0	0	0	0	0	0	0	0	0	0	0	0	0	0	0	0	0.0959087	0	0	0	0
Ifit3	0	0	0	0.0112746	0	0	0.234478	0.00634399	0	0	0.607192	1	0	0.0238947	0	0	0	0.0108691	0	0	0	0	0	0	0	0	0	0	0	0.593792	0.00624682	0	0	0	0	0.15036	0.0131514	0	0	0	0.249269	0.00624044	0	0.0250939	0	0	0	0	0
Crip2	0	0	0	0.013062	0	0	0	0.0102896	0	0	0	0	0	0	0	0	0	0.0088145	0.338757	0.350301	0	0	0.192492	0.593796	0	0	0.00701767	0	0.0263366	0.0150912	0.0215304	0	0.0121624	0	0.00619973	0.0136868	0.0168869	0	0.00597217	0	0	0.0134955	0.0444954	0.0159896	0	0	1	0	0.0358803
Trpc6	0	0	0	0.0314221	0	0	0	0	0	0	0	0	0	0	0	0	1	0	0	0	0	0	0	0	0	0	0	0	0	0	0.778603	0	0	0	0.300651	0	0.102152	0	0	0.0184294	0	0	0	0.0233121	0	0	0	0	0
Lama4	0	0	0	0	0	0.490483	0	0	0	0	1	0	0	0	0	0	0	0	0	0	0	0	0	0	0	0	0	0	0	0	0	0	0	0	0	0	0	0	0	0	0.025935	0	0	0	0	0	0	0	0.0556815
AW551984	0	0	0	0	0	0	0	0	0	0	0	0	0	0	0.20339	0	0	0	0	0.236877	0	0	0.231758	0	0	0	0	0	0.0888106	0.243482	1	0.107383	0	0	0.0930276	0	0	0	0.086523	0	0	0	0	0.247448	0.158288	0	0	0	0
Prr15	0	0	0	0	0	0.0476052	0	0	0	0	0	0	0	0	0	0	0	0	0	0	0	0	0	0	1	0	0	0	0	0	0.397523	0	0	0	0	0	0	0	0	0	0	0	0	0	0	0	0	0	0
Prokr2	0	0	0	0	0	0	0	0	0	0	0	0	0	0	0	0	0	0	0.763495	0.623093	0	0	0	0.78978	0	0	0	0	0	0	0	0	0	0	0	0	0	0	0	0	0	0	0	0.637225	0	0.125564	0	0	0.878151
Edaradd	0	0	0	0	0	0	0	0	0	0	0	0	0	0	0	0	0	0	0	0	0	0	0	0	0	0	0	0	0	0	0	0	0	0	0	0	0	0	0	0	0	0	0	0	0	0	0	0	0
Rtp4	0	0	0	0	0	0	0.658234	0	0	0	0	0	0	0	0	0	0	0	0	0.105872	0	0	0	0	0	0	0	0	0	0	0	0	0	0	0.0408017	0	0	0	0.550257	0	0	0.0485716	0	0	0	0	0	0	0
Daam2	0	0.0188669	0	0.149667	0	0.358146	0	0	0	0	0	0	0	0	0	0	0	0	0.0310552	0	0	0	0	0	0	0	0.0381947	0	0	0	0	0	0	0	0.482041	0	0.262234	0	0.684302	0	0	0	0	0.189458	0	0	0	0	0
Nmbr	0	0	0	0	0	0	0	0	0	0	0	0	0	0	0	0	0	0	0	0	0	0	0	0	0	0	0	0	0	0	0	0	0	0	0	0	0	0	0	0	0	0	0	0	0	0	0	0	0
Klf10	0	0	0	0	0	0.840895	0	0	0	0	0	0	0	0	0	0	0	0	0	0	0	0	0	0	0	0	0	0	0	0	0	0	0	0	0	0	0	0	0	0	0	0	0	0.029733	0	0	0	0	0
Pde1c	0	0	0	0	0	0	0	0	0	0	0	0	0	0	0	0	0	0	0	0	0	0	0	0	0	0	0	0	0	0.653465	0	1	0	0	0	0	0	0	0	0	0	0	0	0	0.277547	0	0	0	0
2810468N07Rik	0	0	0	0	0	0	0	0	0	0	0	0	0	0	0	0	0	0	0	0	0	0	0	0	0	0	0	0	0	0	0	0	0	0	0	0.0317294	0	0	0	0	0	0	0	0	0	0	0	0	0
Masp1	0	0	0	0	0	0	0	0	0	0	0	0	0	0	0	0	0	0	0	0	0	0	0	0	0	0	0	0	0	0	0	0	0	0	0	0	0	0	0	0	0	0	0	0	0	0	0	0	0
Layn	0	0	0	0	0	0	0	0	0	0	0	0	0	0	0	0	0	0	0	0	0	0	0	0	0	0	0	0	0	0	0	0	0	0	1	0	0	0	0	0	0	0	0	0	0	0	0	0	0
Cacna1e	0	1	0	0.0877241	0	0.527262	0.483237	0	0	0	0	0	0.420983	0	0	0.422482	0	0	0	0.578729	0	0	0.0390673	0	0	0	0	0	0	0	0	0.259135	0	0	0.101119	0.125346	0	0.0446605	0.588265	0	0.915865	0.0679767	0	0.517406	0	0.0452058	0	0	0.815448
Enc1	0.116514	0	0	0.65148	0	0	0.18297	0.101447	0	0	0	0.683988	0	0	0.0373726	0	0.632368	0.180746	0	0.156683	0	0.00821369	0.0383367	0	0	0	0.0335769	0	0.0882207	0.0377937	0.0312167	0.214725	0	0.242689	0.0295349	0.411319	0.0451022	0	0.0548401	0	0.211679	0.0489173	0.323334	0.0347747	0.190092	0.0878336	0	0	0.0382884
Adamts18	0	0	0	0	0	0	0	0	0	0	0	0	0	0	0	0	0	0.393162	0	0	0	0	0	0	0	0	0	0	0	0	0	0	0	0	0	0	0	0	0	0	0	0	0	0	0	0	0	0	1
Efcab10	0	0	0	0	0	0	0	0	0	0	0	0	0	0	0	0	0	0	0	0	0	0	0	0	0	0	0	0	0	0	0	0	0	0	0	0	0	0	0	0	0	0	0	0	1	0	0	0	0
Ctxn2	0	0	0	0	0	0	0	0	0	0	0	0.397023	0	0	0.108041	0	0	1	0	0.0274518	0.0302052	0	0.436513	0.878816	0	0	0	0	0.287774	0	0.713462	0.491129	0	0	0	0	0.535453	0.460259	0.693115	0.628682	0	0.0791926	0.0642395	0	0.596485	0	0	0	0
Pitpnc1	0.677642	0.0805654	1	0.315729	0.210772	0.55557	0.0347034	0.00860608	0	0.157247	0.0213394	0	0.00415054	0	0.00846958	0.00639243	0	0.340181	0	0.122665	0.136889	0	0.141094	0.856336	0.0263214	0.466565	0.00308149	0.0134072	0.118493	0.00745853	0.00582606	0.786984	0	0.413078	0.11593	0.470389	0.0524075	0.00684539	0.049118	0	0.342512	0.202469	0.0474054	0.0139814	0.132807	0.318646	0.0972065	0.752586	0.0112837
Akap5	0	0	0	0.557828	0.157311	0	0	0.0226177	0	0	0	0.0840371	0.0538568	0.231858	0.0231262	0.195692	0.179313	0.112693	0.311935	0.38077	0.414725	0	0.347894	0	0	0.0125758	0.0181802	0	0.943935	0.0129243	0.015908	0	0	0.0929566	0.180776	0.918186	0.588886	0.302784	0	0	0.269531	0.0370808	0.0149703	0.141501	0.218049	0.128934	0	0	0.699455
Rab27b	0	0	0.00984784	0.0780157	0.175782	0.130407	0.0331323	0.950305	0	0.317952	0	0	0.00808873	0	0.0509108	0.317331	0	0.00557107	0.109536	0.0394284	0	0.159306	0.00701893	0	0	0.291209	0	0	0.0190851	0.0955986	0.109264	0.0219662	0	0	0.0107757	0.301393	0.0530846	0	0.369913	0	0.211168	0.516842	0	0.0112544	0.22128	0.287376	0	0	0.00857213
Tmem130	0.00675926	0.022241	0.394843	0.0604911	0.995869	0.150009	0.226131	0.0536084	0.535655	0.335712	0.739518	0.00346505	0.0119276	0.264	0.544457	0.334663	0.256471	0.348677	0.311205	0.568028	0.144086	0.180534	0.291077	0.270858	0.00298847	1	0.352246	0.407645	0.256288	0.718081	0.264547	0.748441	0.0405816	0.452509	0.25977	0.307321	0.315134	0.157534	0.270814	0.0260973	0.172978	0.181474	0.0899476	0.0606559	0.677916	0.0376664	0.143412	0.231959	0.171842
Clu	0	0.0561943	0	0.0287829	0.175803	0.00224762	0.0900852	0.0748593	0.535038	0.0450568	0.078737	0.00413325	0.114741	0.19796	0.0627886	0.0119269	0	0.0251049	0.0306764	0.162484	0.0356765	0.124713	0.115975	0.00420431	0	0.0304556	0.0181639	0	0.0848121	0.0743787	0.128466	0.133272	0.381449	0.0714891	0.233268	0.0966159	0.0466307	0.146498	0.149704	0	0.0507851	0.293841	0.0177866	0.0516056	0.118212	0.107829	0	0.0795792	0.0417661
Nrxn3	0	0.662261	0.920371	0.499207	0.357392	0.689074	0.216075	0.0458792	0.446111	0.0377612	0.614808	0.877571	0.15106	0.074059	0.524227	0	0	0.154	0.160147	0.277127	0.392413	0.920054	0.35234	0.145984	0.0344091	0.129029	0.132761	0.428199	0.266097	0.153803	0.371093	0.321676	0.558439	0.428973	0.0293358	0.20131	0.46083	0.392559	0.388019	0.0675669	0.330085	0.1139	0.0492616	0.412027	0.466431	0.0651701	0.0185789	0	0.196002
Tspan7	0.133526	0.202691	0.228174	0.569534	0.20956	0.212439	0.30915	0.358164	0.517036	0.242981	0.412907	0.250172	0.175597	0.120652	0.545146	0.520554	0.448705	0.470312	0.230046	0.654736	0.213672	0.238446	0.467348	0.30171	0.0463172	0.389811	0.160268	0.00485219	0.434849	0.46562	0.155842	0.227963	0.542411	0.266454	0.57423	0.455573	0.570896	0.0976309	0.467284	0.201286	0.228263	0.287111	0.326964	0.523717	0.571209	0.552772	0.178928	0.0291316	0.518578
Htr1a	0	0	0	0.212945	0	0	0	0	0	0	0	0.114648	0	0	0	0	0	0.817539	0	0.113998	0	0	0	0	0	0	0	0	0	0.800471	0	0	0	0	0.0734608	1	0.360967	0	0	0	0.29138	0.0337738	0	0	0.263878	0	0	0	0.32018
Pnck	0	0	0	0.0258309	0.260357	0.173488	0.124747	0.03934	0.0122162	0	0	0.126161	0	0	0.358032	0	0	0.463172	0.04063	0.198349	0	0.176759	0.53544	0.328915	0	0.0442827	0.0610627	0	0.102967	0.33823	0.0183669	0	0	0	0.505593	0.392055	0.111316	0	0.236207	0	0.152291	0.00667204	0.354064	0.138938	0.117794	0.0230726	0	0	0.0942289
Spock3	0	0	0	0.59536	0.205247	0.122337	0.455176	0.0276654	0.509146	0.0474975	0.579191	0.161679	0.143122	0	0.305268	0.0436579	0.0163869	0.382092	0.135216	0.661608	0.194588	0.504641	0.451603	0	0	0.508117	0.0768209	0	0.206967	0.293338	0.261066	0.435348	0	0.363402	0.197308	0.522522	0.414207	0.085009	0.364474	0.624729	0.0441633	1	0.099695	0.143304	0.172835	0.773893	0.0608995	0.220604	0.423369
Frmd4b	0.303881	1	0	0.108526	0.0186586	0.177485	0.0290786	0.227978	0.056137	0.341404	0.0353304	0.039305	0.017481	0.0879036	0.0924218	0.0386708	0.27267	0.0348742	0.64014	0.0485861	0.0330603	0.0427896	0.155613	0.0212687	0.0754909	0.0429347	0	0.0385536	0.0660232	0.0379959	0.184149	0.125229	0.0298245	0.0207223	0.0459919	0.107688	0.196921	0.147336	0.0551336	0.328664	0.0527644	0.0292001	0.0385097	0.55103	0.0369831	0.0419442	0.111073	0.0470665	0.569398
Frmpd4	0	0	0	0.159854	0	0.0496337	0.036356	0	0	0.445253	0	0	0	0	0	0	0	0.124278	0	0.460972	0	0	1	0.356425	0	0	0	0	0.0250965	0.178731	0	0	0	0	0.0559434	0	0	0.142974	0.0471537	0	0.297683	0	0	0.0401696	0.540591	0	0	0	0.157512
Pgrmc1	0.0547852	0.124046	0.0789355	0.0732438	0.147497	0.00510482	0.0529213	0.285248	0	0.100306	0.277599	0	0.0375189	0.166294	0.322484	0	0.256806	0.10393	0.0759024	0.111414	0.396595	0.0667341	0.356172	0.219624	0	0.27381	0.1689	0.312129	0.402816	0.38292	0.0199488	0.0852645	0.160282	0.073438	0.0161825	0.185794	0.135514	0.0240426	0.358714	0.00801986	0.181442	0.626017	0.139837	0.317795	0.148075	1	0.0377434	0.0819871	0.139797
Gpc3	0	0	0	0	0	0	0	0	0	0	0	0	0	0	0	0	0	0	0	0	0	0	0	0	0	0.0510021	0	0	0	0	1	0	0	0	0	0	0	0	0	0	0	0	0	0	0	0	0	0	0
Camk1g	0.651144	0	0	0.0120658	0	0.0153558	0	0.160631	0	0	0	0	0	0	0.144562	0	0	0.00697905	0.0320122	0.00829702	0	0	0.0122123	0.00283753	0	0	0.0805443	0.00233799	0.111153	0.20847	0.255624	0	0	0.12843	0.130082	0.767197	0.0324294	0	0.275834	0	0.0211185	0.241533	0.157312	0.173549	0.0645912	0.0105701	0	0	0.0624428
Arhgap6	0	0	0	0	0	0	0	0	0	0	0	0	0	0	0	0	0.0203637	0	0.0247367	0.0337783	0	0	0	0	0	0	0	0	0	0	0	0	0	0	0	0	0	0	0	0	0	0	1	0	0	0	0	0	0.0248276
Tagln3	0.227947	0.00123773	0.00200782	0.0558091	0.776855	0.114375	0.214491	0.0272878	0	0.0134584	0.279074	0.0144354	0.00201565	0.453141	0.0354579	0.340783	0.198103	0.32705	0.0394316	0.14037	0.183849	0.128991	0.272695	0.901839	0.90729	0.0392635	0.0591556	0.243843	0.201084	0.562498	0.155941	0.00761357	0.433261	0.405148	0.336101	0.23203	0.23533	0.109753	0.139945	0.296603	0.0256635	0.738875	0.314067	0.186933	0.437227	0.226675	0.370373	0.0826921	0.138653
Kcnf1	0	0	0	0	0	0	0.0501882	0	0	0	0.959729	0	0	0	0	0	0	0	0	0.132728	0	0	0.12808	0	0	0	0	0	0.612731	0.0712028	0.0584274	0.176695	0	0.170079	0	0	0.205012	0.424771	0	0	0	0	0	0	0	0	0	0	0
Golga7b	0	0	0	0	0	0	0	0.0165726	0	0	0	0.188835	0	0	0	0	0	0	0	0	0	0	0.0272555	0	0	0	0	0	0.242809	0	0	0	0.0163243	0.286772	0	0.196395	0.254807	0	0	0	0	0	0	0.0280945	0.131392	0	0	0.204673	0.0822926
Tmtc4	0	0	0	0	0	0	0.0711614	0.00756642	0	0	0	0	0	0.163378	0	0	0	0	0	0	0	0	0.022846	0	0.0214105	0	0.0348329	0.151066	0.145249	0.0895351	1	0	0	0	0	0	0.0155222	0	0.0494057	0	0	0.00465182	0	0.16568	0.141937	0.0878568	0	0	0.16675
Ano3	0	0	0	0	0.258903	0	0	0.0114064	0	0	0.898529	0	0	0	0	0	0	0	0	0	0	0	0	0	0	0	0	0	0.0231548	0.0212918	0.00561585	0	0	0	0	1	0.0354691	0	0.011034	0	0	0.742405	0	0.474551	0.0290677	0.0373083	0	0	0
Ifit1	0	0.0410517	0	0	0	0	0	0	0	0	0	0	0	0	0	0	0	0	0	0	0	0	0	0	0	0	0	0	0	0	0	0.0585908	0	0	0	0	0	0	0	0.0740488	0	0	0	0	0	0	0	0	0
Grik3	0	0	0	0.00956848	0.207533	0.0716329	0.497806	0.0923352	0	0.48787	0.219247	0.0212169	0	0	0.109584	0	0	0	0.20278	0.0133652	0.271266	0	0	0	0.574519	0	0	0	0.0216212	0	0.0950959	0	0	0.269071	0.0113539	0.205082	0.270196	0.326566	0.0145829	0	0.0102836	0	0	0.0306138	0	0.0714968	0	1	0.165589
Akap13	0	0	0	0.0830655	0	0	0	0	0	0	0	0	0	0	0.593063	0	0	0.0174082	0.0326696	0	0	0	0.274886	1	0.0993456	0	0.138734	0	0	0.140352	0	0	0.107891	0.271425	0	0	0	0	0.396303	0	0.0288337	0.0279856	0	0.0140669	0.722324	0	0	0	0
Ifit2	0	0	0	0.0237812	0	0	0.293693	0	0	0	0.220823	0	0	0	0	0	0	0	0	0.0408829	0	0	0	0	0	0	0.0536621	0	0	0.229798	0	0.0320254	0	0	0	0.308088	0.828498	0	0.0289952	0	0	0.0245705	0.0192882	0.336105	0	1	0	0	0.350144
Rgs9	0	0	0	0	0	0	0	0	0	0	0	0	0	0	0	0	0	0	0	0	0	0	0	0	0	0	0	0	0	0	0	0	0	0	0	0	0	0	0	0	0	0	0	0	0	0	0	0	0
Cd200	0	0	0	0.0246389	0.205794	0.0193239	0.105946	0	0	0	0.126281	0	0	0	0.246969	0	0	0.102928	0	0.183549	0	0	0	0	0	0.0400732	0.126859	0.0074267	0.0142756	0.13227	0.130068	0.223433	1	0	0.00742514	0.016951	0.175103	0	0.0646715	0.00555807	0.0126097	0.00883912	0.00777149	0	0.00814191	0.0197507	0.00775911	0	0.0851281
Fxyd6	0	0	0	0.02289	0	0	0.0901828	0.0253778	0.00776818	0	0	0	0	0.63449	0.0848442	0	0	0.00653826	0.468592	0.761146	0	0	0.00995362	0.00624126	0	0	0.00432703	0	0.0182724	0.0685639	0.0674048	0	0	0	0.0379395	0.0104985	0.00519172	0	0.0103365	0	0.0114543	0.0120438	0.00893885	0.00943449	0.144976	0.00699	0	0	0.0188166
Pja1	0.218926	0.179414	0.0198947	0.0326891	0.0426815	0.127128	0.369651	0.378069	0.447978	0.0879009	0.231962	0.0176597	0.0997293	0.971427	0.0492187	0.00300953	0.252552	0.150404	0.0547338	0.259431	0.170115	0.456862	0.103469	0.249314	0.232412	0.115362	0.21075	0.396943	0.320771	0.142018	0.211063	0.129418	0.192831	0.443462	0.21762	0.0268928	0.0995872	0.467491	0.112095	0.134543	0.0702643	0.0662047	0.39408	0.442738	0.356284	0.196018	0.0229705	0.143136	0.0876721
Resp18	0	0	0	0.30271	0	0	0.86914	0.0280541	0	0	0	0.29466	0.124109	0	0.157766	0	0	0.0318797	0.295581	0.251999	0	0	0.07724	0	0	0	0.0150334	0	0.0336036	0.0160308	0.0542622	0.0320462	0	0.481335	0.0534696	0.213238	0.205975	0.278932	0.271381	0	0	0.0854167	0.0598321	0	0.0132393	0.0340823	0	0.0135086	0.248758
Ldha	0.191127	0.0106145	0	0.087321	0.010047	0.213858	0.312728	0.149612	0	0.51003	0.111194	0.92726	0	0.0100508	0.770043	0	0.488284	0.74815	0.0545597	0.651362	0.0135833	0.088941	0.582432	0	0	0	0.0639204	0	0.541851	0.028661	0.393701	0.0143434	0.0343016	0.297572	0.639452	0.610335	0.188647	0	0.494068	0.481763	0.574477	0.312947	0.608194	0.238687	0.634632	0.269988	0.431788	1	0.321418
Atp2b4	0	0.10957	0	0.0176871	0	0	0.260639	0.0222928	0.218529	0	0	0	0	0.115815	0.239337	0.017514	0	0.075024	0.576973	0	0	0.0557891	0.0157536	0	0	0	0	0	0.0245946	0.0148617	0.476757	1	0	0	0.0143914	0.697523	0.231071	0	0.544515	0	0.0195521	0.370051	0.0975489	0.801103	0.023671	0.0218748	0	0	0.261194
Runx1t1	0.00939471	0	0	0	0	0.0875765	0	0.00533113	0	0	0	0	0	0	0	0	0	0.127872	0.0533924	0.091038	0	0	0.0164393	0	0	0	0.151254	0	0.234322	0	0.317593	1	0	0.00845809	0.0798446	0.0657555	0.553506	0.0388001	0.0618847	0.0076942	0.00748112	0	0.110327	0.213135	0.442792	0.0153447	0.0109271	0	0.125519
Maged1	0.222814	0.144809	0.402575	0.152957	0.0922891	0.261267	0.292473	0.204492	0.231481	0.168779	0.151157	0.0486842	0.0749178	0.56472	0.118889	0.275381	0	0.287326	0.270938	0.291125	0.198912	0.149333	0.206301	0.24952	0.181565	0.139178	0.202391	0.264884	0.409584	0.247866	0.446618	0.259424	0.0980006	0.321086	0.497824	0.211478	0.0594727	0.175936	0.570133	0	0.213637	0.0835319	0.110943	0.152224	0.308682	0.478333	0.0716139	0.0766783	0.0764453
Prdm1	0	0	0	0	0	0	1	0	0	0	0	0	0	0	0	0	0	0	0	0	0	0	0	0	0	0	0	0	0	0	0	0	0	0	0	0	0	0	0	0	0	0.0967273	0	0	0	0	0	0	0
Npas3	0	0	0.98432	0	0	0	0	0	0	0	0	0	0	0	0	0	0	0	0	0	0	0	0	0	0	0	0	0	0	0	1	0	0	0	0.0278135	0	0	0	0	0	0	0	0	0	0.897524	0	0	0	0.0283304
Gria3	0	0.0349736	0	0.0713508	0.484384	0.310942	0.0281527	0.151125	0.0441352	0.0285941	1	0.00226315	0.183235	0.054388	0.267417	0.869436	0	0.225485	0.0869856	0.0503641	0	0	0.37132	0.007827	0.0032271	0.0388828	0.0643552	0	0.0505936	0.200505	0.578656	0.0039514	0.788298	0.00405517	0.187752	0.130983	0.394506	0.573832	0.0309665	0.215465	0.101277	0.16843	0.11804	0.193774	0.120856	0.241064	0.252099	0.00220819	0.432176
Egfl7	0	0	0	0.0206088	0	0	0.125873	0	0	0	0	0	0	0	0.3147	0	0	0.0364237	0	0	0	0	0.0222496	0	0	0	0	0	0	0	0.24645	0.237245	0	0	0	0.0294473	0.0210344	0	0.0157045	0	0.0210943	0.252852	0	0.0210233	0	0.187621	0	0	0.160775
Net1	0	0	0	0	0	0	0	0.00994704	0	0	0	0	0	0	0.0106792	0	0	0	0	0	0	0	0.45703	0	0	0	0.0115329	0	0	1	0	0	0	0	0	0.83477	0.0137472	0	0.0269423	0	0	0	0	0	0	0.013014	0	0	0
Ptpru	0	0	0	1	0.151714	0.402567	0	0	0	0	0	0	0	0	0	0	0	0	0	0.152045	0	0	0	0	0	0	0	0	0	0	0.594569	0.412894	0	0	0	0	0.218253	0	0	0	0	0	0.0841673	0	0	0	0	0	0.298534
Tmeff2	0	0.0155685	0	0	0.93072	0.0748677	0.114355	0.300644	0	0	0	0	0	0	0.842598	0	0	0.197173	0	0	0	0	0	0	0	0	0	0	0.721279	0	0.0674674	0	0	0	0.0943615	0.0421799	0.0473463	0	0.0610577	0	0.0168342	0.242362	0.00940599	0.0715685	0.0940639	0	1	0	0.0857223
Glce	0	0	0	0	0	0	0	0	0	0	0.17382	0	0	0	0	0	0	0	0.0309595	0	0	0	0	0	0	0	0.0473201	0	0	0	0.00985383	0	0	0.0172174	0	0	0.0322704	0	0	0	0	0	0	0.201688	0.00881543	0	0	0	0.0253107
Pgap1	0	0.0487089	0	0	0	0	0.163252	0	0	0	0	0	0	0	0	0	0	0	1	0	0.432279	0	0.017662	0	0	0	0	0	0.181988	0	0	0	0	0	0.0236644	0	0	0	0	0	0	0	0	0.0218469	0	0	0	0	0.0508104
Wasf1	0	0	0	1	0.680118	0.466991	0	0.56492	0.0111873	0	0.282546	0	0.7345	0	0.0870443	0	0.565307	0.485856	0	0.0710595	0	0	0.61535	0.15317	0.21654	0	0.229566	0	0.0927948	0.0627683	0.776457	0	0	0	0.907676	0.436441	0.284644	0	0.336993	0	0.068509	0.236687	0.269009	0.0775892	0.481356	0.0800693	0.0208725	0	0.130452
Slc5a5	0	0	0	0.141822	0	0	0	0.0163493	0	0.0162915	0	0	0	0.927235	0.353492	0	0	0.816988	0.699354	0.087712	0	0	0.198861	0	0	0	0	0.0250233	0.0216449	0	0.771405	0	0	0.328272	0	0.0428355	0	0	0.031631	0	0.0212433	0.183161	0	0.0192471	0	0.0285203	0	0	0.0706935
Gria1	0	0.140892	0.0552287	0.431694	0.123991	0.015043	0.131375	0.596904	0.929222	0.217307	0.226826	0.0301253	0.0851966	0	1	0.666935	0.110172	0.094356	0.0989531	0.186091	0.00594893	0.154959	0.605674	0.34159	0	0	0.0985536	0.140672	0.264992	0.230794	0.223742	0.105029	0.186849	0.472348	0.596413	0.0568056	0.196268	0.478948	0.382309	0.571658	0.155647	0.0485534	0.367482	0.518642	0.0289161	0.0955308	0.124478	0.196204	0.267507
Smc2	0	0	0	0	0	0	0	0	0	0	0	0	0	1	0	0	0	0.00929842	0	0	0	0	0	0	0	0	0	0	0	0	0.104433	0	0	0	0	0	0	0	0.151901	0	0	0	0	0	0	0	0	0	0
Icam4	0	0	0	0	0	0	0	0	0	0	0	0	0	0	0	0	0	0	0	0	0	0	0	0	0	0	0	0	0	0	0	0	0	1	0	0	0	0	0	0	0	0	0	0	0	0	0	0	0
Fibcd1	0	0	0	0.0530798	0	0	0	0	0	0	0	0	0	0	0.551789	0	0	0	0	0	0	0	0	0	0	0	0.274482	0	0	0	0	0	0	0	0	0	0	0	0	0	0.774205	0	0.215256	0.760524	0	0	0	0	0
Bex1	0	0.0250366	0.0161166	0.0993048	0.227361	0.0138773	0.0125153	0.935599	0.593705	0.296497	0.0119366	0.0340569	0.328296	0.363733	0.406863	0.317049	1	0.473558	0.0174103	0.343427	0.592562	0.267115	0.361838	0.939024	0.0354173	0.0154527	0.183888	0	0.442799	0.356018	0.237507	0.454253	0.025685	0.00915667	0.534185	0.0832443	0.314428	0.0118224	0.292603	0	0.317943	0.0803705	0.173436	0.348479	0.0935232	0.058679	0.0191045	0.0618762	0.170508
Rph3a	0	0.0950272	0.339023	0.0193644	0.370998	0.227808	0.173784	0.0438561	0.143809	0	0	0.540876	0.113795	0.0227015	0.181968	0.435792	0.378882	0.0707823	0.255152	0.0643257	0.602949	0.311337	0.0744782	0.00626996	0.708086	0.122733	0.00736929	0.426923	0.049366	0.267795	0.0195582	0.349539	0.0989191	1	0.224307	0.13066	0.225643	0.321284	0.137725	0.0196571	0.0153609	0.0906571	0.0713306	0.0413036	0.221963	0.216208	0.0227292	0.0772967	0.124825
Igfbp3	0	1	0	0	0	0	0	0	0	0	0.0757088	0	0	0	0	0	0	0	0	0	0	0	0	0	0	0.329524	0	0	0	0	0.428738	0.701338	0	0	0.0418356	0	0	0.62017	0.626889	0	0	0	0.108425	0	0	0	0	0	0
Mmd	0.00603741	0	0	0.327921	0	0.00511638	0.0398279	0.0397415	0	0	0	0.278351	0.239901	0	0.323066	0.0880879	0	0.299355	0	0.0609345	0.02219	0.193081	0.0422582	0	0	0.118891	0.2867	0	0.042333	0.191854	0.024458	0.0147364	0.0104614	0.23822	0.38277	0.343857	0.0106534	0	0.0530261	0	0.232905	0.0460577	0.167199	0.40655	0.157152	0.0286869	0	0	0.0644162
Nrip3	0	0	0	0.0345289	0.280078	0	0.617968	0.0634669	0	0	0	0	0.242416	0	0.0770614	0	0	0.268144	0.105367	0.102642	0.480121	0.871043	0.510243	0.322063	0	0	0.162836	0.0897048	0.218729	0.010074	0.0409192	0	0	0.0872675	0.136573	0.160803	0.0313262	0.321976	0.0146178	0	0.215588	0.0198194	0.0723468	0.0490992	0.383662	0.0158163	0	0	0.0278222
Grm8	0	0	0	0	0	0	0	1	0	0	0	0	0	0	0	0	0	0	0	0	0	0	0	0	0	0	0	0	0.950493	0.410252	0	0	0	0	0	0	0	0	0	0	0	0.378337	0	0	0	0	0	0	0
Igf1	0	0	0	0.0135268	0	0	0	0.0213115	0	0	0	1	0	0	0.0238336	0	0	0	0.169982	0.475987	0	0	0.0328586	0	0	0	0	0	0	0.522128	0.0229525	0	0	0	0.0229299	0.270593	0.64429	0	0.293774	0	0.326062	0	0.0260565	0	0.0326864	0.188207	0	0	0.154574
Cdh9	0	0	0	0.111224	0	0	0	0.0140187	0	0	0	0	0	0	0.261817	0	0	0.158691	0	0.306889	0	0	0.139593	0	0	0	0	0	0	0.0140186	0.0129412	0	0.0155347	0.114728	0.0105583	0.286065	0.113521	0	0.0813658	0	0.00956292	0.0143644	0	0.295824	0	0	0	0	0.015154
Cacnb4	0	0	0	0.428392	0.0336694	0.239176	0.0346806	1	0.211385	0.0900888	0.00998344	0.0735108	0	0	0.207032	0	0.0151564	0.0488836	0.316178	0.0950634	0.0854063	0	0.481377	0	0.0769575	0.529187	0.0976995	0.00948684	0.0340397	0.512392	0.403503	0.0393083	0.0135677	0.16827	0.0284545	0.179887	0.241523	0.100111	0.405061	0	0.804304	0.074521	0.0255273	0.0223774	0.223609	0.0126147	0.347201	0.00705701	0.227859
Ncam1	0.00394195	0.0168336	0.336156	0.0342436	0.158335	0.115114	0.0468233	0.324798	1	0.0860559	0.0217627	0.0100967	0.276109	0.0750422	0.0945796	0.00499878	0.232472	0.0187364	0.0416872	0.146079	0.0857323	0.163295	0.15756	0.00312284	0	0	0.0394059	0	0.307258	0.0753359	0.106787	0.105386	0.0355478	0.0973937	0.0131784	0.082431	0.277088	0.0351206	0.151631	0	0.00397868	0.0478109	0.0168895	0.0690063	0.279033	0.0085847	0	0.0113041	0.107691
1700001L19Rik	0	0	0	0	0	0	0	0	0	0	0	0	0	0	0	0	0	0	0	0	0	0	0	0	0	0	0	0	0	0	0	0	0	0	0	0	1	0	0	0	0	0	0	0	0	0	0	0	0
Tspyl5	0	0	0	0.264633	0	0	0.0107396	0.0893418	0	0	0	0	0	0	0.0319727	0	0.360936	0	0	0	0	0.549187	0.142851	0	0	0	0.0121865	0.0195345	0	0	0.0244371	0	0	0	0.0136713	0.0648215	0	0	0.0345699	0.0122803	0	0.00976483	0.0112428	0.0729229	0.472216	0.340275	0	0	0.054831
Zcchc18	0.565772	0.0209861	0.190125	0.187324	0.162852	0.579589	0.197345	0.28305	0.38683	0.311339	0.591909	0.233739	0.251686	0.109424	0.481799	0.00126528	0.118561	0.154964	0.263253	0.26168	0.273862	0.329455	0.480592	0.0421747	0.115629	0.202862	0.129269	0.0783732	0.289976	0.710236	0.126373	0.361887	0.640208	0.36473	0.570447	0.294075	0.0613835	0.906352	0.103603	0.0379792	0.69198	0.0363055	0.328116	0.157699	0.216041	0.61738	0.00320451	0.134139	0.0520603
Dbpht2	0	0	0	0	0	0	0	0	0	0	0	0	0	0	0	0	0	0	0.152905	0	0	0	0	0	0	0	0	0	0	0	0	0	0	0	0	0	0	0	0	0	1	0	0	0	0	0	0	0	0
Camk2n1	0	0	0	0	0.653611	0.127265	0	0.648204	0	0.367975	0.0576968	0.497033	0	0	0	0	0	0	0	0	0	0	0.0324597	0	0	0	0	0	0.37847	0.177285	0	0	0	0.017228	0	0	0	0	0	0	0.34467	0	0	0.71144	0	0	0	0	0.452528
Pcdh11x	0	0	0	0	0	0	0.146369	0.0106359	0.00429781	0	0	0	0	0	0.672684	0	0	0	0	0	0	0.143323	0.0206035	0	0	0	0	0	0.0671552	0.0654512	0.0574002	0.375939	0	0	0.27535	0.111795	0.101764	0	0.0237431	0	0.00637833	0	0	0.132338	1	0.0160561	0	0	0.377727
Fxyd7	0.729872	0.00399913	0	0.0492414	0.00612916	0	0.071813	0.00684528	1	0	0	0.0705643	0	0.006421	0.0108876	0.281605	0	0.0316468	0	0.0560198	0.00690881	0	0.0140723	0.463209	0	0.225746	0	0	0.0939812	0.105467	0.0065532	0.0570424	0.010114	0	0.135518	0.129682	0.072924	0	0.0956478	0.0098011	0.0189746	0	0.0140958	0.00376067	0.0150753	0.00995097	0.00762898	0	0.0765957
Dnm3	0.710041	0.836591	0.0826071	0.149962	0.321723	0.325093	0.329645	0.125031	0.0132654	0.734255	0.317095	0.566208	0.372816	0.0481568	0.219866	0	0.470282	0.732336	0.197014	0.197116	0.283845	0.144148	0.409481	0.205714	0.714551	0.513808	0.242	1	0.273978	0.125317	0.0838461	0.261412	0.0369471	0.429841	0.155122	0.199157	0.51839	0.398147	0.405386	0.440907	0.112264	0.158332	0.0776829	0.327071	0.163585	0.183888	0.215097	0.392254	0.190993
Ahi1	0	0	0	0.0192277	0.122324	0.0722408	0.0405458	0.0105368	0	0.0977175	0	0	0	0	0.0271025	0	1	0.0217598	0.0948008	0.151082	0	0.00362573	0.0693833	0.00598351	0.282139	0	0.0291943	0	0.0238307	0.0122928	0.148336	0.0631899	0	0.0954965	0.00680215	0.00955614	0.0386808	0	0	0	0.129379	0	0.00542433	0.0660534	0.144825	0.00775439	0	0	0
Gm5087	0	0	0	0	0	0.18788	0	0	0	0	0	0	0	0	0	0	0	0	0	0	0	0	0	0	0	0	0	1	0	0	0	0	0	0.179693	0	0	0	0	0	0	0	0	0	0	0	0	0	0	0
Pld3	0.00872812	0.133111	0.402396	0.233418	0.538461	0.414857	0.289285	0.0408611	0	0.241339	0.245761	0.168997	0.383643	0	0.0237623	0.516353	0.00749362	0.322531	0.56451	0.551196	0.490715	0.340063	0.271603	0.0906936	0.00393613	0.580055	0.175569	0.0118379	0.285507	0.116226	0.0150882	1	0	0.362029	0.262612	0.385406	0.287652	0.180518	0.538885	0.283633	0.0737987	0.165243	0.0396165	0.0865865	0.286034	0.00712797	0.00950384	0.0787807	0.0311567
Caly	0.36176	0.434024	0.169289	0.166791	0.282651	0.426377	0.449733	0.165576	0.00741821	0.0838013	0.115994	0.00324622	0.0584076	0.353065	0.105574	0.326293	0	0.130045	0.117511	0.224433	0.687183	0.181791	0.10891	0.540335	0.221939	0.376777	0.054356	0.0900346	0.149954	0.124387	0.264382	0.26197	0.10092	0.139232	0.0280075	0.124765	0.114736	0.0689833	0.176107	0.00360916	0.0486472	0.126274	0.0531149	0.0234199	0.131008	0.347035	0.0502943	0.240787	0.0952519
Oxtr	0	0	0	0	0.744107	0	0	0	0	0	0	0	0.214152	0.525584	0	0	0	0	0	0	0	0	0	0	0	0	0	0	0.655881	0	0	0	0	0.0365762	0	0	0.432162	0	0	0	0	0	0	0.0831529	1	0.0481311	0	0	0
Zfp57	0	0	0	0	0	0	0	0	0	0	0	0	0	0	0	0	0	0	0	0	0	0	0	0	0	0	0	0	0	0	0	0	0	0	0	0	0	0	0	0	0	0	0	0	0	0	0	0	0
Ywhah	0.896621	0.181374	1	0.653022	0.582285	0.511102	0.277537	0.367017	0.527651	0.181651	0.372566	0.329585	0.693641	0.0167031	0.511127	0.040697	0.891895	0.358349	0.257882	0.697189	0.579696	0.460562	0.371658	0.382391	0.104587	0.233256	0.378167	0.483273	0.775773	0.467588	0.30441	0.273245	0.60805	0.332162	0.916225	0.905569	0.361026	0.540386	0.391399	0.290398	0.542951	0.538458	0.876714	0.393055	0.352475	0.586311	0.730075	0.477095	0.414506
Nrg1	0	0	0	0	0	0	0	0	0	0	0	0	0	0	0	0	0	0	0	0	0	0	0	0	0	0	0	0	0	0	0	0	0	0	0	0	0	0	0	0	0	0	0	0	0	0	0	0	0
Prune2	0	0	0	0.0072756	0.0881381	0.250454	0	0.00501493	0	0	0	0.145678	0	0.699722	0.0794791	0.00982416	0.00479844	0.0341927	0	0.188788	0	0	0.0828443	0.00539343	0	0	0.0356686	0	0.0961115	0.0850143	0.239852	0.400999	0	0.0217476	0.0104832	0.0493805	0.00866351	0	0.0194048	0	0.0374211	0.0211418	0.00663862	0.224176	0.378663	0.0215582	0	0	0.0475656
Crhr2	0	0	0	0	0	0	0	0	0	0	0	0	0	0	0	0	0	0	0	1	0	0	0	0	0	0	0	0	0	0	0	0	0	0	0	0	0	0	0	0	0	0	0	0	0	0	0	0	0
Sh2d5	0.911006	0.346315	0	0.0434427	0	0.590984	0.402999	0.0182517	0.761889	0	0.41253	0	0.355187	0.0251869	0.251063	0	0	0.242905	0.80135	0.0815295	0	0.0148447	0.14774	0	0.74448	0.232019	0.020228	0.633777	0.0362453	0.343738	0.157257	0	0.0202255	0	0.946539	0.910419	0.0137947	0	0.0573814	0.0164638	0.0142292	0.893951	0	0.122475	0	0.671605	0.695475	0	0.196662
Pik3r1	0	0	0.196117	0.336405	0	0	0	0.0139475	0.0726136	0	0.991294	0	0	0.0226437	0.24177	0	0	0.313637	0.153557	0.133166	0	0.0750448	0.191749	0	0	0	0.0142687	0	0.270822	0.404475	1	0.0223533	0	0	0.520732	0.101196	0.412626	0.0237482	0.283335	0	0	0	0.0125653	0.316489	0.0197464	0.011405	0.931774	0	0.180439
Rsph9	0	0	0	0.114347	0.232281	0	0	0	0	0	0	0	0	0	0	0	0	0.407865	0	0	0	0	0	0	0	0	0	0	0	0.300253	0	0	0	0	0	0	0	0	0	0	0	0	0.0881057	0	0.561118	0	0	0	0
Trhde	0	0	0	0	0	0	0	0	0.050025	0	0	0	0	0	0.131618	0	0	0	0	0	0	0	0	0	0	0	0	0	0	0	0	0	0	0	0	0	0.448724	0	0	0	0	0	0	0	0	0	0	0	0.327032
Mrap2	0	1	0	0	0	0	0.189581	0	0.661551	0	0	0	0	0.40891	0	0	0	0	0	0.249592	0	0	0.34343	0	0	0	0	0	0	0.0376946	0.0284709	0.619715	0	0	0	0.217552	0	0	0	0	0	0	0	0	0.0460896	0	0	0	0
Usp11	0.00210567	0	0.0116053	0.0977274	0.0253195	0.0687774	0.12351	0.0683475	0	0.060894	0.0150419	0.0327266	0	0.00877939	0.0215028	0	0	0.184748	0.0230288	0.111867	0	0.00313267	0.0212303	0.175673	0	0	0.00576274	0	0.0659582	0.0055078	0.128038	0	0.25838	0.10514	0.0649717	0.107171	0.00486565	0	0.090092	0	0.0632383	0.308454	0.0810034	0.0326268	0	0.00393059	0	0	0.104342
Rwdd2a	0.00273172	0	0.0159591	0	0	0.364511	0.564354	0.0151028	0	0	0.830466	0	0	0	0.135993	0	0	0.00894315	0.0453325	0.0156822	0.177016	0	0.102909	0	0.402078	0.313056	0.0800774	0.216189	0	0.00714536	0.116334	0	0.00935779	0.0686378	0.451218	0.0883693	0.115725	0	0.0160236	0.434691	0.248399	0.265976	0.00476528	0.0264976	0.150364	0.0216717	0.0174221	0.0568838	0.0675464
Cntn1	0	0	0.0248721	0.0666318	0.0961892	0.104754	0.377659	0.102645	0.0680573	0.0649834	0	0.0362473	0.00296076	0.00643853	0.186277	0.450527	1	0.177003	0.126693	0.248825	0.311869	0	0.0875232	0.162907	0.00758438	0.377248	0.058471	0	0.279506	0.168741	0.137109	0.0789567	0	0.0836467	0.011546	0.177017	0.172287	0.311679	0.0744705	0.00450926	0.0772949	0.0659747	0.00810642	0.194029	0.592845	0.0587536	0.0478162	0	0.232004
Mllt11	0.489786	0.0368053	1	0.512586	0.117766	0.169917	0.175941	0.795439	0.391134	0.162539	0.0754609	0.590781	0.116016	0	0.260128	0.204901	0.152239	0.342908	0.206474	0.581965	0.32633	0.429237	0.382932	0.34159	0.368983	0.59062	0.264941	0.00143593	0.156676	0.302491	0.204779	0.159239	0.426063	0.135367	0.385932	0.339557	0.217623	0.403769	0.192896	0.168538	0.455051	0.532795	0.552512	0.72309	0.790963	0.269482	0.342294	0.294557	0.198305
Celf4	0.110165	0.00392651	0.326014	0.12229	0.101468	0.41926	0.0757727	0.0109527	0.00765897	0.0104179	0.0132941	0.133858	0.00716098	0.00436459	0.147877	0.00526244	0.715967	0.0907794	0.0105498	0.0544594	0.163243	0.297106	0.10708	0.524717	0.0263767	0.0946345	0.00645132	0.120665	0.0158185	0.112181	0.176175	0.300178	0.174579	0.148547	0.117202	0.0981295	0.0399927	0.325955	0.115583	0.00243786	0.0386187	0.039586	0.0518994	0.0636496	0.0624955	0.00651352	0	0.0485301	0.0690941
Baiap2	0.131759	0	0	0.113896	0	0	0.303294	0.0465222	0	0.0216738	0	0	0	0	0	0	0	0.162665	0	0.0190362	0	0	0.16566	0.389053	0	0	0	0	0.249296	0	0.0204507	0	0	0	0.0371837	0.0321466	0	0	0.0192871	0.022267	0.0466316	0.0599275	0.0290817	0.0258192	0	0.0304332	0.0217377	1	0.189109
Ap2a2	0	0.00882364	0	0.0211879	0.124274	0	0.0494524	0.0104318	0	0.0738983	0.0505387	0.135542	0.0134161	0.0250651	0.167061	0	0.0968197	0.0102129	0.14313	0.126917	0.263054	0	0.0375291	0.00677013	0.296944	0	0.0206325	0.363688	0.0561632	0.0556355	0.0603478	0.138064	0.390465	0.0143437	0.052079	0.0290134	0.00991171	0.0781007	0.0867839	0	0.187051	0.0256537	0.0187959	0.0596844	0.081721	0	0	0.093671	0.0730432
Dsel	0	0	0	0	0	0	0	0	0	0	0	0	0	0	0	0	0	0	0	0	0	0	0	0	0	0	0	0	0	0	0.0295895	0	0	0	0.18623	0	0	0.0253361	0	0	0	0	0.35642	0.31244	0	0	0	0	0.04292
Stim2	0	0	0	0.0207768	0.457445	0.346858	0.0367015	0	0	0	0.00842875	0.720162	0.435939	0	0	0	0	0	0.0251884	0	0	0	0.14468	0	0	0.0694556	0.123904	0	0.0173345	0.0174579	0.0261888	0.0187281	0.78754	0	0	0.508642	0.236092	0.114888	0.234321	0	0.0127597	0.155631	0	0.0554914	0.013903	1	0	0	0.500409
Sdc2	0	0	0	0.0223947	0	0	0	0	0	0	0	0	0	0	0.0355123	0	0	0.0485755	0	0	0	0	0.208532	0	0	0	0	0	0.0233555	0	0.754561	0	0	0	0.307493	0	0	0	0.0426634	0	0	0	0	0	0	0.0230807	0	0	0
Ap2m1	0.297998	0.202348	0.106762	0.424254	0.617602	0.333196	0.182182	0.291826	0.0477047	0.246865	0.0799116	0.147859	0.246462	0.503738	0.106067	0.635086	0.0739134	0.439192	0.236751	0.167264	0.241734	0.206296	0.232968	0.209168	0.222592	0.146154	0.0777464	0.127381	0.24857	0.0665186	0.18356	0.159228	0.20872	0.0730808	0.131598	0.387269	0.128816	0.310314	0.156717	0.227845	0.573793	0.189968	0.333604	0.112538	0.103289	0.71799	0.304481	0.018371	0.147255
Kcnc4	0	0	0	0	0	0	0.576111	0	0	0	0	0	0	0	0.043455	0	0	0	0	0	0	0	0.396904	0	0	0	0	0	0.0771636	0	0.0298918	0	0	0	0	0.0469871	0.0251725	0	0	0	0	0	0	0	0	0	0	0	0
A730017C20Rik	0.0111535	0	0	0	0	0	0	0.0104432	0	0	0	0	0	0	0	0	0	0.281162	0	0.136742	0	0	0.0836383	0	0	0	0.00949656	0.00513762	0	0.129958	0.393118	0.383569	0	0	0.10562	0.0115759	0	0	0.0454598	0	0.00610616	0	0.330632	0	0.115816	0.00683154	0	0	0
Pea15a	0.130755	0.189569	0.00353384	0.0166936	0.0660149	0.0437021	0.152299	0.0930056	0.365854	0.0603575	0.0237012	0.0921856	0.10846	0.0569322	0.112196	0.00359352	0.0544338	0.00513114	0.21522	0.0437235	0.28064	0.156058	0.033009	0.39615	0.316234	0.493835	0.0265165	0.0186896	0.00908338	0.0472647	0.065214	0.209594	0.00234661	0.196421	0.0628297	0.0142887	0.0103712	0.177043	0.0774323	0.0165038	0.0147096	0.0168727	0.0611246	0.0192506	0.112426	0.0129661	0.0604246	0.0235374	0.0442877
Rbp4	0	0	0	0.0104354	0	0	0.271119	0.0228348	0	0	0.2446	0	0.449785	0	0.0719123	0.296952	0	0.121839	0	0	0	0.613361	0.15632	0	0	0	0.247934	0	0.153977	0.126656	0	0.051125	0.354033	0	0	0.0508075	0.0149903	0.751406	0.0989597	0	0.392359	0	0.662061	0.225165	0	0.0119502	0.109741	0.105662	0.0224227
St8sia3	0	0	0	0.0362284	0	0	0.208928	0	0	0	0.409202	0	0	0	0.0122114	0	0	0	0	0.0578808	0	0	0	0	0	0	0	0	0.0777557	0	0.0198545	0	0	0	0	0.016505	0.00643072	0.228112	0.00720185	0	0	0	0.00958162	0.00964096	0.0210805	0.0146106	0	0	0.0681906
Dkk3	0	0	0	0.0779557	0	0	0	0	0	0	0.188641	0	0	0	0.0289165	0	0	0	0	0	0	0	0.162788	0.211438	0	0	0	0	0	0.0344752	0.0397822	0	0	0	0	0	0	0	0.0375186	0	0	0	0	0	0	0	0	0	0
Dynll1	0.769997	0.188757	0.979633	0.491194	0.171127	0.311456	0.501338	0.357797	0	0.232457	0.130313	0.0689041	0.348486	0.0935717	0.178161	0.129506	0.512364	0.074298	0.109726	0.221927	0.171358	0.0384904	0.0536681	0.311221	0.0994222	0.0115863	0.207862	0.429036	0.24506	0.184563	0.620738	0.269626	0.620747	0.0234599	0.17489	0.167388	0.281785	0.299808	0.073608	0.0125176	0.0769926	0.0822824	0.353385	0.420262	0.161211	0.129208	0.942044	0.231597	0.112233
Nptx1	0	0	0	0	0	0	0	0	0	1	0	0	0	0	0.666911	0	0	0	0	0	0	0	0	0	0	0	0	0	0	0	0	0	0	0	0.0865112	0	0	0	0	0	0.306893	0.0549257	0.974453	0	0	0	0	0	0
Stk32a	0	0	0	0	0	0	0	0	0	0	0	0	0	1	0	0	0	0	0	0	0	0	0	0	0	0	0	0	0	0	0	0	0	0	0	0	0.0938167	0	0	0	0	0	0	0	0	0	0	0	0
Sstr1	0	0	0	0	0	0	0	0	0	0	0	0.736792	0	0.762296	0	0	0	0.140351	0	0	0	0	0.0485406	1	0	0	0	0	0	0	0	0	0	0	0.0522617	0	0	0.36221	0	0	0.0683726	0	0	0	0	0.0441317	0	0	0
Lrpap1	0.193293	0.0530889	0	0.209159	0.431433	0.00933513	0.269998	0.214065	0	0.130688	0.0247454	0.0315519	0.427667	0.0117951	0.0742857	0.224606	0	0.0206399	0.102288	0.207036	0.012297	0.16212	0.0326716	0.255625	0.036555	0.327403	0.180504	0	0.227866	0.0968689	0.00798433	0.13647	0.160379	0.258938	0.151872	0.420445	0.0324981	0.0433414	0.13303	0.486832	0.316578	0.0872061	0.050759	0.20802	0.0232656	0.0712899	0.0271577	0.133288	0.136805
Filip1	0	0	0	0.108709	0	0	0	0	0	0	0	0	0	0	0	0	0	0	0.0360671	0.074574	0	0.0796785	0.183663	0	0	0	0	0	0	0	0.0749995	0	0	0	0	0	0.0967292	0.0781035	0	0	0	0	0	0.0093059	0	0	0	0	0.0826934
Tnni3k	0	0	0	0.0211659	0	0	0	0	0	0	0	0	0	0	0	0	0	0	0	0	0	0	0	0	0	0	0	0	0	0	0	0	0	0	0	0	0	0	1	0	0	0	0	0	0	0	0	0	0
Lpar1	0	0	0	0	0	0	0	0	0	0	0	0	0	0	0	0	0	0	0	0	0	0	0	0	0	0	0	0	0	0	0	0	0	0	0	0	0	1	0	0	0	0	0	0	0	0	0	0	0
4930452B06Rik	0	0	0	0	0.144907	0	0	0	0	0	0	0	0	0	0.107797	0	0	0.742278	0	0	0	0.00890879	0	0	0	0	0	0	0.00725065	0	0.00674105	0	0	0	0	0	0	0	0.0185427	0	0	0.150396	0	1	0.00775373	0.0214961	0	0	0
Sox2ot	0	0.0372341	0	0.173734	0	0.00783145	0	0.225083	0	0	0	0	0	0	0	0.0161564	0.248374	0	0.119974	0	0	0	0.158114	0	0	0	0.00771409	0	0.0179691	0.0226212	0.0737856	0	0.23285	0.636447	0.563695	0.604539	0.0107468	0.274511	0.0415773	0.0128262	0.391514	0.00556303	0.380807	0.0103861	0.00854038	0	0.00739895	0	0.0429118
Plin2	0	0	0	0	0	0	0	0	0	0	0	0	0	0	0	0	0	1	0	0.528816	0	0	0	0	0	0	0	0	0	0	0	0	0	0	0	0	0	0	0	0	0	0	0	0	0.20512	0	0	0	0
Morf4l1	0.475575	0.274479	0	0.572522	0.0771763	0.241173	0.197841	0.220398	0.22398	0.30794	0.165772	0.133568	0.278921	0.0135025	0.319959	0.366986	0.417789	0.117973	0.203898	0.278234	0.737777	0.175654	0.186908	0.17871	0.229698	0.0253458	0.282712	0.158084	0.32732	0.290837	0.192175	0.161775	0.110409	0.277299	0.172462	0.106515	0.228253	0.025146	0.0746025	0.126855	0.449453	0.352658	0.204736	0.331116	0.308641	0.127608	0.272605	0.17554	0.135622
Fzd3	0	0	0	0	0	0	0	0.0227275	0	0	0	0	0	0	0	0	0	0	0	0.140116	0	0	0	0	0.155442	0	0	0.754346	0	1	0	0	0	0	0	0.027483	0.0549678	0	0	0	0	0	0	0.240803	0	0	0	0	0
Ssr1	0.0267603	0	0	0	0	0	0	0	0	0	0	0	0	0	0	0	0	0	0	0	0	0	0	0	0	0	0	0	0	0	0	0.0883728	0	0	0	0	0	0.0643567	0.100991	0	0	0.0102696	0	0	0	0	0	0	0
Agpat4	0	0	0.164432	0.0572414	0	0	0	0.0383281	0.0228413	0	0.678162	0.684889	0	1	0	0	0	0	0.692889	0	0.603705	0	0.247968	0	0	0	0	0	0.0497477	0.0961952	0.405162	0.816544	0	0.216529	0.0795664	0	0.0116847	0	0.0305337	0	0	0.011089	0	0.027073	0.0191518	0	0	0	0.367308
Maf	0.0130018	0	0	0.0131123	0.164593	0	0.0947689	0.00664022	0	0	0.585137	0	0	0	0.236313	0	0	0.00361162	0.0186915	0.0122772	0.00422508	0	0.0413313	0.0227922	0	0	0.0573641	0.166724	0.00520948	0.134771	0.30059	0.00478066	1	0	0.10415	0.0107062	0.0853971	0	0.493889	0.322494	0.227777	0.00604799	0	0.148526	0.0188019	0.00868759	0	0.52284	0.00967356
Pfkp	0.00454401	0.00648421	0.013023	0.355949	0.0174149	0.123886	0.208188	0.0316056	0	0	0.0578102	0.00602217	0	0.907819	0.0152259	0	0	0.404634	0.249726	0.162486	0.254285	0.0746332	0.493966	0.060168	0.301333	0.383181	0.00746155	0	0.0765329	0.278775	0.125683	0.304004	0.0191581	0.259034	0.249724	0.695779	0.2191	0.0370647	0.145813	0	0.0796059	0.0146148	0.0775981	0.185466	0.0130031	0.0827011	0.802437	0.0474202	0.174076
Tug1	0	0	0	0.0419004	0	0	0.117679	0.0247553	0	0	0	0	0	0	0.0885915	0	0	0.257507	0	0.0742831	0	0	0	0	0	0.160584	0.123813	1	0.0837547	0.0330067	0.0355485	0	0	0	0.0248595	0	0	0.29454	0	0	0	0.0202927	0.038232	0	0.0817776	0	0	0	0.0978328
Gstp1	0	0	0.0878925	0.0423443	0	0	0.300098	0.0719803	0	0.0222653	0	0	0.174985	0.389912	0.171207	0	0	0.0429697	0	0.0785422	0	0.124484	0.158802	0	0	0	0.0706444	0	0.268065	0.0210672	0.672043	0.262367	0	0	0.167737	0.104025	0.169843	0	0.163036	0	0.154662	0.0546871	0.477202	0.115327	0.104392	0.0574231	0.174181	0	0.148396
Pitpnm3	1	0.187814	0	0.0128888	0.188751	0	0.0133976	0.533886	0.154292	0	0	0.00457267	0	0	0.131714	0.0120858	0	0	0.407165	0	0	0	0.00782717	0	0	0	0	0	0.00896117	0.0462528	0.29368	0.110114	0	0.0180773	0	0	0	0	0.682604	0.267778	0.00989431	0	0.0496549	0.19722	0.117391	0.00885577	0	0	0.334455
Chrm3	0	0.0288492	0	0.23839	0.240112	0	0.0311768	0.0150233	0	0	0.133818	0.0554816	0	1	0.0443551	0	0	0	0	0	0	0	0.0625408	0	0	0	0	0	0	0	0	0.439503	0	0	0	0.0327003	0.0999206	0	0	0	0.0421641	0	0	0.057303	0.0567184	0	0.0314483	0	0.0595117
Ywhaz	0.477977	0.0791422	0.153201	0.689851	0.273523	0.339794	0.248649	0.32441	0.210313	0.21974	0.249528	0.632677	0.129322	0.554014	0.489352	0.46659	0.0923891	0.275958	0.134242	0.344507	0.361343	0.0972457	0.536493	0.529597	0.380135	1	0.328266	0.117404	0.73166	0.62487	0.442057	0.31583	0.168183	0.373455	0.251869	0.23637	0.71249	0.444544	0.215287	0.116232	0.326811	0.475872	0.608617	0.605511	0.446783	0.247266	0.432388	0.459456	0.326518
9230110C19Rik	0	0	0	0	0	0	0	0	0	0	0	0	0	0	0	0	0	0	0.193018	0.0800589	0	0	0	0	0	0	0	0	0	1	0	0	0	0	0	0.0985804	0	0	0	0	0	0	0	0	0	0	0	0	0
Scn3a	0	0	0	0	0	0	0	0	0	0	0	0	0	0	0	0	0	0	0	0.037085	0	0	0.349343	0	0	0	0	0	0	0	0	0	0.030434	1	0	0	0	0	0	0	0	0	0	0	0	0	0	0	0
Morf4l2	0.313894	0.313436	0.432656	0.360404	0.320014	0.408434	0.436923	0.48661	0.132275	0.451075	0.137	0.393373	0	0.664711	0.458448	0.0719364	0.0882418	0.0292744	0.0655805	0.337609	0.461306	0.324109	0.324501	0.00947828	0.184498	0	0.224328	0.365232	0.672282	0.138491	0.227801	0.37431	0.207725	0.352557	0.438898	0.25425	0.269157	0.0543906	0.706387	0.576601	0.143304	0.171321	0.961194	0.214322	0.415909	0.443099	0.507745	0.24919	0.256391
Ptchd1	0	0	0	0	0	0	0	0	0	0	0	0	0	0	0	0	0	0	0.468743	0.0199944	0	0	0	0	0	0	0	0	0	0	0.0134365	0	0	0	0	0	0	0	0	0	0	0	0	0.12888	0	0	0	0	0
Pde2a	0	0.0923939	0	0.264029	0.610116	0.0391472	0.324276	0.0330892	0	0.151159	0.989071	0	0	0	0.304498	0	0.609469	0.0231393	0.160326	0.196002	0.200689	0.0327287	0.462803	0.155845	0	0.05104	0.0435229	0.0573626	0.212776	0.863462	0.578919	0.180843	0.589007	0.203241	0.244127	0.265799	0.228652	0.479157	0.695048	0	0.033167	0.0271242	0.164259	0.0684479	0.167308	0.037107	0.905503	0	0.493842
Maml2	0	0	0	0	0	0	0	0	0	0	0	0	0	0	0	0	0	0	0	0	0.212282	0	0	0	0	0	0	0	0	0	0	0	0	0	0	0	1	0	0	0	0	0	0	0	0	0	0	0	0
Mapk11	0	0.17325	0	0	0	0	0	0	0	0	1	0	0	0	0	0	0	0	0	0	0	0	0	0	0	0	0	0	0	0	0	0	0	0	0	0	0	0	0	0	0	0	0	0	0	0	0	0	0
Ache	0	0	0	0.018289	0.303472	0.250799	0.167046	0	0	0	0.385632	0.0228902	0.00406334	0	0.00930924	0	0.141299	0.144968	0	0.179477	0	0	0.0234474	0.0951639	0	0.161792	0	0	0.0084772	0.105652	0.0216739	0.161105	0.849111	0.0769543	0.0192904	0	0.0864203	0.098203	0.0154853	0	0.00561597	0.228327	0.0535659	0.0333563	0.0407942	0.0408403	0	0	0.00535879
Gnai2	0	0.115616	0.0273902	0.151162	0.689608	0.0716465	0.110627	0.0209739	0.00901224	0.0743444	0.00864619	0.00396123	0	1	0.127419	0	0.0966198	0.180499	0	0.157987	0.0460928	0.0800871	0.0370322	0.0703428	0.449703	0	0.0506428	0.165537	0.077032	0.0202971	0.0641231	0.0114263	0.0981328	0	0.0582364	0.0306804	0.31558	0.0430526	0.291901	0.00366179	0.0205711	0.0310582	0.00870754	0.185186	0.0063858	0.0061963	0.0492747	0	0.0337846
Dpp10	0.0135826	0	0	0.0264929	0	0.253585	0	0.0313047	0.304422	0	0	0	0	0.0406584	0.485462	0.126696	0	0.277747	0.689925	0.0128094	0	0.103585	0.0522885	0.377888	0	0	0.0284672	0	0.034537	0.0695653	0.0738521	0.0197807	0	0.639593	0.0179637	0.198738	0.673749	0	0.519851	0.112952	0.0223716	0.119753	0.0295454	0.132672	0.0147733	0.709919	0.267354	0	0.190668
Eef1e1	0.0970486	0	0.00547092	0.0351144	0	0	0.353236	0.0807712	0	0.0737703	0.180229	0	0.101482	0	0.0168285	0	0	0.652654	0.0154563	0.0911528	0.295835	0.371411	0.267835	0	0.00799382	0	0.114325	0	0.0576169	0.243418	0.0299615	0.348554	0.0261569	0.111295	0.0285714	0.125769	0.273337	0.155446	0	0	0.593468	0.7002	0.408975	0.0570525	0.130539	0.30834	0.353453	0.223768	0.0447559
Cnr1	0	0	0	0.142879	0	0	0	0.0617227	0	0	0	0	0	0	0.0909532	0	0	0.0755347	0	0	0	0	0.427311	0	0	0	0.032191	0	0.032045	0.40664	0.0580959	0.334867	0	0	0.0531278	0.0702472	0.13799	0	0	0	0.025475	0.0297623	0	0.0256457	0.0514026	0.0332515	0	0	0.0283598
Ugdh	0.0153729	0	0	0.025422	0	0.0947059	0.0343042	0.0183574	0	0	0	0	0	0	0	0	0	0	0.154297	0.035054	0	0	0.222142	0	0	0	0	0	0.126672	0	0	0.0138045	0	0	0.0574586	0	0	0	0.267984	0	0.0117094	0	0.201035	0.206288	0	1	0	0	0.121043
Fam26e	0	0	0	0	0	0	0	0	0	0	0	0	0	0	0	0	0	0	0	0	0	0	0	0	0	0	0	0	0	0	0	0	0	0	0	0	0.43527	0	0	0	1	0	0	0	0	0	0	0	0
Magi2	1	0	0	0.299229	0.113971	0	0	0.023127	0.00700895	0	0	0.494546	0	0	0.265801	0	0	0.0315679	0.302743	0.00509559	0	0	0.0054858	0.163947	0.0736892	0	0	0	0.0431791	0.2455	0.163132	0	0	0.0205099	0.663808	0.204368	0.331916	0	0	0.291601	0.671962	0	0	0.157702	0.282087	0.00581879	0	0.293823	0.229032
Gaa	0	0	0.341594	0.176767	0.0687261	0.0365549	0.178373	0.073629	0.00612653	0.119054	0.0207424	0.00749229	0.0123032	0.0046014	0.13037	0	0.100812	0.113103	0.0326776	0.234973	0.171553	0.0092516	0.136006	0.0399073	0	0	0.210425	0	0.109034	0.0776332	0.325346	0.062009	0.00273109	0.0786594	0.0167059	0.321496	0.600595	0.101877	0.225894	0.0296947	0.142904	0.00858621	0.154154	0.192146	0.0494309	0.218458	0.0032916	0.0629686	0.134068
Aard	0	0	0	0	0	0	0	0	0	0	0.47976	0	0	0	0	0	0	0	0	0	0	0	0	0	0	0	0.0621799	0	0	0	0	0	0	0	0.00645	0	0.295584	0	0	0	0	0	0	0	0	1	0	0	0
B230216N24Rik	1	0.00850591	0	0.00745781	0	0.0392594	0	0	0	0	0	0	0	0	0	0	0	0	0	0	0	0	0	0	0	0	0	0.147294	0	0	0.23461	0	0	0	0	0	0	0	0	0	0.0035623	0.0064211	0.0299079	0	0.081326	0	0.0862561	0	0.0429752
Notch2	0	0	0	0	0	0	0	0	0	0	0	0	0	0	0	0	0	0	0	0	0	0	0	0	0	0	0	0	0	0	0	0.598586	0	0	0	0	0	0	0	0	0	0	0	0	0	0	0	1	0
Galnt14	0	0	0	0.233302	0	0.259051	0.0340245	1	0	0	0	0	0	0	0	0	0	0.03969	0.126062	0.0928962	0	0	0	0	0	0	0	0	0	0	0.113106	0	0	0	0.0279162	0.607889	0	0	0.0313735	0	0	0.0354478	0.233747	0.622349	0	0.0282882	0	0	0
Grik1	0	0	0	0	0.0794274	0	0	0.019118	0	0	0	0	0	0	0	0	1	0	0	0.13038	0	0	0	0	0	0	0	0	0	0	0	0	0	0	0	0	0	0.00874385	0	0	0.0675671	0.0104477	0	0.0279082	0	0	0	0	0.014222
Mcc	0	0.551141	0	0	0	0.0301632	0	0	0	0	0	0	0	0	0	0	0	0	0	0.0475841	1	0	0	0	0	0	0	0	0.385701	0	0	0	0	0	0	0	0	0	0	0	0.0100203	0	0	0.295707	0	0.242632	0	0	0.0507099
Mkl2	0	0	0	0.0403172	0	0.0133667	0	0.363651	0	0.00863118	0	0	0	0	0.0312561	0	0	0.0369236	0	0.0116961	1	0	0.00897748	0	0	0	0	0	0.106519	0.0105865	0.00977294	0	0	0	0.0273373	0.028804	0.012345	0	0.0337952	0.026193	0.00990407	0.0104138	0.0343349	0.624773	0.00899287	0.0124657	0.440103	0	0.143087
Lgmn	0.12865	0.374654	0.178275	0.091539	0.364505	0.118369	0	0.117998	0	0	0.289458	0.343952	0	0	0.114367	0	0.167788	0.156437	0.450111	0.291487	0.372166	0	0.355441	0	0	0.137449	0.152012	0	0.153325	0.0611835	0.040344	0.255764	0.502047	0.145954	0.623507	0.0277449	0.0594552	0.506763	0.323411	0.898814	0.498289	0.327796	0.0877432	0.0300977	0.522826	0.253012	0.201549	0.444573	0.245965
Vps35	0.31376	0	0.630647	0.13208	0.138802	0.327976	0.0794573	0.561324	0.104326	0.0677989	0	0.00748172	0	0	0.311333	0	0.0192416	0.573516	0	0.275241	0.236017	0.114218	0.102453	0.263291	0.398803	0	0.112703	0.576386	0.541727	0.512939	0.460605	0	0	0.112824	0.282972	0.218858	0.107997	0.0901488	0.250353	0	0.224259	0.407097	0.0400596	0.0135869	0.152668	0.346608	0	0.00636569	0.216103
Vstm2a	0.023157	0.0262683	0.0875309	0.0278725	0.121103	0.161416	0.268855	0.17053	0.0260888	0.0677587	0.0688912	0	0	1	0.231144	0.0133817	0	0.00492616	0.0480869	0.0717748	0.0618563	0.0476824	0.141055	0.0841681	0.00942968	0.00505395	0.0642668	0.0987762	0.0794535	0.287385	0.0792744	0.212194	0.00378482	0.0884814	0.172927	0.062837	0.163735	0.0901607	0.339835	0.00848814	0.0621935	0.230381	0.0433291	0.0969311	0.134012	0.198691	0.179697	0.0867373	0.0836077
Nrsn2	0.00867421	0.00434737	0.586052	0.0851628	0.451579	0.26951	0.466546	0.104592	0.00872117	0.119536	0.181964	0.0438935	0.426838	0.546463	0.148398	0.0664009	0.353303	0.283793	0.162967	0.20174	0	0.339921	0.124341	0.275907	0.08447	0.153072	0.136363	0.0038115	0.0242439	0.252146	0.257476	0.293561	0.352001	0.114818	0.382846	0.251677	0.238179	0.109245	0.463985	0.341171	0.233503	0.43908	0.0127812	0.057088	0.012963	0.128548	0.0258014	0.681016	0.0697019
Cd55	0	0	0	0	0	0	0	0	0	0	0	0	0	0	0	0	0	0	0.249562	0.229286	0	0	0	0	0	0	0	0	0	0	0	0	0	0	0	1	0	0	0	0	0	0.53342	0	0	0	0	0	0	0.338477
Ryr3	0	0	0	0	0	0	0	0.0557115	0	0	0	0	0	0	0	0	0	0	0	1	0	0	0	0	0	0	0	0	0	0	0	0	0	0	0	0	0	0	0	0	0	0	0	0	0	0	0	0	0
3632454L22Rik	0	0	0	0	0	0	0	0	0	0	0	0	0	0	0	0	0	0	0	0	0	0	0	0	0	0	0	0	0	0	0	0	0	0	0	0	0	0	0	0	0	0	0	0	0	0	0	0	0
Atp1b2	0	0	0.0731968	0.0636043	0.121265	0.0362104	0	0.285443	0.358723	0.00916938	0	0	0	0	0.435591	0	0	0.0167227	0	0.197702	0.307613	0	0.36363	0.00683192	0.00658162	0.254297	0.128922	0	0.103185	0.0249676	0.0292782	0.46497	0.00498519	0	0.234368	0.370261	0.0209836	0.205457	0.380893	0	0.0134151	0.0248921	0.0184985	0.011082	0.179608	0.0271482	0	0.0185602	0.300583
Smarca2	0.524271	0.453666	0.096598	0.0813188	0.0059009	0.00846919	0.327188	0.230746	0	0.393386	0.0724144	0.2666	0	0	0.368475	0.0689867	0.547469	0.293874	0.0285076	0.144921	0.00410614	0.00442045	0.109799	0.250661	0.174138	0.00437929	0.121461	0.0633588	0.268779	0.147569	0.211773	0.249314	1	0.119263	0.289839	0.171553	0.26797	0.0461513	0.115499	0.00242025	0.125767	0.0786291	0.0623291	0.108026	0.123772	0.200969	0.227732	0.207645	0.196759
Lipa	0	0.0179758	0	0.0203711	0	0	0.0452968	0.0144426	0	0	0	0	0	0	0.00861426	0	0	0	0	0.175102	0	0.0364112	0	0	0	0	0	0	0	0	0	0	0	0	0	0.335708	0.103959	0	0	0	0	0.223626	0	0	0	0	0	0	0.0716261
Gng4	0.0125207	0	0	0	0	0	0	0	0	0	0	0	0	0	0.0192288	0	0	0	0	0.270762	0.0158189	0	0.525182	0	0	0	0	0	0.0172449	0	0.0168345	0	0	0	0.247224	0.432374	0	0	0.393135	0	0	0	0.30779	0.12697	0.0958952	0.171272	0	0	0
2900055J20Rik	0.0119842	0	0.015574	0.0249899	0	0.638434	0	0	0	0	0	0.00567418	0	0	0	0	0	0	0.0604058	0	0	0	0.110886	1	0.549934	0	0.00483339	0.0619817	0.0062549	0	0	0	0	0.0162409	0.318558	0	0	0.218121	0	0	0	0.0038729	0	0.00444961	0.00445926	0.00412088	0	0	0.137291
Pou3f3	0	0	0	1	0	0	0	0.0317215	0	0	0	0	0.205771	0.0686661	0	0	0	0	0	0	0	0	0	0	0	0	0	0	0	0	0	0	0	0	0	0.0447521	0	0	0.0716001	0	0	0	0	0	0	0	0	0	0.0294972
Fah	0	0	0	0	0	0	0	0	0	0	0	0	0	0	0	0	0	0	0	0	0	0.327321	0	0	0	0	0	0	0	0	0	0	0	0	0	0	0	0	0	0	0	0.536081	0	0	0	0	0	0	0
Nck2	0	0	0	0	0	0	0	0.0473098	0	0	0	0	0	0	0.0230873	0	1	0	0	0.0809538	0	0	0	0	0	0	0	0	0.0265718	0	0	0	0	0	0	0.171627	0	0	0	0	0	0	0.0487102	0	0	0	0	0	0.064789
Rnf152	0	0	0	0.0149769	0	0.261085	0.364354	0.0117981	0	0	0	1	0	0.0352435	0	0	0	0	0	0.307679	0	0	0.012127	0	0.652352	0	0	0	0	0	0	0	0	0.104073	0	0	0	0	0.0228257	0	0	0	0.449449	0	0.046769	0	0	0	0
Bex4	0	0	0	0	0	0.0365209	0	0	0	0	0	0	0	1	0.0227405	0	0	0	0	0.0456469	0	0	0.0685817	0.0456387	0	0	0	0	0.173861	0	0.200749	0	0	0	0.0966291	0.443113	0.0347622	0	0	0	0.224579	0.0104178	0	0.0882725	0	0	0	0	0
Syt16	0.357922	0	0	0.0545995	0	0	0	0.0501792	0.159592	0	0.334529	0	0	0	0.130406	0	0	0.0116968	0	0.0488872	0.132117	0	0.0835077	0.81446	0	0	0.159708	0	0.0253076	0.455591	0	0	0	0	0	0	0.121774	0	0.0138688	0	0.214229	0.0235048	0.0147613	0.0168781	0.0157871	0.372022	0	1	0.081323
Lypd6	0	0	0	0	0	0	0	0	0	0	0	0	0	0	0	0	0	0	0	0.727083	0	0	0	0	0	0	0	0	0.293336	0	0	0	0	0	0	0	0.44469	0	0	0	0	0	0	0	0.23988	0	0	0	0
Tubb5	0	0	0	0.0807479	0	0.111306	0.583206	0	0	0	0	0	0	0	0	0	0	0	0	0	0	0	0	0	0	0	0.301268	0	0	0	0	0	0	0	0	0	0	0	0	0	0	0	0	0	0	0	0	0	0.102525
Sema3e	0	0	0	0.299336	0	0	0	0	0	0	0	0	0	0	0	0	0	0	0	0.611082	0	0	0	0	0	0	0	0	0	0	0	0	0	0	0	0	0.203679	0	0	0	0	0.193294	0	0	0	0	0	0	0
Wdr1	0.0141237	0.258952	0.0568015	0.0406965	0.01751	0.0475862	0.145355	0.0363332	0.013232	0.0422067	0.0120257	0.0197323	0	0	0.014341	0.011601	0.642124	0.0889274	0.0307412	0.132637	0.00907381	0.00659659	0.0219684	0.366183	0.0131248	0.338908	0.0481021	0.384827	0.0122612	0.116835	0.0197298	0	0.190522	0.0445331	0.207879	0.0891634	0.0618441	0.115599	0.413493	0.0264394	0.275758	0.0665747	0.00935215	0.024909	0.0423616	0.722823	0.00768951	0.00950916	0.063795
Lgi1	0.0128977	0	0	0.0142192	0	0	0.228731	0.334635	0	0	0	0	0	0	0.0739076	1	0	0.0514039	0	0.00687504	0	0	0.280641	0	0	0	0.198147	0	0.0333658	0.024269	0.203358	0.131453	0	0	0	0.184549	0.0665173	0.328261	0.265468	0	0	0.0344323	0.121093	0.291752	0.107043	0.0219822	0	0	0.201935
Pak1	0.0298388	0.196328	0	0.126958	0.22911	0.0111042	0.314961	0.0874592	0	0.281624	0	0	0.0126074	0.0397045	0.202139	0	0.230324	0.127842	0.0879106	0.0550061	0.0028784	0.907981	0.25804	0.28212	0.00263278	0.201211	0.172871	0.132665	0.401325	0.0852989	0.270619	0.199451	0	0.156574	0.0352006	0.364772	0.0549099	0.121217	0.0360349	0.00834831	0.186874	0.0477954	0.13799	0.247678	0.0890443	0.16687	0.0220725	0	0.206366
Celf5	0.162922	0.912353	0.0373738	0.0314023	0	0.110268	0	0.0137429	0	0.325925	0	0	0.00860466	0.171352	0.135249	0.0471135	0	0.0336364	0.0265189	0.0776027	0.0993242	0	0.117952	0.0167678	0.0175409	0	0	0.0153248	0.0703509	0.0329826	0	0.51667	0	0.104949	0.0331217	0.0232658	0.237414	0.00997477	0.0292471	0	0.0171424	0.0157716	0.101877	0.017473	0.0103769	0.0521425	0.135149	0	0.0851097
Oprk1	0	0	0	0	0	0	0	0	0	0	0	0.403919	0	0	0	0	0	0	0	0	0	0	0	0.385656	0	0	0	0	0	0	0	0	0	0	0	0	0	0	0	0	0	0	0	0	0	0	0	1	0.130161
Rapgef2	0	0	0	0.899104	0.0560858	0.0250119	0	0.0532225	0	0.192111	0	0	0	0	0.252735	0	0	0.0400815	0	0.113915	0	0	0	0	0	0	0.040487	0	0.473356	0	0.030235	0.060393	0	0	0.0246676	0.21783	0.06719	0	0	0	0	0.0738322	0.191792	0.0202427	0	0	0	0.69329	0.566477
Spon1	0	0	0	0	0	0	0	0	0	0	0	0	0	0	0	0	0	0	0	0	0	0	0	0	0	0	0	0	0	0	0	0	0	0	0	0	0	0	0	0	0	0	0	0	0	0	0	0	0
Nudt17	0	0	0	0	0	0	0	0	0	0	0	0	0	0	0.487581	0	0	0	0.0368667	0	0	0	0	0	0	0	0	0	0	0	0	0	0	0	0	0	0	0	0	0	0	0	0	0	0	0	0	0	0
Lpcat2	0	0	0	0	0	0	0	0	0	0	0	0	0	0	0	0	0	0	0	0	0	0	0	0	0	0	0	0	0	0	0	0	0	0	0	0	0	0	0	0	0	0	0	0	0	0	0	0	0
Ryr2	0	0	0.0521995	0.0774305	0	0.040768	0.267189	0	0	0	0	0	0	0	0.952898	0	0.0426496	0.551227	0	0.193269	0	0	0.518452	0.0231425	0	0	0	0	0.198775	0.0437915	0	0	0	0.657062	0.032309	0	0.364752	0	0	0	0	0.0307693	0	0.384444	0	0	0	0.149294	0.16623
Mpped1	0.70718	0	0.498878	0.313113	0.222926	0.134004	0.244514	0.327455	0	0.00600975	0.044937	0.185015	0	0.0825739	0.105011	0.106913	0	0.244082	0.0913248	0.186426	0.0361099	0.129484	0.129389	0.00408473	0	0	0.125732	0	0.32542	0.58346	0.307783	0.00521797	0.0213635	0.213792	0.215602	0.0817657	0.0459166	0.0317544	0.0263284	0	0.102446	0.0125497	0.0249577	0.400414	0.096332	0.306014	0.0517434	0	0.0231337
Ankrd44	0	0	0	1	0	0	0	0	0	0	0	0	0	0	0	0	0	0	0.318761	0	0	0	0	0	0	0	0	0	0	0	0	0	0	0	0	0	0	0	0	0	0	0	0	0.0193876	0	0	0	0	0.36447
Ptk2b	0	0	0	1	0	0	0.966834	0.0991573	0	0	0	0	0	0.0518718	0.256283	0	0	0.0471903	0.102712	0.180328	0	0	0.389285	0.0207358	0	0	0.0281779	0.617899	0.0777923	0.0257072	0.0406827	0	0	0	0.0189666	0.0965903	0.135611	0.446114	0.0639465	0	0.358603	0.126439	0.0354487	0.0291831	0.168979	0.133334	0.0324322	0	0.0499441
Egfem1	0	0	0	0	0	0	0	0	0	0	0.146662	0	0	0	0	0	0	0	0	0.112868	0	0	0	0	0	0	0	0	0	0	0	1	0	0	0	0	0.0442784	0	0.028336	0	0	0	0	0	0	0	0	0	0
Selk	0.00230936	0.105541	0.0817304	0.0312306	0.074345	0.501789	0.00310017	0.148765	0	0.00278579	0.273556	0.35075	0.0755224	0.287575	0.0264815	0.204482	0.00809182	0.0526876	0.00536983	0.0249571	0.818208	0.228763	0.0987806	0.00369224	0.169225	0.895758	0.0855988	0.456138	0.190673	0.161448	0.30376	0.34871	0	0.133156	0.130034	0.159439	0.222797	0.323036	0.0223112	0.00198141	0.0161829	0.0403339	0.109038	0.234053	0.0881644	0.230844	0.0348692	0.156105	0.0530814
Os9	0	0	1	0	0	0	0	0	0	0.144891	0	0.0229012	0	0	0	0	0	0.0113143	0	0	0	0	0	0	0	0	0	0	0	0	0	0	0	0	0	0	0	0	0	0	0	0	0	0	0	0	0.079631	0	0
Prkcq	0	0.0179447	0	0	0	0	0	0	0	0	0	0.217269	0	0	0	0	0	0	0	0.346176	0	0	0	0	0	0	0	0	0	0	0.02818	0	0	0	0.368794	0.0237301	0	0	0.025311	0	0	0	0	0.0300329	0	0	0	0	0.0675175
Serpinb6a	0	0	0.0143081	0.0235098	0.154838	0.00942868	0.302818	0.00771659	0	0	0	0	0	0	0.0193307	0	0	0.00944338	0	0.684129	0	0.0113293	0.191948	1	0	0	0.0105257	0	0.0136213	0.246928	0.0113976	0	0	0	0.387896	0.595332	0	0	0	0	0	0.0278323	0	0.09157	0.295699	0.0403833	0	0	0.0142075
Tppp	0.487942	0.007149	0	0.319238	0.900742	0	0.0123027	0.3036	0.0909381	0.172805	0.00720736	0	0	0	0.0373043	0	0	0.248755	0	0.166705	0.146404	0.252172	0.04018	0.170819	0.654574	0.0104701	0.183511	1	0.101203	0.114663	0.0224533	0	0	0.0237048	0.41722	0.179624	0.30501	0.567443	0.236966	0	0.149327	0.117492	0.0590291	0.191438	0.359109	0.0460284	0.239231	0	0.190469
Timeless	0	0.083361	0	0	0	0	0	0	0	0	0	0	0	0	0.0520094	0	0	0	0.155155	0	0	0	0	0	0	0	0	0	0	0	0	0	0	0	0	0	0	0	0.0613465	0.0299643	0.0329602	0	0	0.0522602	0	0	0	0	0.0943525
Wbp5	0.302907	0.046174	0.0376426	0.508871	0.174873	0.320556	0.498286	0.758371	0.701063	0.965468	0.156987	0.00550133	0.375215	0.295401	0.27306	0.304143	0.291372	0.338133	0.0131572	0.380149	0.185494	0.613564	0.310179	0.245642	0.694738	0.0471756	0.191142	0.0970526	0.703352	0.228931	0.740741	0.669958	0.104052	0.122903	0.107511	0.630786	0.559951	0.0770786	0.149784	0.476567	0.0525777	0.0738997	0.187233	0.30162	0.294236	0.255253	0.548463	0.118021	0.239491
Cdh8	0.0148222	0	0.614323	1	0	0.317254	0.47734	0	0	0	0	0	0.684413	0	0.274343	0	0.655099	0.02588	0.238774	0.0447088	0	0	0.235034	0	0	0	0	0.306045	0	0	0.022776	0	0	0	0	0.0159829	0	0	0.0920572	0	0.665656	0.0520061	0	0.0485472	0	0	0	0.0156819	0.02581
Kcnmb4	0	0.0969568	0	0.0356429	0.0138933	0.0256803	0.278184	0.0472887	0.0144168	0	0	0.00732099	0.0147541	0.0134353	0.175842	0	0.0388844	0.0343608	0.110389	0.0185436	0.00758713	0.390778	0.140505	0.290021	0.015303	0.00779258	0.0191495	0.0126014	0.0873869	0	0.023646	0.123665	0.0123728	0.0187564	0.0279838	0.0428876	0.0242527	0.00969737	0.0171543	0.080742	0.373274	0.009691	0.0190189	0.215027	0.404486	0	0.00998916	0.0103606	0.0775022
Tspan13	0	0.0470462	0	0.0538186	0	0.0948503	0.210569	0.0203145	0.0937893	0.51287	0	0.115557	0	0.13479	0.157252	0	0	0.397767	0.0433928	0.185765	0.00784853	0.0844359	0.420796	0	0.557926	0.040365	0.247882	0.1263	0.0615844	0.0176647	0.241345	0.0351907	0.0569852	0.19749	0.0205267	0.040586	0.141903	0.0481241	0.302459	0	0.060595	0.0405451	0.130951	0.343131	0.159225	0.0716453	0.489955	0.460616	0.280641
Hn1	0.147677	0	0	0.891302	0.227448	0	0.872744	0.0816935	0	0.426826	0	0.651821	0	0	0.0651874	0	0.235557	0	0.0256155	0.221045	0.135595	0.0784619	0.211063	0.0315245	0.439203	0	0.18522	0.176691	0.120821	0.391536	0	0	0	0	0.0190048	0.0160196	0.375708	0	0.0170867	0.297039	0.0154919	0.0325784	0.0897948	0	0.110449	0	0.922447	0.141104	0.0301808
Vat1l	0	0	0	0	0	0	0.183078	0.359453	0	0	0	0	0	0	0	0	0	0.235655	1	0.5323	0	0	0.824721	0	0	0	0	0	0	0	0	0	0	0	0	0.884854	0	0	0	0	0	0	0	0.362712	0.0969331	0.0671832	0	0	0
Mapk1	0.160041	0	0	0.629897	0.00471813	0.48895	0.175271	0.0944099	0	0.399642	0.046903	0.157388	0.307386	0.320331	0.0491081	0	0	0.0358253	0.197192	0.0143744	0.0273141	0.0150185	0.421268	0.0121593	0.0458248	0	0.0272032	0.31684	0.543236	0.608901	0.814335	0.361111	0	0.0113017	0.283477	0.461083	0.763649	0.363832	0.294513	0.45872	0.0251047	0.033596	0.0776128	0.493168	0.253508	0.394495	0.00702167	0	0.1913
Sh3bgrl3	0.0713758	0.338986	0.0131756	0.5764	0.124601	0.0894282	0.496979	0.367937	1	0.359724	0.00243959	0.395933	0.00346305	0.779385	0.0244122	0	0.142984	0.0203484	0.239945	0.26901	0	0.0859257	0.281784	0.279131	0.854765	0.00599523	0.228405	0.00237712	0.0154281	0.0375182	0.0230899	0.231526	0.826685	0.44053	0.0253215	0.117547	0.0795455	0.0238233	0.022271	0.444795	0.127635	0.0216684	0.0368732	0.0870321	0.169009	0.0630316	0.153579	0.00344896	0.186134
Epn2	0	0	0	0.00871703	0	0.401108	0	0.00858355	0	0.11197	0	0	0	1	0	0	0	0.0693287	0	0.0384008	0	0	0.488787	0	0	0	0	0	0.0409096	0	0	0	0	0	0	0.0207592	0	0	0	0	0	0.0309593	0	0.03274	0	0.37284	0	0	0.101048
Kalrn	0	0	0.88952	0.0191033	0.0562245	0.0213592	0	0.0410416	0	0	0	0	0.236597	0	0.160339	0.0156333	0	0.00837096	0	0.0100762	0	0	0.0232023	0	0	1	0.0107299	0	0.0362234	0.0145924	0.525369	0	0	0.174362	0.0176633	0.122419	0.0389956	0.113714	0.0397016	0	0.0309298	0.0583147	0.104937	0.235783	0.590089	0.0143189	0.0325155	0.0335698	0.31905
Pcdhga4	0	0	0	0.146977	0.127512	0.0377252	0.274434	0.0636796	0.297588	0.122714	0.090543	0	0	1	0.0725103	0	0.268648	0	0	0.0410592	0	0.118797	0.0595046	0.264497	0	0	0.0888354	0	0.132845	0.146655	0	0.106946	0	0.170834	0.0996586	0.0560029	0.0400034	0.105908	0.0672005	0	0.0541582	0	0	0.0695145	0.15299	0.0605919	0	0.134249	0.1405
Cd81	0.0128584	0	0.00278501	0.0450456	1	0.285228	0.248232	0.0906831	0	0.18644	0.405663	0.194692	0.079015	0.444048	0.126989	0	0.49528	0.105462	0.116155	0.151344	0.110445	0.198655	0.0283687	0.0833442	0.0286208	0.428405	0.0597347	0	0.120801	0.192254	0.00831933	0.352772	0.00443846	0.0502215	0.0829037	0.132134	0.0705452	0.0744266	0.280057	0.0211938	0.0373245	0.0988065	0.206742	0.241097	0.401902	0.111274	0.121958	0.210355	0.205364
2310030G06Rik	0	0	0	0	0	0	0	0	0	0	0	0	0	0	0	0	0	1	0	0	0	0	0	0	0	0	0	0	0	0	0	0	0	0	0	0	0	0	0	0	0	0	0	0.122652	0	0	0	0	0
Cd68	0	0.00474258	0	0.00718234	0	0	0	0	0	0.113441	0.244611	0	0.0268082	1	0.126549	0	0.00586478	0	0.00848412	0	0.564398	0	0	0	0	0	0	0	0	0.00502919	0	0.151194	0.0134683	0.0243363	0.216716	0	0.0081452	0	0	0	0.0102922	0	0	0.0286411	0	0	0	0.755965	0.0244644
Arid4a	0	0	0	0	0.226818	0	0.0327116	0.102067	0	0	0	0	0	0	0.364741	0	0	0.00287143	0	0.0532855	0	0	0.169729	0	0.224611	0	0.0800131	0	0.226764	0.0430163	0	0.00703567	0	0	0.0060589	0	0.175311	0	0	0	0.00320117	0.0201956	0.167899	0.0853534	0	0.0099769	0	0	0.0790371
Syngr3	0.00307869	0.129864	0.0508364	0.143932	0.0775861	0.103682	0.233801	0.0784069	0.0934516	0.0925443	0.156588	0.0729611	0.034406	0	0.253085	0	0.161996	0.238	0.234645	0.20508	0.116956	0.00891317	0.185878	0.0125717	0	0.00829998	0.186376	0.0490357	0.152652	0.0850681	0.0151384	0.306004	0.325396	0.144235	0.161775	0.189626	0.0883089	0.0936252	0.0401542	0.416035	0.135437	0.180215	0.118124	0.102892	0.177754	0.182033	0.191836	0.515298	0.102823
Ezh1	0	0.647059	0	0.0237666	0	0	0	0.684209	0	0	0	0	0	0	0.0152274	0	0	0.0229117	0	0.0176431	0	0.320022	0.0104968	0	0	0	0.319801	0.533653	0	0.394863	0	0.103948	0	0	0	0.014407	0.0117612	0	0	0.00965032	0	0	0.0105143	0.0553017	0.011245	0	0	0.10051	0
Tmx1	0	0.461655	0	0.0206975	0	0	0.0466565	0.208076	0	0.529184	0.0648627	0.0050702	0	0	0.011114	0	0	0.698357	0	0.0764582	0.537676	0.54106	0.0111727	0	0	0.0608271	0.147207	0.220518	0.289863	0.151139	0.181572	0	0.146453	0.00492721	0.284023	0.0197161	0.499624	0.453367	0.0120169	0	0.00847405	0.192206	0.00719447	0.12778	0.0417697	0.00609475	0	0.18298	0.153562
Mmp17	0	0	0	0	0	0	0	0	0	0	0	0	0	0	0	0	0	0	0	0	0	0	0	0	0	0	0	0	0	0	0	0	0	0	0	0	0	0	0	0	0.891908	0	0	0	0	0	0	0	1
Garnl3	0	0.0204656	0.109003	0.040912	0.00468923	0.255356	0.00766018	0.0286475	0.0399734	0.00519023	0.34458	0.0205625	0.010756	0.00988316	0.00881035	1	0	0.00986009	0.0421803	0.00708213	0.0502055	0.00911086	0.534633	0.0055776	0.0802008	0.044285	0.0570879	0.0921945	0.203855	0.0167109	0.00440761	0.0280164	0.0507044	0	0.00462343	0.0227336	0.259821	0.017535	0.0363722	0.0622955	0.29662	0.0132093	0.323067	0.213101	0.158007	0	0.0230345	0.0296924	0.127366
Fam189a1	0	0	0	0.0494868	0	0.280503	0	0	0	0	0	0	0	0	0.331334	0	0	0	0	0	0	0	0	0	0	0	0	0	0	0	0.271902	0	0	0	0	0.408548	0.0448968	0	0.779349	0	0	0.766939	0	0	0.0674556	0.0510029	0	0	0
Qpct	0	0	0	0	0	0	0	0.318537	1	0	0	0	0	0	0	0	0	0	0	0.673428	0	0	0	0	0	0	0	0	0	0.0283141	0	0	0	0	0	0	0	0	0	0	0	0	0.12572	0	0.506091	0	0	0	0
Mapk10	0.476209	0	0	0	0.138851	0.0254065	0	0.0205396	0	0	0	0	0	0	0.3859	0.0573744	0	0	0.0108068	0.0404661	0	0	0.0785844	0.143668	1	0	0.0443598	0	0.239696	0	0.0744391	0	0.165788	0	0.19742	0.0648529	0.136018	0.0690937	0.0949293	0	0.0186815	0	0.0981009	0.0443302	0.019386	0.0462804	0	0	0.0334238
Pbx1	0.564926	0.00638524	0	0	0	0	0	0.0104742	1	0	0	0	0	0	0.178048	0	0	0	0.0582784	0.124449	0	0	0.00837371	0.659222	0	0	0	0	0.0102717	0.927925	0.0372441	0	0	0	0	0.0520705	0.00804203	0	0.0202644	0	0	0.36252	0.0371456	0	0.00988594	0	0	0	0.116552
Cnih3	0	0	0	0.0809931	0	0	0	0.0332882	0	0	0	0	0	0	0.044673	0	0	0.213871	0	0.253503	0	0	0.044196	0	0	0	0	0	0.0244835	0.0258905	0.0136576	0.593923	0	0	0.026265	0.0335445	0.0263572	0	0.0161006	0	0.0216264	0.372927	0.119957	0.0254724	0.497462	0.0217759	0	0	0
Nrip1	0	0.0414238	0.288974	0	0	0.145173	0.180635	0.102904	0	0	0.1519	0	0	0	0.212151	0.111202	0	0.180685	0	0.131203	0	0	0.232242	0	0	0.0836983	0	0	0.254701	0.0954467	0.0881115	0	0	0.0676712	0.175224	0.549143	0.0173907	0.304719	0.116857	0	0.214514	0.0293405	0.164684	0	0.0147799	0.0175608	0	0.308248	0.0293307
F3	0	0	0	1	0	0	0	0	0	0	0	0	0	0	0	0	0	0	0	0	0	0.201349	0	0	0	0	0	0	0	0	0	0	0.991003	0	0.25309	0	0	0	0	0	0	0	0	0.021699	0	0	0	0	0.138953
Negr1	0.0313658	0.363332	0.0754533	0.01462	0	0	0.187577	0.0610396	0.00604994	0.514761	0.312589	0.148085	0	0.584862	0.740847	0	0	0.212821	0	0.177192	0.127584	0.0866574	0.142056	0.00837132	0.0061018	0.265481	0.0176732	0	0.0386264	0.0629585	0.657749	0	1	0.00974513	0.00594791	0.331456	0.107438	0.194092	0.216133	0.0884522	0.325027	0.00755261	0.207511	0.418136	0.0130441	0.296838	0	0.0493783	0.344734
Sema3a	0	0	0	0	0.125973	0	0.149225	0.0167918	1	0.109087	0	0	0.36818	0	0.159889	0	0	0	0	0.0422073	0.630246	0.0546291	0	0	0	0	0.00613516	0	0.0127032	0	0	0	0	0	0	0.327786	0.0217564	0.280961	0.573164	0	0.213196	0	0.0475442	0	0.318107	0.213415	0.125275	0	0.050189
Gm1604b	0	0.256858	0	0	0	0.188134	0	0	0	0	0	0	0	0.588584	0.495916	0	0	0	0.0505449	0.0449536	0	0	0	0	0.0505092	0	0	0	0.165279	0	0	0	0	0	0	0	0	0	0	0	0	0	0	0	0	0	0	0	0.135823
Lrtm1	0	0	0	0	0	0	0	0	0	0	0	0	0	0	0	0	0	0	0	0	0	0	0	0	0	0	0	0	0	0	0	0	0	0	0	0	0	0	0	0	0	0	0	0	0	0	0	0	0
Klhl24	0	0	0	0	0	0	0	0	0	0	0	0	0	0	0	0	0	0	0	0	0	0	0	0	0	0	0	0	0	0	0	0	0	0	0	0	0	0	0	0	0	0	0	0	0	0	0	0	0
Mgat4a	0	0	0	0	0	0	0	0	0	0	0.417776	0	0	0	0.0776835	0	0	0	0	0	0	0	0	0	0	0	0	0	0	0	0	0	0	0	0	0	0	0.310374	0	0	0.0262035	0	0	0	0	0	0	0	0.0136738
Spcs3	0.0213196	0	0	0.00772272	0	0	0	0.00760446	0	0.187373	0	0	0.188135	0	0.0108856	0	0.224834	0	0	0.0539351	0.156771	0.134737	0.0101614	0.138976	0	0	0.113063	0	0	0.340677	0	0	0	0.0916928	0.0274913	0.202304	0	0	0	0	0	0.00748034	0	0	0.00861287	0.00994914	0	0	0
Kctd16	0	0	0	0	0	0	0	0	0	0	0	0	0	0	0	0	0	0	0	0	0	0	0	0	0	0	0	0	0	0	0	0	0	0	0	0	0	0	0	0	0	0	0	0	0	0	0	0	1
Ptprn	0.0150729	0.0111339	0.491483	0.0798115	0.18363	0.0993622	0.423877	0.0659708	0.0139551	0.358489	0.796699	0.00478571	0.0062936	0.0106384	0.233316	0	0.0171575	0.049307	0.463401	0.358475	0.436015	0.00450597	0.25827	0.487339	0.00639758	0.216909	0.218021	0.194149	1	0.249122	0.416901	0.913711	0.27541	0.474766	0.231711	0.331948	0.67845	0.397781	0.272399	0.00616191	0.0662738	0.891384	0.137442	0.199528	0.737996	0.319758	0	0.0577849	0.34522
Pclo	0.00875918	0.174238	0.0385242	0.366469	0.597159	0.0886297	0.298232	0.0349922	0	0.289449	0.230054	0.00689476	0.0227605	0.943041	0.920609	0	0	0.0173967	0.0406482	0.342447	0	0.0155072	0.223113	0.333549	0	0.0280076	0.12231	0.0233117	0.379297	0.465101	0.26246	0.13975	0.271973	0.447142	0.816994	0.333223	0.338146	0.200704	0.861053	0.00676378	0.184994	0.134457	0.063049	0.108908	0.661574	0.200293	0.00715325	0	0.160151
Prkg2	0	0	0	0.0389642	0	0	0.0328297	0	0	0	0	0	0	0	0	0	0	0.0234767	0	0	0	0.0192034	0	0	0	0	0	0	0	0	0	0	0	0	0	0.0463957	0	0.10338	0	0	0	0	0.0770313	0	0	0	0	0	0.0909771
Satb1	0.117706	0.230783	0.1378	0.0277086	0.156108	0.00603258	0.370702	0.0155911	0	0.0350266	0.152852	0.139206	0.220961	0	0.0425441	0	0	0.149778	0.190109	0.0480599	0.585575	0.24399	0.076523	0.171407	0.0518148	0.0444351	0.138234	0.497283	0.205034	0.206839	0.361737	0.0478251	0.227289	0.0877302	0.077165	0.025452	0.0356878	0.0142615	0.363476	0	0.515974	0.00639023	0.066618	0.432799	0.0831423	0.184604	0	0.0449845	0.122869
Ecel1	0	0	0	0.0515151	0	0	0	0	0	0	0	0	0	0	0	0	0	0.0496621	0	1	0	0	0.371936	0	0	0	0	0	0	0.0360717	0	0.0382301	0	0	0	0	0	0	0	0	0	0	0	0	0.0574529	0	0	0	0
Bean1	0	0	0	0	0	0	0	0	0	0	0	0	0	0	0	0	0	0	0	0	0	0	0	0	0	0	0	0	0	0	0	0	0	0.995659	0	0	0	0	0	0	0.583377	1	0	0	0	0.419579	0	0	0
Gad1	0.211876	0.368142	0.143335	0.158468	0.38626	0.44908	0.140541	0.237209	0.699418	0.301053	0.135026	0.37994	0.445048	0.250428	0.195745	1	0.429656	0.208069	0.236576	0.914703	0.265478	0.144727	0.588445	0.515061	0.324404	0.418614	0.401877	0.207883	0.326323	0.442433	0.157566	0.249746	0.205786	0.676606	0.169844	0.292292	0.177194	0.325472	0.747105	0.222203	0.117363	0.335667	0.182013	0.290455	0.635266	0.315896	0.453986	0.303704	0.152789
Got1	0.343542	0.308282	0.00503692	0.225315	0.111958	0.217041	0.124303	0.369211	0.0103656	0.152453	0.200886	0.0891751	0.390928	0.00977717	0.273725	0.463977	0.0806857	0.124241	0.0026817	0.321896	0.00319123	0.483292	0.405416	0.252865	0.528433	0.00294815	0.671302	0.127524	0.198104	0.128364	0.220847	0.110828	0.312317	0.270526	0.275473	0.100217	0.0793408	0.234265	0.173968	0.0810936	0.610568	0.619348	0.151601	0.210741	0.147447	0.321491	0	0.184964	0.130393
Slc6a1	0.0709254	0.18061	0.152636	0.143273	0.176019	0.236883	0.0873757	0.29452	0.357444	0.0372936	0.248485	0.0467761	0.0406079	0.00698032	0.27552	0.234456	0.225368	0.0631405	0.0234775	0.270056	0.159882	0.19879	0.196942	0.0744336	0.0394761	0.0805007	0.792476	0.00378976	0.209663	0.299892	0.344651	0.0517549	0.211095	0.0554244	0.0344642	0.353222	0.380901	0.207173	0.546933	0.129371	0.255169	0.185036	0.260215	0.124517	0.190731	0.388494	0.0101956	0.162676	0.152177
Ttc39b	0	0	0	0.00548894	0	0	0	0.0108098	0	0	0	0	0	0	0	0	0	0	0	0	0	0	0	0	0	0	0.0239605	0	0.0171733	0	0	0	0	0	0	0	0.0280115	0	0	0	0.00842736	0	0.00667784	0.00687191	0	0.0141427	0	0	0
Gabrb2	0	0	0	0.204385	0	0	0	0.302374	0	0	0	0	0	0	0	0	0	0	0	0	0	0	0	0	0	0	0	0	0	0	0	0	0	0	0	0.023743	0	0	0	0	0	0	0	0	0	0	0	0	0
Cox7a1	0	0	0	0	0	0	0	0	0	0	0	0	0	0	0	0	0	0	0	0	0	0	0	0	0	0	0	0	0	0	0	0	0	0	0	0	0	0	0.0534349	0	0	0	0.0521341	0	0	0	0	0	0
Cstad	0	0	0	0	0	1	0	0	0	0	0	0	0	0	0	0	0	0	0	0.68487	0	0	0	0	0	0	0	0	0	0	0	0	0	0	0	0	0	0	0	0	0	0	0	0	0	0	0	0	0
Zfp804b	0	0	0	0	0	0	0	0	0	0	0	0	0	0	0	0	0	0	0	0	0	0	0	0	0	0	0	0	0	0	0	0	0	0	0	0	0	0	0	0	0	0	0	0	0	0	0	0	0
A330070K13Rik	0	0	0	0	0	0	0	0	0	0	0	0	0	0	0	0	0	0	0	0	0	0	0	0	0	0	0.136575	0	0	0	0	0	0	0	0	0	0	0	0	0	0	0	0	0	0	0	0	0	0
Tspan9	0	0	0	0.00910319	0	0	0	0.0110825	0	0	0	0	0.686726	0	0.00816547	0	0	0.0223383	0	0.00924745	0	0	0.00770602	0.00406163	0	0	0.02601	0	0.198506	0.00695366	0.0192578	0	0.00642142	0	0.0050502	0.0315328	0.00450482	0	0.335494	0	0.0111812	0.00641271	0.128872	0.0059862	0.00922951	0.0179112	0	0	0.00454651
Adamts8	0	0	0	0	0	0	0.299036	0	0	0	0	0	0	0	0	0	0	0.0481783	0	0	0	0	0	0	0	0	0.844745	0	0.016037	0	0	0	0	0	0	0.0183101	0	0	0	0	0	0	0	0	0	0	0	0	0
Mybpc1	0	0	0	0.00914787	0	0	0	0	0	0	0	0	0	0	0	0	0	0.0317478	0	0	0	0	0	0.00972774	0	0	0.0181847	0	0	0	0	0	0	0	0	0	0.00995926	0	0	0	0	0	0.0497109	0	0	0	0	0	0
Wls	0	0	0	0	0	0	0	0	0	0	0	0.0456901	0	0.105983	0	0	0	0	0	0	0	0	0	0	0	0	0	0	0.0700747	0	0	0	0	0.0359234	0	0	0	0	0	0	0	0	0	0.0218093	0	0	0	0	0
Pthlh	0	0	0	0.0120142	0	0	0	0	0	0	0	0	0	0	0	0	0	0.00910019	0	0	0	0	0.00521147	0.00456278	0	0	0	0	0	0.00450672	0.00499245	0	0	0	0.0122195	0	0.00642314	0	0	0	0.00527024	0.00775809	0.00417614	0.00955002	0	0.00796004	0.00530662	0.00565094	0
Tac1	0	0	0	0.004825	0	0	0	0.506605	0	0	0	0	0	0	0.00825849	0	0	0.0139543	0	0	0	0	0.0108834	0	0	0.00272692	0.893596	0	0.00958479	0.00579179	0.00735169	0	0	0	0.0121517	0.0105056	0.00984931	0	0.0084041	0	0.0139694	0.0195845	0.00614963	0	0.0143497	0.00994564	0	0	0.0116635
Prss23	0	0	0	0	0	0	0	0	0	0	0	0	0	0	0	0	0	0	0	0	0	0	0	0	0	0	0	0	0	0	0	0	0	0	0	0	0	0	0	0	0	0	0	0	0	0	0	0	0
Wif1	0	0	0	0.0100402	0	0	0	0.0158184	0	0	0	0	0	0	0	0	0	0	0	0	0	0	0	0	0	0	0.0539421	0	0	0	0	0	0	0	0	0	0	0	0	0	0	0	0	0	0	0	0	0	0
Scn4b	0	0	0	0	0	0	0	0	0	0	0	0	0	0	0.0635459	0	0	0.173842	0	0	0	0	0.0608395	0	0	0	0	0	0.156721	0	0.145707	0	0	0	0	0	0	0	0	0	0	0	0	0.066893	0	0	0	0	0
Chsy3	0	0	0	0	0	0	0	0	0	0	0	0	0	0	0	0	0	0	0	0	0	0	0	0	0	0	0	0	0	0	0	0	0	0	0	0	0	0	0	0	0	0	0	0	0	0	0	0	0
Kcnh7	0	0	0	0	0	0	0.0240398	0.0265681	0	0	0	0	0.0386646	0	0.0760631	0	0	0.0130054	0.00943565	0	0	0	0.0109235	0.0110352	0	0	0	0.00784227	0.0386909	0	0.0114455	0	0	0	0.00914739	0.0128509	0.0895001	0	0	0	0.497103	0.00871147	0	0.0187663	0	0.00868995	0	0	0.016676
Fras1	0	0	0	0	0	0	0	0	0	0	0	0	0	0	0	0	0	0	0	0	0	0	0	0	0	0	1	0	0	0	0	0	0	0	0	0	0	0	0	0	0	0	0	0	0	0	0	0	0
Gucy1a3	0	0	0	0.0356849	0	0	0.178173	0	0	0	0	0	0	0	0	0	0	0.0344013	0	0	0	0	0	0	0	0	0.146986	0	0.0192971	0	0	0	0	0.0376615	0	0.0226618	0	0	0	0	0.175323	0	0.209032	0	0	0	0	0	0.0636066
Gfra1	0	0	0.066016	0	0	0	0	0.779086	0	0	0	0	0	0	0	0	0	0.0384446	0	0	0	0	0	0	0	0	0	0	0	0	0	0	0	0	0	0	0	0	0	0	0	0.0721046	0	0	0	0	0	0	0.278682
Lpar6	0	0	0	0	0	0	0	0	0	0	0	0	0	0	0	0	0	0	0	0	0	0	0	0	0	0	0	0	0	0	0	0	0	0	0	0	0	0	0	0	0	0	0	0	0	0	0	0	0
Atp1b1	0.0539666	0.118241	0.17736	0.151194	0.285782	0.402026	0.379979	0.225502	0.629771	0.206162	0.303063	0.158543	0.29176	0.323458	0.231089	0.111197	0.342606	0.393054	0.268197	0.289401	0.273981	0.37385	0.258478	0.268664	0.00594691	0.38411	0.745154	0.0208074	0.298822	0.224123	0.168393	0.250493	0.193692	0.456206	0.222874	0.395779	0.289224	0.447936	0.280662	0.0960984	0.378099	0.252022	0.23279	0.460013	0.239967	0.376787	0.26213	0.364414	0.211314
Scn1a	0	0.0147246	0.0256553	0.212588	0.16225	0.013214	0.0579992	0.0357834	0	0	0.38303	0	0.139272	0	0.530159	0	0.00890205	0.0210196	0.0953983	0.0460737	0	0.00931321	0.314111	0	0	0	0.494932	0	0.160439	0.0725204	0.836839	0.00868251	0.594971	0	0.205748	0.0640408	0.274469	0.295726	0.476303	0	0.140601	0.037546	0.218845	0.211303	0.0202643	1	0	0	0.257543
Fgf10	0	0	0	0	0	0	0	0.0392839	0	0	0	0	0	0	0	0	0	0.0480748	0	0	0	0	0	0	0	0	0	0	0	0	0	0	0	0	0.0450849	0	0	0	0	0	0	0	0.48199	0	0	0	0	0	0
Cycs	0.131442	0	0.339452	0.0680189	0.0899557	0.178224	0.11462	0.200932	0.0980121	0.0764484	0.232505	0	0.247081	0	0.167784	0.0459225	0.249935	0.0901618	0.0999053	0.100489	0.333292	0.194433	0.192765	0	0.277431	0.343093	0.38371	0.177931	0.573408	0.40186	0.0741954	0.220687	0.537684	0.069425	0	0.113388	0	0.107881	0.103665	0.283092	0.208864	0.472169	0.286183	0.0520402	0.0379295	0.0876284	0.0335904	0.20589	0.203659
Tcap	0	0	0	0.00987579	0	0	0	0	0	0	0	0	0	0	0	0	0	0.0119007	0	0	0	0	0	0	0	0	0	0	0	0	0.00957562	0	0	0	0	0	0	0	0	0	0	0	0.107133	0	0	0.0152675	0	0	0
Ppm1h	0	0	0	0.0299837	0	0	0	0	0	0	0	0	0	0.00800271	0.00551265	0.0152558	0.189643	0.010054	0	0	0	0.0925193	0	0.357765	0.267591	0.00773608	0.05358	0	0.0108765	0.117755	0.00632007	0.0150073	0	0	0.00707151	0	0.0283853	0	0.00596046	0	0.0608463	0.00505089	0.0100447	0.0094299	0.097896	0.0335894	0	0	0.00888087
Atp2a2	0.0950355	0.113735	0.161767	0.358984	0.361676	0.278703	0.15408	0.0470062	0.427821	0.191108	0.246595	0	0.21757	0.0124545	0.0733441	0.187576	0.131513	0.157849	0.159998	0.240967	0.282476	0.0107911	0.0349814	0.0800496	0.00833167	0.0471194	0.643874	0.00185001	0.352812	0.279778	0.474897	0.0498218	0.0227804	0.442772	0.115555	0.34287	0.159812	0.406347	0.274284	0	0.316331	0.18064	0.265025	0.0719835	0.403556	0.31291	0	0.129288	0.187045
Gm5475	0	0	0	0	0	0	0	0	0	0	0	0	0	0	0	0	0	0	0	0	0	0	0	0	0	0	0	0	0	0	0	0	0	0	0	0	0	0	0	0	0	0	0	0	0	0	0	0	0
Osbpl1a	0	0.235608	0	0.092563	0	0.0659713	0.11378	0.025031	0	0.121558	0	0.139935	0.264828	0.0113079	0.0111973	0	0	0.179133	0	0.00771886	0	0.12138	0.0125848	0.0663924	0	0.122565	0.199107	0.00285548	0.0662772	0.195168	0.0750145	0.0968495	0	0.0527779	0.0163933	0.0190823	0.0507625	0.197423	0.0263193	0.00392677	0.131934	0.0330083	0.110651	0.0134526	0.102719	0.0384443	0	0	0.0563175
Cdh12	0	0	0	0	0	0	0	0	0	0	0	0	0	0	0.0775108	0	0	0	0	0	0	0	0	0.0832147	0	0	0	0	0	0	0	0	0	0.372953	0	0	0	0	0	0	0	0	0	0	0	0	0	0	0
Cps1	0	0	0	0	0	0	0	0	0	0	0	0	0	0	0	0	0	0	0	0	0	0	0	0	0	0	0.0335133	0	0	0	0	0	0	0	0	0	0	0	0	0	0	0	0	0	0	0	0	0	0
Hsbp1l1	0	0	0	0	0	0	0	0	0	0	0	0	0.326509	0	0	0	0	0	0	0	0	0	0	0	0	0	0.0219447	0	0	0	0	0	0	0	0	0	0	0	0	0	0	0	0	0	0	0	0	0	0
Hspb8	0	0	0	0	0	0	0	0	0	0	0	0	0	0	0	0	0	0	0	0	0	0	0	0	0	0	0	0	0	0	0	0	0	0	0	0	0	0	0.00691799	0	0	0	0	0	0	0	0	0	0
Sgpp2	0	0	0	0	0	0	0	0	0	0	0	0	0	0	0	0	0	0	0	0	0	0	0	0	0	0	0	0	0	0	0	0	0	0	0	0	0	0	0.0685762	0	0	0	0	0	0	0	0	0	0
Atp5g1	0.418468	0.505907	0.185908	0.0423083	0.221183	0.38206	0.380688	0.0958189	0.276684	0.142806	0.288922	0.248886	0.375121	0.0110922	0.100263	0.186619	0.320889	0.139693	0.198262	0.0404579	0.356294	0.293034	0.123541	0.117018	0.626148	0.237467	0.23796	0.0340221	0.181641	0.136089	0.0999919	0.522655	0.51849	0.226446	0.130528	0.103274	0.0658527	0.247328	0.0386882	0.342937	0.16077	0.185778	0.196881	0.0956369	0.0412868	0.0436044	0.337839	0.0320164	0.0977391
Atp5g3	0.186969	0.309621	0.300825	0.0900895	0.193575	0.250982	0.220498	0.278787	0.416985	0.241	0.300059	0.16841	0.588398	0.365536	0.169551	0.243552	0.169815	0.403543	0.159092	0.28589	0.272133	0.439932	0.551979	0.265023	0.435189	0.455101	0.564516	0.396649	0.28725	0.258857	0.371104	0.239628	0.23832	0.284497	0.42332	0.184207	0.0868743	0.305221	0.525157	0.127449	0.737929	0.596939	0.621025	0.305238	0.225052	0.40422	0.23424	0.195176	0.166608
Ppfia2	0	0	0	0	0	0	0	0	0	0	0	0	0	0	0	0	0	0	0	0	0	0	0	0	0	0	0	0	0	0	0	0	0	0	0	0	0	0	0	0	0	0	0	0	0	0	0	0	0
1810021B22Rik	0	0	0	0	0	0	0	0	0	0	0	0	0	0	0	0	0	0	0	0	0	0	0	0	0	0	0	0	0.308574	0	0	0	0	0	0	0	0	0	0.0100956	0	0	0	0	0	0	0	0	0	0
Trps1	0	0	0	0	0	0	0	0	0	0	0	0	0	0	0	0	0	0	0	0.0281917	0	0	0	0	0	0	0.180125	0	0	0	0	0	0.339323	0	0.026357	0	0	0	0	0	0	0	0	0	0	0.04507	0	0	0
Gabrg2	0	0	0	0.0306002	0	0.0574753	0.326726	0.0798488	0	0	0	0.00508889	0.215174	0	0.231838	0	0	0.0230465	0.227401	0.0450024	0	0.141387	0.176152	0.0119287	0	0.00567463	0.298236	0	0.149592	0.0231007	0.11219	0	0	0.0258945	0.0116711	0.11022	0.0143147	0.0077144	0.13408	0.338583	0.142706	0.0345797	0.097724	0.094179	0.263065	0.0118266	0.0174112	0.195814	0.0729189
Cox4i1	0.118316	0.165451	0.203999	0.110345	0.236621	0.220458	0.12452	0.177627	0.00354519	0.098143	0.213131	0.117727	0.165747	0.0171799	0.210764	0.274241	0.024409	0.360752	0.0841869	0.249148	0.0421654	0.36928	0.113627	0.0367911	0.158062	0.405065	0.376537	0.192537	0.317439	0.246912	0.140328	0.154398	0.156352	0.0412394	0.097591	0.137103	0.274758	0.230906	0.185233	0.0048701	0.340796	0.246808	0.335289	0.352374	0.0624235	0.271951	0.20039	0.166452	0.0465645
Ltbp1	0	0.0324767	0	0.0318248	0	0	0	0	0	0	0	0	0	0	0	0	0	0	0.092004	0	0	0	0.0236216	0	0	0	0	0	0	0	0	0	0	0	0	0.318315	0	0	0	0.174452	0	0.0342511	0	0.041319	0	0	0	0	0.352013
Atp5j	0.0203245	0.574251	0.0191675	0.151744	0.0346085	0.182496	0.115903	0.534532	0.106419	0.267037	0.0400075	0.154905	0.435954	0.0695712	0.358168	0.294461	0.261123	0.586524	0.114945	0.0989021	0.177703	0.226242	0.148081	0.20551	0.479063	0.249191	0.474159	0.327323	0.368266	0.214262	0.277608	0.0937482	1	0	0.113569	0.187504	0.168516	0.223407	0.125452	0.0941665	0.301114	0.805164	0.327716	0.0812482	0.195312	0.130574	0.0855725	0.150523	0.149587
Atp5f1	0.206635	0.142211	0.296615	0.150261	0.121998	0.159565	0.319199	0.163399	0.355797	0.204897	0.161598	0.0693892	0.401479	0	0.213528	0.173123	0.00400097	0.418036	0.110808	0.181454	0.258002	0.320909	0.226145	0.156646	0.448038	0.322266	0.421415	0.494765	0.214621	0.198994	0.110062	0.295155	0.238891	0.253457	0.122927	0.0715678	0.0422308	0.171161	0.276302	0.187349	0.408742	0.680265	0.550079	0.331255	0.106863	0.536134	0.289946	0.444079	0.089909
Ndufa4	0.409066	0.555631	0.415679	0.116471	0.272146	0.391903	0.312683	0.388639	0.00844425	0.19775	0.394576	0.416333	0.190707	0.0320395	0.401138	0.0944605	0	0.699111	0.0652724	0.260202	0.834439	0.40651	0.29627	0.187174	0.073374	0.580752	0.399064	0.511273	0.179528	0.383153	0.101212	0.200952	0.431412	0.249934	0.289819	0.552646	0.107662	0.202844	0.110524	0.356478	0.0661304	0.760617	0.433116	0.297747	0.243453	0.406548	0.396728	0.116001	0.0963433
Bcat1	0	0.019222	0	0.0751125	0.169396	0.0255791	0.0727434	0.0731838	0	0.156853	0	0.00806463	0	0	0.0543307	1	0.25775	0.182932	0	0.0259105	0.145129	0	0.180858	0	0.028124	0.0132938	0.163013	0.0285985	0.041229	0.375777	0.264486	0.752197	0.387276	0.180834	0.0254652	0.0301266	0.0928036	0.0249256	0.412715	0	0.0716216	0.0689258	0.229256	0.0670911	0.0264538	0.676351	0.0159579	0	0.0212844
Fam81a	0.428737	0	0	0.189792	0	0	0	0	0	0	0	0	0.297529	0	0	0	0	0.0146372	0	0.0146825	0	0	0	0	0	0	0.139696	0.143182	0	0	0	0	0	0	0	0.0180792	0.0206626	0	0.0231404	0	0.0233116	0.0294137	0.0769671	0	0.0649117	0	0	0	0
Cox6c	0.426264	0.187284	0.00489733	0.0560403	0.392614	0.0641599	0.0881445	0.097347	0.234132	0.313825	0.209695	0.21475	0.243889	0.211336	0.10431	0.0198878	0.0930092	0.234453	0.0481741	0.0964175	0.23129	0.585624	0.109515	0.0557579	0.415168	0.0576998	0.21674	0.0442712	0.0487038	0.138473	0.0619999	0.355452	0.0333099	0.100599	0.0996241	0.165282	0.116107	0.103513	0.033397	0.176934	0.183333	0.196248	0.135629	0.096545	0.105769	0.121068	0.23084	0.132088	0.0558126
Cox7b	0.156972	0.171051	0.0680676	0.104167	0.267983	0.221049	0.238504	0.178691	0.177243	0.143875	0.0282135	0.301728	0.222173	0.117093	0.119781	0.214684	0.0379661	0.138077	0.042947	0.13254	0.067693	0.476546	0.0835128	0.227734	0.467382	0.276676	0.238402	0.0449724	0.0743297	0.0784575	0.217949	0.170063	0.232911	0.00445379	0.142656	0.140354	0.107251	0.150077	0.156667	0.00695665	0.329121	0.0778857	0.188982	0.0880854	0.127383	0.120071	0.340904	0.077153	0.0582818
Zfp804a	0	0	0	0.0556713	0	0	0	0.00644928	0	0	0	0	0	0	0.00519299	0	0	0.0134172	0	0	0	0	0.003646	0	0	0	0.333188	0	0.00455371	0.00687916	0.00317525	0	0	0	0.00555122	0.00545912	0	0	0	0	0	0.00634401	0.0039841	0	0	0	0	0	0
Cox7c	0.259691	0.140556	0.0721364	0.238701	0.0586547	0.228462	0.122179	0.0690359	0.139966	0.164741	0.194241	0.312291	0.431988	0.214499	0.146392	0	0.0116783	0.343539	0.0882289	0.213503	0.12834	0.496727	0.167993	0.12456	0.578402	0.0539211	0.423103	0.462346	0.124892	0.191722	0.119244	0.255397	0.592099	0.156689	0.237691	0.175725	0.118274	0.314379	0.0627233	0.00491499	0.371988	0.214482	0.169255	0.122582	0.161637	0.284438	0.299987	0.118276	0.0311754
St3gal4	0	0	0	0.0236969	0	0	0	0	0	0	0	0	0	0	0	0	0	0	0	0	0	0	0	0	0	0	0	0	0	0	0.620369	0	0	0	0.0401695	0	0	0	0.532703	0	0	0	0	0	0	0	0	0	0
Tuba1c	0.349567	0.269661	0.339162	0.205689	0.265497	0.239924	0.402014	0.371591	0.354247	0.654055	0.163179	0.246652	0.159762	0.405458	0.305392	0.525852	0.221185	0.568431	0.142457	0.711334	0.284977	0.307093	0.381952	0.348841	0.519759	0.493123	0.26522	0.190602	0.594917	0.368707	0.553105	0.246614	0.23302	0.322423	0.364477	0.781127	0.307907	0.211581	0.309302	1	0.360434	0.400237	0.760732	0.335721	0.69125	0.308092	0.345304	0.505662	0.276027
Tll1	0	0	0	0	0	0	0	0	0	0	0	0	0	0	0	0	0	0	0	0	0	0	0	0	0	0	0	0	0	0	0	0	0	0	0	0	0	0	0	0	0	0	0	0	0	0	0	0	0
Pdhb	0.00316748	0.115285	0.074184	0.118112	0.393074	0.12335	0.207041	0.0362868	0.231465	0.570109	0.20595	0.245347	0.0669157	0	0.128611	0	0	0.121265	0.0595898	0.0794434	0	0.0787019	0.0196056	0.0241537	0.21141	0.25805	0.11216	0.411809	0.190929	0.233226	0.099062	0.169256	0	0.0575215	0.229849	0.077633	0.0429969	0.266196	0.184511	0	0.298127	0.0457622	0.239493	0.0154444	0.0799142	0.0310414	0	0	0.0899365
Pfkm	0.10145	0.0120305	0.00607153	0.0338477	0.0703971	0.0918319	0.0746006	0.0203484	0	0.116066	0.0487156	0.217258	0	0	0.184563	0.0164374	0.312527	0.129662	0.10242	0.0153127	0	0.00456553	0.100973	0.216943	0	0.0355909	0.265118	0.114374	0.3691	0.17027	0.019864	0.0787423	0.0314475	0.0504666	0.00966341	0.107758	0.0296981	0.0912522	0.230779	0.00651017	0.111593	0.025308	0.0317873	0.0654223	0.0092717	0.0725233	0	0.140202	0.123121
B3gat1	0	0	0	0.0399286	0	0	0	0	0	0	0	0	0	0	0	0	0	0.0256616	0	0.466196	0	0	0.0251461	0	0	0	0.289602	0	0	0.0232989	0.038715	0	0	0	0.0330902	0.0295829	0	0	0.0338075	0	0.0190723	0.0286485	0.109748	0.0345602	0	0.0411519	0	0	0.127717
Ntng1	0	0	0	0.0106049	0	0	0	0	0	0	0	0	0	0	0.163185	0	0	0	0	0	0	0	0	0	0	0	0.112053	0	0.0700461	0	0	0	0	0	0.0107861	0.0185204	0.285031	0	0	0	0.00759833	0	0	0.0108182	0	0	0	0	0
Slc25a4	0.327391	0.347769	0.174588	0.292075	0.286212	0.243895	0.461893	0.455114	0.46008	0.383573	0.349996	0.314633	0.556783	0.205983	0.41819	0.664522	0.377938	0.365383	0.266363	0.261302	0.634017	0.603175	0.419628	0.303805	0.500355	0.261531	0.658569	0.36126	0.3638	0.518021	0.555906	0.320072	0.571558	0.538624	0.487909	0.249601	0.279706	0.250854	0.384688	0.138768	0.508347	0.558313	0.549661	0.407521	0.292228	0.443069	0.355731	0.430039	0.197396
Myo5b	0	0	0	0	0	0	0	1	0	0	0	0	0	0	0	0	0	0	0	0.284953	0	0	0	0	0	0	0.307342	0	0.0196758	0	0	0	0	0	0	0	0	0	0	0	0	0	0	0	0.0180352	0	0	0	0
Ndst4	0	0	0	0	0	0	0	0	0	0	0	0	0	0	0	0	0	0	0.119901	0	0	0	0	0	0	0	0	0	0	0	0	0	0	0	0	0	0	0	0	0	0	0	0	0	0	0	0	0	0.0978028
Slit3	0	0	0	0	0	0	0	0	0	0	0	0	0	0	0	0	0	0	0	0	0	0	0	0	0	0	0	0	0	0	0	0	0	0	0	0	0	0	0	0	0	0	0	0	0	0	0	0	0
Fgf9	0	0	0	0.0417074	0	0	0.103403	0.0182528	0.109581	0	0	0	0	0	0.0522568	0.0730035	0	0	0	0	0	0	0	0	0.108134	0	0.144405	0	0	0.228766	0	0	0.091694	0	0.0974087	0.119189	0.0315324	0.153896	0.692147	0	0.0569199	0.0299247	0	0	0	0	0.195023	0.0767816	0.127297
Auh	0.686607	0	0.631295	0.116655	0.0304385	0.146761	0	0.0180064	0.01095	0.00506224	0.00568466	0	0	0	0.022776	0.890827	0	0.0129176	0.0935726	0.183437	0.0662095	0	0.245078	0.00612511	0	0.453553	0.219147	0	0.191806	0.00910662	0.0236918	0.111539	0.253205	0	0.0422216	0.112625	0.0879575	0.28818	0.00480511	0.268841	0.227027	0.0132335	0.0872632	0.0381564	0.00820458	0.0203089	0	0.746069	0.140129
Rora	0	0	0	0.034383	0.218755	0	0	0.4193	0.182151	0.0576595	0	0	0.281702	0	0.00652411	0	0	0.0140234	0	0.00412056	0	0	0.0240926	0	0	0	0.211369	0	0.00827496	0.0125008	0.00641115	0	0	0	0.00493172	0.004409	0.00764851	0	0.0181391	0	0.00812146	0	0.343492	0.00441498	0.00737426	0.351638	0	0	0
Pid1	0	0	0	0	0	0.655135	0.472201	0	0	0	0	0	0	0	0.454069	0	0	0.0132855	0	0.0192495	0	0	0	0	0	0	0	0	0	0.0144747	0.0300653	0	0	0	0	0	0.0187545	0	0.0157525	0	0	0.0222478	0	0.207042	0	0.0177543	0	0	0.0991827
Pacsin2	0.0167061	0	0	0.064718	0	0	0.0919259	0	0	0.016514	0.235439	0.197948	0	0	0.0483762	0	0	0.0132343	0.0962001	0.163938	0	0.127069	0.0198496	0	0.0316241	0.038793	0.218105	0	0.0695399	0.0144189	0.0494401	0.33247	0	0	0.188827	0	0.0507086	0.0811028	0	0	0.127668	0.136771	0.0676015	0.0240071	0	0.0101062	0	0	0.04439
Tmem132c	0	0	0	0	0	0	0	0.0622436	0	0	0	0	0	0	0.00464064	0	0	0	0	0.0598324	0	0	0	0	0	0	0.0333546	0	0	0	0.00364823	0	0	0	0	0	0	0	0	0	0	0.0036445	0	0	0.00629443	0	0	0	0
Ndufa11	0	0	0	0	0	0	0	0	0	0	0	0	0	0	0	0	0	0	0	0	0	0	0	0	0	0	0	0	0	0	0	0	0	0	0	0	0	0	0	0	0	0	0	0	0	0	0	0	0
Adssl1	0	0	0	0.0308628	0	0	0	0.0162081	0	0	0	0	0	0.021051	0.0116007	0	0	0	0	0.12999	0	0.179824	0.009163	0	0	0	0.0370316	0	0	0.0151274	0	0	0	0	0.171599	0	0.00980006	0	0	0	0	0	0.0133503	0	0	0.019085	0	0	0
Cdr2l	0	0	0	0	0.0202124	0	0.103498	0.0707541	0	0	0	0	0	0	0	0	0	0	0	0	0	0	0.205482	0	0	0	0.0528514	0	0.0138773	0	0.0055294	0	0	0	0.0116003	0	0	0	0	0	0	0	0	0.00713957	0	0.00587744	0	0	0
Trpc3	0	0	0	0.398294	0	0	0	0.0370802	0	0	0	0	0	0	0	0	0	0	0	0	0	0	0.0307844	0	0	0	0.0408521	0	0	0.0266214	0.0245756	0	0	0	0	0	0	0	0	0	0	0	0	0	0	0	0	0	0
Cox6b1	0.513216	0.0121974	0.310423	0.137142	0.191469	0.154513	0.178549	0.118617	0.11069	0.150513	0.0934415	0.715032	0.370034	0.0787474	0.0536532	0.426799	0.156742	0.212074	0.00297549	0.127626	0.0554663	0.533512	0.0754658	0.209023	0.528731	0.215804	0.169316	0.280276	0.210939	0.169325	0.078156	0.202922	0.0568992	0.0736439	0.0998219	0.0575877	0.110837	0.314965	0.0784863	0.428895	0.162259	0.0534966	0.22269	0.134865	0.120695	0.111921	0.0394218	0.269912	0.0726991
Kcna1	0	0.053531	0.0216621	0.0186993	0.164958	0.270806	0	0.0198098	0.0588926	0.00819041	0.267882	0.00285953	0.0149561	0	0.00954329	0	0	0.0919981	0	0.0678954	0.171417	0.132539	0.0130526	0.223504	0.13101	0.719364	0.199715	0	0.0080696	0.0250583	0.00437643	0	0.312957	0.123568	0.0126792	0.00307113	0.00877493	0	0.106133	0.00471275	0.0788031	0.0141568	0.00418382	0.0369548	0.00767067	0.169462	0	0	0.0072266
Nell2	0	0	0	0.0237759	0	0	0.0308708	0.216358	0.00993572	0	0.00394195	0	0.00601098	0	0.134054	0	0	0.0221303	0	0.0762861	0	0	0.0660532	0.0454357	0	0	0.0706966	0	0.139086	0.0198057	0.0214634	0.00400674	0.00795206	0	0.018901	0.0179626	0.0211988	0.00532977	0.00749709	0	0.057903	0.012706	0.0146291	0.00456191	0.00792446	0.0185895	0	0	0.0837779
Slc4a4	0	0	0	0	0.00606325	0	0	0	0	0	0	0	0	0	0	0	0.87639	0.0110493	0	0	0	0	0	0	0	0	0.0855259	0	0	0	0	0	0	0	0	0	0	0	0	0	0	0.0115131	0	0	0	0	0	0	0.0652073
Sp9	0	0	0	0	0	0	0	0	0	0	0	0	0	0	0	0	0	0	0	0	0	0	0	0	0	0	0	0	0	0	0	0	0	0	0	0	0	0	0	0	0	0	0	0	0	0	0	0	0
6430573F11Rik	0	0	0	0	0	0	0	0	0	0	0	0	0	0	0	0	0	0	0	0	0	0	0	0	0	0	0	0	0.0128194	0	0	0	0	0	0	0	0	0.383993	0	0	0.00905874	0	0	0	0	0	0	0	0
Trib2	0	0	0	0	0	0	0	0	0	0	0	0	0	0	0	0	0	0.0226868	0	0	0	0	0	0	0	0	0	0	0.0095445	0	0	0	0	0	0	0.00934058	0	0	0.0209219	0	0	0	0	0	0	0	0	0	0.0318912
Kcnj3	0	0	0	0.032629	0	0	0	0.00856783	0.00803708	0	0	0	0	0	0.00689886	0	0	0.0146791	0	0.0105175	0	0	0.0233378	0	0	0	0.132645	0	0.206442	0.00799656	0.0242552	0	0.0198326	0	0.0243367	0.00518029	0.0451439	0	0.0165762	0	0.0187027	0.00702331	0.0127911	0.0490201	0.00970399	0.0168143	0	0	0.0265303
Apoo	1	0.0241639	0	0.250229	0	0.197414	0.0321711	0.0399949	0	0.271729	0	0.320044	0	0	0.112459	0.5158	0	0.407291	0	0.259898	0	0	0.0323008	0	0.145508	0.015423	0.0910866	0	0.128591	0.4228	0	0.128	0	0	0.0491795	0.167545	0.342997	0.126824	0.279114	0.0971868	0.0534519	0.056203	0.359579	0.194725	0.0121335	0.00747522	0	0	0.118744
Timm8a1	0.028036	0	0	0	0	0	0	0.118839	0.494776	0	0.0599275	0	0	0.0116289	0.305858	0.0353457	0	0	0.137795	0.0883727	0	0.26997	0	0.0329633	0	0	0.203181	0	0.114945	0.0151939	0.0140262	0	0	0	0.0546484	0	0	0	0	0	0	0	0	0.00804919	0	0.017039	0	0.0676021	0.0118075
Tshb	0	0	0	0	0	0	0	0	0	0	0	0	0	0	0	0	0	0	0	0	0	0	0	0	0	0	0	0	0	0	0	0	0	0	0	0	0	0	0	0	0	0	0	0	0	0	0	0	0
Ntrk3	0	0	0	0.0132353	0	0	0	0.0317522	0	0	0	0	0	0	0.0105999	0	0	0.0110193	0	0	0	0	0.00730691	0	0	0	0.0638355	0	0.0054376	0.00821443	0	0	0	0	0.0122376	0.00573077	0.0061403	0.059088	0.00366752	0	0.00960612	0.0085466	0	0.00502122	0	0	0	0	0.0274987
Cox7a2	0.180025	0.209649	0.0412853	0.102461	0.504921	0.0507277	0.222889	0.103675	0.0971221	0.106902	0.0905118	0.243645	0.0677034	0	0.0479339	0.00397562	0.14547	0.0238423	0.0154035	0.0529568	0.141109	0.170647	0.0722358	0.175572	0.462316	0.0838655	0.155178	0.0278411	0.0865907	0.0333983	0.0685148	0.141396	0	0.06182	0.0730676	0.0799327	0.0637078	0.0853701	0.0255773	0.0631229	0.107406	0.0798523	0.132176	0.0457077	0.0374336	0.110151	0.237293	0.117641	0.0753127
Ndufs8	0	0	0.152437	0.0331505	0	0.0315143	0.1815	0.0406222	0	0	0.0824621	0	0	0	0.0623032	0	0	0.28052	0	0.0933999	0.199394	0.0246887	0.0685972	0.182285	0.102719	0	0.285956	0	0.0230485	0.0232125	0.25	0	0	0	0.244759	0.178945	0.0526324	0	0.297526	0.34848	0.180967	0.0428133	0.219579	0.0143467	0.18075	0.220181	0.352412	0.0649407	0
Alcam	0	0	0	0	0	0	0	0.156921	0	0.0941909	0	0.00706726	0.00738905	0	0.0952231	0	0	0	0.24796	0	0	0.00933385	0.00911675	0	0	0	0.0474624	0	0.0602168	0	0.0167954	0	0	0.0359372	0	0.00990029	0.0082505	0.0288979	0.124078	0.284856	0.0191483	0.022371	0	0.00771067	0.119775	0	0	0	0.114577
Hpca	0.0654602	0	0	0.216932	0.111615	0.131549	0.0883946	0.104589	0.214313	0.0810634	0.0952816	0.042633	0	0.0808133	0.0904011	0.00486175	0	0.246876	0.0331575	0.0217609	0	0.0455459	0.037718	0.090657	0.200647	0.0047184	0.146653	0	0.0200267	0.0751617	0.0240013	0.0973166	0.627559	0.00442495	0.0332635	0.0591639	0.11729	0.20181	0	0.00438594	0.0163077	0.0162751	0.0790298	0.00776328	0.00870035	0.0134518	0.553603	0	0.0389681
4930405A21Rik	0	0	0	0	0	0	0	0	0	0	0	0	0	0	0	0	0	0	0	0	0	0	0	0	0	0	0	0	1	0	0	0	0	0	0	0	0	0	0	0	0	0	0	0	0	0	0	0	0
Uqcrh	0.10662	0.215781	0.144114	0.303907	0.0212683	0.1791	0.0850467	0.085412	0.0407038	0.313219	0.142934	0.285975	0.150443	0	0.052989	0	0.153308	0.15488	0.138828	0.0596945	0.266903	0.525894	0.121757	0.101477	0.524591	0.151384	0.250443	0	0.110051	0.136325	0.0260906	0.192701	0.298146	0.310387	0.204456	0.101022	0.132474	0.338263	0.0904634	0.370201	0.23087	0.266772	0.254513	0.138716	0.144754	0.0880925	0.111474	0.156009	0.129917
Ndufb5	0.227212	0.00330251	0.00241318	0.0867368	0.288782	0.00233233	0.289463	0.184678	0.115736	0	0.09361	0	0.214465	0	0.0314384	0.30875	0	0.174401	0.023157	0.119609	0.0118733	0.275998	0.0451491	0.423368	0.40789	0.312163	0.460676	0.0572401	0.065819	0.0197821	0.11726	0.0785882	0.103839	0.0607475	0.201643	0.258258	0.101175	0.067314	0.734987	0.161807	0.179285	0.158107	0.18934	0.0441258	0.109448	0.189005	0.448242	0.267523	0.123078
Man1c1	0	0	0	0	0	0	0	0.0508119	0	0	0	0.00876414	0.00713488	0	0	0	0	0.0105842	0	0.0740236	0	0	0	0	0	0	0.110231	0	0	0	0	0	0	0	0	0	0	0	0	0	0	0.00886214	0	0	0	0	0	0	0.0603178
Fam189a2	0	0	0	0	0	0	0	0	0	0	0	0	0	0	0	0	0	0.1541	0	0.435104	0	0	0	0	0	0	0	0	0	0	0.0861064	0	0	0	0	0	0	0	0	0	0	0	0	0	0	0	0	0	0
Slit2	0	0	0	0.0365404	0.016951	0	0	0.0332132	0	0	0	0	0	0	0.011886	0	0	0	0.0319793	0	0	0	0	0	0	0	0.0739964	0	0	0	0	0	1	0	0.0114353	0	0.0229509	0	0	0	0	0	0	0.010948	0	0	0	0	0
Cdh6	0	0	0	0	0	0	0	0	0	0	0	0	0	0	0	0	0	0	0	0	0	0	0	0	0	0	0	0	0	0	0	0	0	0	0	0	1	0	0	0	0	0	0	0	0	0	0	0	0
Pde9a	0	0	0	0.0333621	0	0	0	0	0	0	0	0	0	0	0	0	0	0	0	0.215076	0	0	0	0	0	0	0.0793781	0	0	0	0	0	0	0	0.0323162	0	0	0.370676	0	0	0	0.584747	0.0193278	0	0	0	0	0	0
Nfib	0	0	0	0.0191159	0	0	0	0.116704	0	0	0	0	0	0.0317817	0.0370492	0	0	0	0	0	0	0	0	0	0	0.0189063	0	0	0	0.0552141	0	0.0508627	0	0	0.071289	0.0364188	0	0	0	0.0194048	0.0557637	0.0308599	0.0658931	0.0478645	0	0.039403	0	0	0.0766645
4921511H03Rik	0	0	0	0	0	0	0	0	0	0	0	0	0	0	0	0	0	0	0	0	0	0	0	0	0	0	0	0	0	0	0	0	0	0	0	0	0	0	0	0	0	0	0	0	0	0	0	0	0
Hhatl	0	0	0	0.05857	0	0	0	0	0	0	0	0	0	0	0	0	0	0	0	0	0	0	0	0	0	0	0	0	0	0	0.0757198	0	0	0	0	0	0	0.59101	0	0	0	0	0	0	0	0	0	0	0
Ncald	0	0.00423069	0	0.240035	0.138002	0	0.0546834	0.034599	0	0	0	0.0708453	0	0.872613	0.0316746	0.012413	0	0.0285558	0.00704882	0.232664	0	0	0.0368042	0	0.00542565	0.00484909	0.12512	0	0.0262761	0.0461315	0.0911148	0	0	0.141956	0.0270107	0.0369736	0.0278005	0.0355206	0.166568	0.0252994	0.0439104	0.0488087	0.205454	0.0346691	0.0675901	0.0473723	0.00491261	0	0.0464637
B430212C06Rik	0	0	0	0	0	0	0	0	0	0	0	0	0	0	0	0	0	0	0	0	0	0	0	0	0	0	0	0	0	0	0	0	0	0	0	0	0	0	0	0	0	0	0	0	0	0	0	0	0
Ndrg4	0.412266	0.300927	0.409452	0.332824	0.295809	0.417129	0.401456	0.346993	0.406116	0.200267	0.342923	0.461918	0.406866	0.0524924	0.381921	0.26718	0.220708	0.443094	0.14929	0.368343	0.299429	0.353829	0.455951	0.279124	0.275807	0.389857	0.675475	0.245398	0.279364	0.1981	0.289457	0.18041	0.0703387	0.24815	0.202691	0.547099	0.271053	0.235673	0.18657	0.351455	0.408552	0.354478	0.419952	0.451663	0.322071	0.515763	0.115412	0.320964	0.187493
Nme7	0	0.0206898	0	0.03601	0.0175981	0.0861932	0.0512817	0.0783466	0.277247	0.0188444	0	0	0	0	0.157108	0	0	0.0148777	0.0482936	0.146289	0.406512	0	0.0104135	0	0	0	0.133584	0.236134	0.110876	0.196315	0.162939	0	0	0	0.0220914	0.0114341	0.112011	0	0.368489	0.0981743	0.00842475	0.290111	0.0257295	0.168882	0.065022	0.114874	0.00824727	0	0.0987284
Idh3a	0	0.363449	0.0299962	0.208194	0.142952	0.0152226	0	0.0535527	0.0326529	0.203752	0.175561	0.0810232	0.277531	0	0.0464148	0	0.0720574	0.0532484	0	0.0725868	0.00958354	0.028479	0.0275229	0.119906	0.017733	0.0189103	0.380647	0	0.0192017	0.084791	0.0247183	0.101285	0.689872	0.153466	0.388931	0.109279	0.121425	0.222134	0.0161888	0	0.443594	0.790178	0.18609	0.160764	0.224294	0.389734	0.0295581	0.0212096	0.246498
Abat	0	0.068022	0	0.034733	0	0.120725	0.172897	0.148775	0.442739	0.113085	0	0.462095	0.189543	0	0.0229491	0	0.0269979	0.62154	0.0216613	0.10496	0.177283	0	0.195109	0.248155	0	0.0704221	0.253085	0	0.0241488	0.116283	0.0147338	0.031827	0	0.160977	0.163385	0.124072	0.138847	0.0663098	0.0198507	0	0.16798	0.137375	0.075709	0.0144947	0.0209823	0.310987	0.131627	0.282667	0.115922
Phactr1	0.00654663	0.0177496	0.00547237	0.15476	0	0.0237635	0	0.0606157	0	0.00505917	0	0.0202446	0.188207	0	0.0170615	0.0976755	0.248288	0.0158362	0.0792572	0.0150491	0.0657659	0.0109084	0.10326	0.0312945	0	0	0.104281	0	0.0480894	0.00908092	0.00922135	0	0	0	0.0170008	0.019766	0.0129425	0.230102	0.193698	0.0122871	0.0307963	0.00781618	0.157427	0.012508	0.0649254	0.0106928	0	0	0.105638
Fam129a	0	0	0	0	0	0	0	0	0	0	0	0	0	0	0	0	0	0	0	0	0	0	0	0	0	0	0	0	0	0	0	0	0	0	0	0	0	0	0	0	0	0	0	0	0	0	0	0	0
Gapdh	0.590434	0.473234	0.700364	0.176255	0.502729	0.366923	0.422739	0.106838	0.577825	0.37918	0.394335	0.596613	0.336668	0.100325	0.146042	0.307052	0.476106	0.221909	0.252855	0.137835	0.427191	0.486573	0.145525	0.442027	0.658601	0.502615	0.197758	0.54426	0.188791	0.150492	0.120876	0.368717	0.216787	0.580549	0.168249	0.149799	0.0997409	0.219532	0.129753	0.378785	0.152947	0.203959	0.216275	0.101002	0.131688	0.16449	0.709641	0.458354	0.131836
Ddr2	0.0842714	0	0	0	0	0	0.0283186	0	0	0	0	0	0	0	0	0	0	0.0271049	0	0	0	0	0	0	0	0	0	0	0	0	0	0	0	0.0474386	0	0	0	0	0	0	0	0	0	0	0	0	0	0.0970515	0
Ypel5	0	0	0	0	0	0	0	0	0	0	0	0	0	0	0	0	0	0	0	0	0	0	0	0	0	0	0	0	0	0	0	0	0	0	0	0	0	0	0	0	0	0	0	0	0	0	0	0	0
Prmt8	0	0	0	0.204771	0	0	0	0.538738	0.550612	0	0.24584	0.0278603	0	0	0.33067	0	0	0.0210821	0	0	0.00865912	0	0.013683	0	0	0	0.00907891	0	0.324826	0	0	0	0	0	0.256124	0	0.0081165	0	0	0	0.345526	0.0333783	0.00967472	0.0176994	0.00886887	0	0.0140011	0	0.091746
Gpr22	0	0	0	0.112239	0	0	0	0.0132625	0	0	0	0	0	0	0.268953	0	0	0	0	0.0355758	0	0	0.0204484	0	0	0	0.457538	0	0	0.0265247	0	0	0	0	0.0285392	0	0.0553694	0.0149446	0	0	0	0	0.0159309	0.0124905	0	0.0144597	0	0	0
Msra	0	0	0	0.0159186	0	0	0	0	0	0	0	0	0	0	0	0	0	0	0	0	0	0	0	0	0	0	0	0	0.514649	0.0473725	0	0	0	0	0	0	0.0198579	0	0	0	0	0.0171322	0.128035	0	0	0.0109375	0	0	0
Atp5a1	0.827787	0.202965	0.239123	0.466392	0.148265	0.475918	0.335837	0.576033	0.548952	0.47976	0.0333437	0.135329	0.244129	0.0396407	0.139224	0.409527	0.884745	0.783145	0.220625	0.231483	0.530372	0.413342	0.340086	0.245359	0.364958	0.782592	0.621059	0.760488	0.280762	0.450505	0.233516	0.379568	0.610449	0.451617	0.334001	0.705574	0.254226	0.172588	0.216791	0.0146242	0.989984	0.224585	0.190465	0.70627	0.365431	0.338576	0.690266	0.300611	0.162691
Usp2	0	0	0	0.0508126	0	0	0	0.00328994	0	0.0144047	0	0	0	0	0.00735854	0	0	0.00939435	0.0475158	0.0185476	0	0	0.00591792	0	0	0.0236821	0.121352	0	0.00435556	0.0138907	0.00539925	0	0	0.0551543	0.00330378	0.00464139	0.0104198	0	0	0	0.00427476	0	0	0.0058096	0	0	0.00681509	0	0.01652
Unc5b	0	0	0	0	0	0	0	0	0	0	0	0	0	0	0	0	0	0	0	0	0	0	0	0	0	0	0	0	0	0	0	0	0	0	0.0157122	0	0	0	0	0	0	0	0	0	0	0	0	0	0
Kank4	0	0	0	0	0	0	0	0	0	0	0	0	0	0	0	0	0	0	0	0	0	0	0	0	0	0	0	0	0	0	0	0	0	0	0	0	0	0	0	0	0	0	0	0	0	0	0	0	0
Hs3st1	0.0104748	0	0	0.244997	0.18399	0	0	0.0117241	0	0	0	0	0	0.470872	0.00484118	0	0	0	0	0	0	0	0.0407879	0	0	0	0.172837	0	0	0.00961967	0.0122105	0	0	0	0	0	0.0763415	0	0	0	0.108276	0.0147855	0.00557128	0	0.0510723	0	0	0.00972746	0
Atp1a3	0.00877583	0.386001	0.557253	0.240932	0.189255	0.0592338	0.417638	0.231362	0.490524	0.0732092	0.730712	0.378554	0.0284093	0.0355736	0.122812	0.19829	0.316337	0.1881	0.398787	0.0606522	0.239187	0.183376	0.139607	0.0351332	0.0177706	0.0805901	0.284489	0.00612964	0.265916	0.165411	0.103914	0.0233226	0.0347555	0.327157	0.166139	0.183138	0.156702	0.141866	0.114709	0.157789	0.188913	0.159542	0.0769705	0.079435	0.0994521	0.250843	0.038715	0.182296	0.099869
Olfm1	0.587672	0.244676	0.569577	0.146568	0.12729	0.142951	0.0856197	0.302459	0.0833227	0.0991374	0.0124972	0.514328	0.132032	0.139377	0.154313	0.574501	0.0315157	0.0407416	0.0841065	0.0961304	0.11008	0.391519	0.0680759	0.0798047	0.00324109	0.377076	0.358941	0.00522709	0.337283	0.126555	0.0457725	0.0368155	0.300368	0.152238	0.097247	0.0522494	0.105542	0.217691	0.0808544	0.00310344	0.132533	0.0859353	0.44068	0.0325215	0.163462	0.0412397	0.166501	0.21211	0.110557
Id2	0	0	0	0.0222308	0.0503033	0	0	0.0237264	0	0	0	0	0	0.221946	0.0217327	0	0	0.0221225	0	0.00570181	0	0.0571147	0.0081293	0	0	0	0.00635714	0	0.0393889	0.0120514	0.027813	0.0394858	0	0.0157742	0.01167	0.00546494	0.0043916	0.0700408	0.0218587	0	0.00396369	0.238022	0.0575818	0.0147639	0.00373231	0.0118255	0.289474	0	0.102749
Kcnip4	0	0	0	0.0305827	0	0	0	0.0401526	0	0	0	0.028572	0	0	0.0273018	0	0	0.0157241	0	0	0	0	0.0132071	0	0	0	0.165404	0	0.015593	0.0449704	0.0177919	0	0	0	0.015207	0.0330168	0.0194223	0	0.0155366	0	0.0250425	0.0447635	0.415891	0.0113447	0.015159	0.0147092	0.0938573	0	0.0286749
Mgst3	0.0607962	0	0	0	0.0719076	0	0	0.0307698	0	0.0639237	0	0.483175	0	0	0.0146821	0	0	0.338898	0	0.0598751	0	0.0985642	0.0516586	0.0181056	0	0	0.115421	0.485073	0.014484	0	0.0302985	0.137442	0	0	0.010594	0.0223249	0.0761905	0	0	0	0.0703657	0.104255	0.0485769	0.0101426	0.123911	0.053676	0.0930372	0	0.0228898
H2-T10	0	0.270993	0	0	0	0.0459816	0	0	0	0.0306812	0	0.0432184	0	0	0	0	0	0.062172	0.0400951	0	0	0.0386124	0.0493187	0	0.0380634	0.158753	0	0	0	0.0602108	0.0486357	0	0	0	0	0	0.0438825	0	0	0.407347	0	0	0	0.0598081	0	0	0	0.0471862	0.159045
Tmx2	0	0.159088	0.00958395	0.0763511	0.0169765	0.265955	0.567882	0.455791	0	0	0.118215	0.0788297	0.00254448	0.389974	0.21272	0.025774	0	0.0506033	0.0379375	0.188041	0	0.174428	0.339299	0.109539	0.00463956	0.415564	0.102711	0.00554798	0.0530846	0.282556	0.0283398	0.471473	0	0.0103376	0.141155	0.06023	0.0271936	0.398703	0.0263636	0.0598242	0.102205	0.0600883	0.160862	0.184539	0.324641	0.164143	0.368753	0.0720957	0.164508
Atp5o	0.0126131	0.240481	0.207287	0.160432	0.151501	0.119661	0.256318	0.135787	0.00460394	0.127823	0.183871	0.0912713	0.127694	0.127755	0.0900161	0.407553	0.0146753	0.141147	0.0614915	0.18465	0.197791	0.0980553	0.082819	0.00828163	0.129917	0.32659	0.23501	0.38391	0.0508984	0.187047	0.128875	0.0329294	0.131738	0.338766	0.0911796	0.254213	0.114463	0.142694	0.10445	0.152	0.0841783	0.156235	0.278771	0.136647	0.205753	0.0717039	0.0939986	0.0475337	0.100518
Ndst3	0	0	0	0.00275135	0	0	0	0.00270922	0	0	0	0	0.00614333	0	0	0	0	0.00530477	0	0	0	0	0	0	0	0	0.0500737	0	0	0	0	0	0	0	0	0.0032761	0	0	0	0	0	0.00444166	0.00697353	0	0	0	0	0	0
Lmo3	0	0	0	0.0155004	0	0.031887	0.206559	0.0294487	0	0.0490597	0	0	0.0869048	0	0.742856	0	0	0.350718	0	0.00411464	0	0	0.0210412	0.106468	0	0	0.349766	0	0.20286	0.0804446	0.00707261	0	0	0	0.00680069	0.0729584	0.00620414	0.0865542	0.208443	0	0.157909	0.0105981	0.143467	0.00761014	0.00813509	0	0	0.468514	0.00761404
Ubl3	0.0307261	0.117098	0.152788	0.0472187	0.115527	0.313306	0.157995	0.104615	0.647543	0.106703	0.0421249	0	0.211388	0.00805177	0.0665573	0	0.00926842	0.231394	0.0907293	0.10781	0.0344302	0.287017	0.249315	0.0110643	0.314456	0.166956	0.245759	0.329386	0.570415	0.490782	0.0209841	0.051601	0.0190828	0.0542601	0.15875	0.102141	0.617819	0.385011	1	0	0.0151034	0.0254093	0.323534	0.1248	0.0190166	0.465361	0	0.00522401	0.169699
Ndufa3	0.37219	0	0.529008	0.0081518	0.504174	0.135256	0.142104	0.0394468	0.272275	0.0118006	0	0.133449	0.525792	0.067914	0.0196979	0.162488	0.00658324	0.331183	0.182015	0.0633131	0.0884017	0.17708	0.139085	0.305542	0.164368	0.160097	0.064756	0.271989	0.297959	0.0550416	0.00451659	0.00834715	0.0203314	0.0773329	0.120023	0.281767	0.0673537	0.10471	0.195231	0.01655	0.291796	0.0706876	0.113815	0.0479506	0.0233779	0.0972178	0.136023	0.28497	0.0888018
Slitrk2	0	0	0	0	0	0	0	0	0	0	0	0	0	0	0	0	0	0.0267055	0	0	0	0	0	0	0	0	0.454999	0	0	0	0.0383714	0	0	0	0	0.0301581	0	0	0	0	0.0291647	0	0	0	0	0	0	0	0.0539189
Strbp	0.0088649	0.02622	0	0.100897	0.0817515	0.0534071	0.254404	0.0472865	0	0	0	0.0192574	0.0100449	0.00653357	0.377153	0	0	0.0590994	0.196047	0.0510484	0.0717205	0	0.113756	0.209466	0	0	0.085772	0	0.313458	0.0684139	0.048296	0	0	0.0369259	0.0207839	0.0717802	0.0808205	0.807864	0.41655	0	0.352961	0.48659	0.110321	0.0262942	0.198465	0.0789783	0.0272033	0.329624	0.169802
Kcnmb2	0	0	0	0.0111285	0	0	0	0	0	0	0	0	0	0	0	0	0	0.00894017	0	0.0852937	0	0.0516776	0.114889	0	0	0	0.05381	0	0	0	0.0071935	0	0	0	0	0	0	0.133794	0.0706687	0	0	0	0	0	0.262015	0	0	0	0
Arhgap5	0	0	0	0	0	0	0	0.998682	0	0	0	0	0	0	0	0	0	0	0	0	0	0	0.0110487	0	0	0	0.24459	0	0	0	0	0	0	0	0.0117756	0	0	0	0	0	0	0	0	0.00966324	0	0.0153417	0	0	0.0212628
Cd164	0	0.0195462	0	0.00922799	0	0	0.0233892	0.202157	0	0.0677957	0	0	0	0	0.00619398	1	0.261164	0.0965857	0	0.0208688	0	0.0418704	0	0	0.105121	0	0.14059	0	0.00305521	0.00323079	0	0	0	0	0.0020857	0.00627886	0.165348	0	0	0.0417521	0	0.00510764	0.00302945	0.00342312	0.0578293	0.00815203	0	0	0.00202789
Ndufb9	0.77944	0.14303	0.0612748	0.121621	0.168062	0.023752	0.307347	0.454041	1	0.219011	0.130141	0.0635971	0.559685	0.0600526	0.0216152	0.0699733	0	0.0621914	0.184331	0.147266	0.369821	0.312038	0.120743	0.16934	0.183577	0.459603	0.389495	0.44674	0.162501	0.149957	0.0615257	0.0180322	0.00533401	0.117636	0.0709922	0.146076	0.171267	0.0995647	0.191804	0	0.442953	0.486239	0.358544	0.0453114	0.315312	0.283393	0.0321537	0.0995189	0.165705
Msi2	0	0.0820278	0.0250171	0.0291628	0	0.0900024	0.132877	0.021879	0	0.111784	0	0	0	0	0.0176171	0	0.198355	0.112455	0	0.0325278	0	0.0337647	0.173728	0.144549	0.0750832	0	0.115645	0.0057406	0.0164139	0.0145859	0.171005	0.096975	0.0264001	0.00786809	0.0225989	0.259279	0.0793737	0	0	0.0298855	0.0699338	0.0251089	0.0287215	0.0788165	0.250901	0.0229	0	0	0.170592
Slc24a2	0.275843	0.6927	0.00506164	0.212598	0.659008	0.152209	0.243326	0.0348051	0	0.00252234	0.678777	0.102995	0.445405	0	0.0901205	0.00491316	0.24115	0.0345761	0.178968	0.00714881	0.00250659	0.239582	0.0972253	0.103747	0	0.610958	0.0871314	0.176868	0.0177086	0.351051	0.018144	0.151685	0.0137134	0.416814	0.0250242	0.0678357	0.205848	0.100315	0.0388181	0.003377	0.0319227	0.26584	0.0360461	0.145193	0.0977785	0.0878588	0.238841	0.240594	0.0191903
Pitpna	0.119869	0.057715	1	0.113722	0.00610707	0.17861	0.196307	0.112998	0	0.231838	0.0425879	0.0450836	0.153605	0.00264435	0.039467	0.118851	0.00665604	0.235873	0.320689	0.148292	0.0097831	0.225945	0.114928	0.277484	0.13639	0.239094	0.242193	0.371494	0.222825	0.207218	0.0217189	0.145772	0.0192193	0.0924918	0.252358	0.168648	0.293107	0.248149	0.0275734	0	0.091004	0.387202	0.246137	0.0325975	0.0970438	0.0506115	0.17329	0.120234	0.0676833
Abhd3	0	0	0	0	0	0	0.0182453	0.00653205	0	0	0	0	0	0	0.0134413	0	0	0	0.248457	0.0669988	0	0.046425	0.00704988	0	0	0	0.00445498	0	0.0103774	0.00870932	0.01206	0	0	0	0.00562246	0.00552918	0.0056422	0	0.00758253	0	0.00967561	0.00321271	0	0.0143031	0	0.00940068	0	0	0.0309776
Ndufa12	0.352197	0.0898015	0.0741905	0.103902	0.118232	0.0163871	0.101958	0.175047	0.0171844	0.115028	0.112158	0.0238131	0.174318	0.815755	0.0088399	0.070187	0	0.392979	0.105067	0.0599166	0.0723754	0.232989	0.0943556	0.111022	0.0405156	0.274091	0.233716	0.0693221	0.087442	0.065336	0.160566	0.0165854	0.194453	0.138359	0.0151706	0.187617	0.0618181	0.285983	0.0237658	0.00392295	0.0580846	0.06589	0.0473597	0.0348957	0.0878381	0.0345887	0.204443	0.00864105	0.0714412
Map1lc3b	0.107822	0.252407	0.866475	0.0582242	0.0334122	0.29948	0.213652	0.270876	0	0.0966469	0.0211735	0.211582	0.276743	0.00356129	0.245913	0.142047	0.456829	0.106565	0.132479	0.182464	0.254616	0.183597	0.171242	0.0191974	0.132228	0.161241	0.331573	0.0650223	0.202114	0.0866351	0.169977	0.319509	0	0.0315331	0.184236	0.0409945	0.235123	0.247496	0.123139	0.188106	0.0285023	0.178454	0.110445	0.140506	0.197316	0.2646	0.102548	0.324343	0.0859027
Uqcrq	0.161195	0.0989623	0.348504	0.0697194	0.094304	0.0662657	0.122686	0.0966053	0.0388904	0.0772052	0.00816552	0.0572075	0.165812	0.0870612	0.044601	0	0.0118575	0.114432	0.0737868	0.106334	0.0992199	0.302189	0.0882978	0.156978	0.0925847	0.0929302	0.0896096	0.12378	0.132743	0.168987	0.134161	0.121807	0.145649	0.0773346	0.154427	0.209117	0.096582	0.131756	0.0642987	0	0.165559	0.0526397	0.177906	0.190984	0.0199373	0.0397968	0.0728369	0.0502769	0.0608916
Tmem200a	0	0	0	0.0535223	0	0	0	0.0158108	0	0	0	0	0	0	0.181534	0	0	0	0	0	0	0	0.013543	0	0	0	0.158155	0	0.020932	0.0210809	0	0	0	0	0.0226819	0.0223056	0.0159331	0	0.0152946	0	0.0225981	0.0259212	0.0176354	0	0	0.0310286	0	0	0.0169075
Shmt1	0	0	0	0	0	0	0	0	0	0	0	0	0	0	0	0	0	0	0	0	0	0	0	0	0	0	0	0	0	0	0	0	0	0	0	0	0	0	0	0	0	0	0	0.0912103	0	0	0	0	0
Luzp1	0	0.0407801	0	0.00976075	0.110498	0	0	0.0107646	0	0	0	0	0	0	0	0	0	0.026347	0.0839252	0.0222334	0.0245971	0	0.0158068	0	0	0.0115845	0.0131101	0	0	0	0	0	0	0.0200064	0	0	0.0146114	0.0447993	0	0	0	0	0	0.10645	0	0.0281674	0	0.235534	0
Ddit4l	0	0	0	0	0	0	0	0	0	0	0	1	0	0	0	0	0	0	0	0	0	0	0	0	0	0	0	0	0	0	0	0	0	0	0	0	0	0	0	0	0	0.0317464	0.534978	0	0	0	0	0	0
Gria4	0	0	0	0.022913	0.0659387	0.0475396	0.0823705	0	0	0	0	0.798273	0.18754	0	0.193783	0	0.300507	0.0397599	0	0.113247	0	0	0	0	0	0	0.0972509	0	0.0286753	0.139583	0.0399898	0	0.0177792	0.303931	0.12429	0.07421	0.302462	0.333082	0.78921	0	0	0.331429	0.0929199	0.0280486	0.350943	0.018892	0	0	0
Dnajc18	0.383101	0	0	0.0182185	0	0	0	0.444183	0	0.271978	0	0	0	0	0.007704	1	0.330256	0.0175632	0	0.154055	0.216375	0	0.0151206	0	0	0	0.0956784	0.00706043	0.0285002	0.012438	0.597953	0	0	0.00622368	0.0457067	0.174414	0.198344	0.256991	0.188809	0	0.0128669	0.117645	0.0107129	0.0126716	0.20928	0	0	0	0.162146
Fosl2	0	0	0	0	0	0	0	0	0.020451	0	0	0	0.40864	0.0235965	0	1	0	0.00741118	0	0.204024	0	0	0	0	0	0	0.0211678	0	0.0868567	0	0	0	0	0	0	0.00915395	0.0183085	0	0.0205039	0	0	0.250696	0.0109117	0.00748586	0.00857383	0	0	0	0
Minos1	0.122127	0	0	0.0354833	0	0.0805545	0.0934705	0.0457396	0	0.544634	0	0.272374	0	0	0.0795704	0.723772	0	0.0668591	0.0909987	0.0984323	0.353256	0.0271327	0.041138	0.0897137	0	0	0.314985	0.297527	0.0257918	0.145688	0.0265855	0	0.109506	0.114227	0.0295278	0.0921837	0.0438984	0.0141485	0.16961	0.0576314	0.117872	0.187471	0.0739106	0.341029	0.11872	0.0448818	0	0.200766	0.16056
Ugt8a	0	0	0	0	0	0	0	0	0	0	0	0	0	0	0	0	0	0	0	0	0	0	0	0	0	0	0	0	0	0	0	0	0	0	0	0	0	0	0	0	0	0.0378616	0	0	0	0	0	0	0.52398
Dner	0.00439985	0.0711563	0	0.0591029	0	0.0587348	0.0834528	0.0256332	0.120325	0	0.218217	0	0.0401015	0	0.138068	0.250178	0	0.0320095	0.0443415	0.247449	0	0.117737	0.191426	0	0	0.223705	0.067075	0.00308829	0.0914191	0.0181349	0.0927206	0.0112508	0	0	0.0148593	0.167003	0.0207857	0.00566939	0.0900763	0	0.0191681	0.196401	0.150003	0.019584	0.0962809	0.18411	0.0493918	0.121314	0.0669836
Ppp1r16b	0	0.237358	0	0.0107507	0	0.0676058	0	0.14397	0	0	0.0197068	0	0.210093	0	0.0121229	0	0	0.00829117	0	0.0970292	0	0	0.00870496	0	0	0	0	0	0.00896952	0	0.0125087	0.17303	0	0	0.0174949	0.180239	0	0	0	0	0.0330118	0.0138843	0	0.0107675	0	0.186144	0	0.0328844	0.137498
Uqcrb	0.529468	0.0555201	0.0785711	0.118623	0.393714	0.139744	0.0944712	0.0872789	0	0.194567	0.0642366	0.493056	0.443083	0.0616073	0.14726	0.37564	0.315436	0.0150927	0.313115	0.0734969	0.32615	0.34053	0.159678	0.00332472	0.192939	0.0961212	0.141697	0	0.0360043	0.105619	0.247551	0.189841	0.283377	0.182271	0.0334798	0.368247	0.0729306	0.0690454	0.066075	0.00391199	0.0772881	0.412163	0.141387	0.122628	0.0465611	0.0409593	0.342254	0.00524419	0.0412852
Usmg5	0.192348	0.559064	0.112397	0.156871	0.347879	0.0819786	0.252607	0.193789	0.150169	0.139676	0.0182134	0.336774	0.275771	0.0109431	0.14134	0.271998	0.268393	0.118577	0.101906	0.160123	0.204784	0.461422	0.127382	0.431802	1	0.61232	0.336165	0.39378	0.233008	0.163829	0.269638	0.0735671	0.4492	0.225764	0.35899	0.220753	0.0764168	0.410347	0.241798	0.0419821	0.322958	0.209504	0.321697	0.217226	0.201461	0.109316	0.440779	0.152412	0.165314
Ostn	0	0	0	0	0	0	0	0	0	0	0	0	0	0	0	0	0	0	0	0	0	0	0	0	0	0	0	0	0	0	0	0	0	0	0	0	0	0	0	0	0	0	0	0	0	0	0	0	0
Tpm2	0	0	0	0	0	0	0	0	0	0	0	0	0	0	0.0138807	0	0	0	0	0	0	0	0.00877109	0	0	0	0	0	0	0	0	0	0	0	0	0	0	0	0	0	0	0	0.0143767	0	0	0	0	0.0100407	0
Itga6	0	0	0	0	0	0	0	0	0	0	0	0	0	0	0	0	0	0	0.0607426	0	0	0	0	0	0	0	0	0	0	0	0	0	0	0	0	0	0.0406607	0	0	0	0	0	0	0	0	0	0	0	0
Sox5	0	0	0	0	0	0	0	0	0	0	0	0	0	0.0814025	0	0	0	0	0	0	0	0	0	0	0	0	0	0	0	0	0.0296709	0	0	0	0	0	0	0	0	0	0	0.0395207	0	0	0	0	0	0	0
Dusp1	0.15685	0.302644	0.145471	0.566759	0.0638091	0.401762	0.218217	0.39648	0.77279	0	0.0455404	0.17135	0.220248	0.0570411	0.0616525	0.406767	0.199665	0.202514	0.113578	0.260792	0.12841	0.0771587	0.200525	0.0997755	0.0673164	0.300623	0.0599064	0.204522	0.0218441	0.0692336	0.583579	0.140364	0.00597517	0.311668	1	0.051641	0.547445	0.308803	0.433765	0.00575325	0.116905	0.0405761	0.0869393	0.102834	0.245506	0.03746	0.223381	0.243135	0.306631
Gca	0	0	0	0	0	0	0	0	0	0	0	0	0	0	0	0	0	0	0	0	0	0	0	0	0	0	0	0	0	0	0	0	0	0	0.0793538	0	0	0	0.0445906	0	0	0.0629768	0	0	0	0.0703597	0	0	0
Adra1a	0	0.61641	0	0.0408702	0.0594565	0.119656	0.0566011	0.0281711	0	0.0306235	0	0	0.504636	0.133287	0.0360056	0.429996	0	0.0246251	0.246789	0.0197609	0	0.0926569	0	0.258049	0	0	0	0.0857942	0	0.0643904	0	0.0238575	0	0.0404381	0	0	0.034762	0.0348119	0	0.350573	0.0345123	0	0	0.147818	0	0	0.138651	0	0.0684832
Gfpt2	0	0	0	0.0389749	0	0	0	0	0	0	0.0788618	0	0	0	0	0	0	0	0.232376	0	0	0	0	0	0	0	0	0.697487	0	0	0.0125968	0	0	0.0467625	0.0140945	0	0	0.0982951	0.01188	0	0	0.0134228	0	0	0	0	0	0	0
Gng7	0	0	0	0.00898774	0.0142637	0	0	0.0481446	0	0.384053	0	0	0.134667	0	0	0	0	0.00866444	0	0	0.472275	0	0	0	0.0398983	0	0.0975407	0.586093	0	0.016992	0	0.0886288	0	0.0513718	0.097507	0	0	0.0792647	0	0	0	0.013929	0	0.0080016	0.0106919	0.00741047	0	0.011455	0.00948044
Fhdc1	0	0	0	0	0	0	0	0	0	0	0	0	0	0	0	0	0	0	0	0	0	0	0	0	0	0	0	0	0	0	0	0	0	0	0	0	0	0	0	0	0	0	0	0	0	0	0	0	0
Gpnmb	0	0	0	0	0	0	0	0	0	0	0	0	0	0	0	0	0	0	0	0	0	0	0	0	0	0	0	0	0	0	0	0	0	0	0	0	0	0	0	0	0	0	0	0	0	0	0	0	0
Dazap2	0.278712	0	0	0.181412	0.283082	0.079481	0.0856214	0.0103556	0	0.00550348	0.00855915	0.462188	0	0.00717323	0.00555892	0.00907254	0	0.198543	0.0523063	0.10132	0	0.0240726	0.164632	0.39464	0	0	0.164326	0	0	0	0.378988	0.0118972	0.00850033	0	0.959696	0.0141921	0.328575	0	0.0173636	0	0	0.00565921	0.122614	0.015117	0.0794955	0.0117421	0	0.566859	0.0129035
Cox6a1	0.65489	0.200348	0.461521	0.254305	0.505924	0.158606	0.189091	0.0650365	0.225503	0.0678616	0.508061	0.24463	0.413795	0.00521414	0.283389	0.491107	0.516269	0.0427429	0.243096	0.240713	0.338665	0.473136	0.154951	0.389879	0.579893	0.195367	0.34595	0.144045	0.236337	0.232309	0.136382	0.182755	0.259213	0.609717	0.113688	0.260693	0.0610315	0.337767	0.335536	0.236317	0.104536	0.440321	0.293887	0.233662	0.150429	0.189087	0.280388	0.172558	0.0981059
Lancl1	0.195253	0	0.0105461	0.0299119	0.112947	0.0251509	0.0085507	0.020313	0.0435972	0.0437212	0.0373495	0	0.150146	0	0.149023	0	0.316809	0.00894911	0	0.0476544	0.145205	0.113734	0.0952101	0.129088	0	0.00693695	0.185919	0	0.179283	0.021667	0.0880085	0.146743	0.257311	0.0552596	0.287444	0.0520744	0.0280733	0.0797361	0.0817432	0	0.070946	0.19049	0.0727818	0.257117	0.0498479	0.0552784	0.1591	0	0.069586
Rassf4	0	0	0	0	0	0	0	0	0	0	0	0	0	0	0	0	0	0.0279417	0	0	0	0	0	0	0	0	0	0	0	0	0	0	0	0	0	0	0	0	0	0	0	0	0	0	0.355577	0	0	0	0
Idh3b	0.251554	0.310627	0.0073943	0.0443928	0.24139	0.344896	0.196408	0.0579772	0.272792	0.135219	0.142618	0.160294	0.300636	0.383674	0.15026	0.712481	0.571254	0.431901	0.0197735	0.125019	0.113033	0.239746	0.359218	0.220147	0.613344	0.158871	0.449706	0	0.134831	0.116567	0.176138	0.480974	0	0.128339	0.176248	0.152458	0.0536561	0.295086	0.143326	0.00545508	0.161426	0.366627	0.275726	0.169009	0.228005	0.316055	0.085986	0.167876	0.105642
Pgk1	0.147429	0.0136692	0.337613	0.219806	0.115107	0.249368	0.275602	0.302082	0.3342	0.330975	0.126166	0.201268	0.524994	0.355131	0.0507094	0.350895	0.176703	0.35215	0.11451	0.25741	0.730701	0.277244	0.23624	0.0101865	0.556189	0.367228	0.456654	0.15995	0.313345	0.391146	0.153327	0.243437	0.505229	0.445208	0.252512	0.34872	0.18023	0.438077	0.0566362	0.139656	0.206856	0.498315	0.489301	0.202376	0.185179	0.586722	0.308025	0.378565	0.170625
Kcnab1	0.012085	0	0	0.124199	0.176965	0	0	0.1527	0.0322505	0	0.0903409	0.247083	0.414214	0	0.147251	0.663502	0	0.064901	0.0116906	0.0351698	0	0.235081	0.123122	0	0	0	0.439026	0	0.239686	0.0487659	0.0607746	0.0586172	0	0	0.217224	0.0420163	0.0339616	0.199644	0.233512	0.00612705	0.100511	0.0239852	0.192052	0.05619	0.00517811	0.084937	0	0	0.0119886
Chchd3	0	0	0	0.00579668	0	0.169864	0	0.00730614	0.0438627	0.208813	0	0	0.00463632	0	0.162598	0	0	0	0	0	0	0.0886776	0.0516302	0.517312	0.0151756	0	0.124573	0	0	0.0633192	0.0236061	0	0	0.0628841	0.00628876	0	0	0.0311454	0.00883448	0	0	0	0.0752239	0.053542	0	0.00716912	0	0	0.102162
Lrp1b	0	0.186722	0	0	0	0	0	0	0	0	0	0	0	0	0	0	0	0	0	0	0	0	0	0	0	0	0.0642763	0	0	0.100526	0.355736	0	0	0	0	0	0.0759785	0	0	0	0	0	0	0	0	0	0	0	0
Srrm4	0	0	0	0	0	0	0	0	0	0	0	0	0	0	0	0	0	0.0148949	0	0	0	0	0	0	0	0	0	0	0	0	0	0	0	0	0	0	0	0	0	0	0	0	0	0	0	0	0	0	0
Mpdz	0	0	0	0	0	0	0	0	0	0	0	0	0	0	0	0	0	0	0	0	0	0	0	0	0	0	0.0897518	0	0.123581	0	0	0	0	0	0.0525584	0.00763839	0.00545616	0	0.132393	0	0	0	0.0590748	0	0	0	0	0	0.00528638
Tnfrsf12a	0	0	0	0	0	0.405061	0	0	0	0	0	0	0.941325	0	0.0117204	0	0	0	0.328005	0	0.0873071	0	0.0100991	0	0	0.0201484	0	0	0	0	0	0	0	0	0	0	0	0	0.00950438	0.110572	0	0.0134233	0	0.0670866	0	0	0	0	0
Atp5h	0.264649	0.31436	0.110376	0.389467	0.449611	0.22905	0.113724	0.0419683	0.211341	0.320769	0.0842444	0.197355	0.527649	0.246979	0.0748368	0.0434937	0.37401	0.276635	0.192155	0.1996	0.71283	0.564931	0.202751	0.21106	0.475794	0.550905	0.593683	0.291997	0.228634	0.169801	0.459924	0.179124	0.00199569	0.287799	0.202794	0.317799	0.192255	0.186738	0.360062	0.00313299	0.176004	0.152795	0.380849	0.285607	0.0590072	0.305593	0.0434843	0.0835884	0.203229
Elavl4	0	0	0	0.0488456	0	0.26642	0.00353624	0.0170313	0.00781061	0	0.058593	0.0159089	0	0	0.050227	0	0	0.0108072	0.021133	0.0421579	0.00685083	0.568185	0.00713213	0.0235801	0	0.00554378	0.0365678	0	0.0133616	1	0.00621127	0.0545258	0.637489	0.0134104	0.00760131	0.0259344	0.0158008	0	0.00732231	0	0.00983532	0.0434344	0.0142881	0.00712889	0.22207	0.00742751	0	0	0.0184766
Lyz1	0	0	0	0	0	0	0	0	0	0	0	0	0	0	0	0	0	0	0	0	0	0	0	0	0	0	0.325957	0	0	0	0	0	0	0	0	0	0	0	0	0	0	0	0	0	0	0	0	0	0
Acsl3	0.00289987	0	0.381199	0.023814	0.132386	0.0626882	0.0119765	0.449897	0	0	0.272312	0	0.321738	0.717903	0.0771454	0.223962	0	0.0140966	0.0765982	0.0972305	0.0327546	0	0.0131933	0.0772349	0.00237775	0.056279	0.0929268	0	0.00697141	0.126378	0.407116	0.166609	0	0.117937	0.0328609	0.538463	0.0127925	0	0.0108245	0.00339282	0.132651	0.019964	0.00982678	0.09136	0.170225	0.00602823	0	0	0.0919026
Vdac1	0.124489	0.645267	0.762923	0.171031	0.103541	0.410454	0.40286	0.196224	0.0620904	0.0596569	0.44166	0.413417	0.271129	0.228353	0.0555178	0.204748	0.272804	0.199086	0.163865	0.148994	0.420708	0.304431	0.184743	0.125969	0.436742	0.248189	0.358591	0.363402	0.137168	0.102118	0.114913	0.215955	0.00550664	0.3588	0.118855	0.293392	0.141485	0.54372	0.171971	0.0204593	0.228812	0.277708	0.183325	0.207706	0.150379	0.174076	0.328522	0.457517	0.121175
Kcnk1	0	0	0	0.00316752	0.00837817	0	0.156449	0	0	0	0	0	0.0101338	0	0.0173011	0	0	0.0259555	0.0270283	0.0731722	0	0.0304936	0.0849586	0.00421038	0	0	0.0738148	0	0.0148654	0.0282788	0.0214987	0.066392	0	0.0208496	0.00536939	0.0716613	0.0296353	0.155987	0.17379	0	0.22079	0.0132951	0.00481701	0.00749058	0.0223733	0.00571299	0	0	0.0335857
Ankrd29	0	0	0	0.0293834	0	0	0	0	0	0	0	0	0	0	0	0	0	0	0	0	0	0	0	0	0	0	0.0789327	0	0	0.0171456	0	0	0	0	0	0.01555	0.0333226	0	0	0	0	0	0	0.0127164	0	0	0	0	0
Tbc1d22b	0	0	0	0.0455119	0	0	0	0.0430224	0	0	0.644165	0	0	0	0	0	0	0	0	0.133009	0	0	0	0	0	0	0.239627	0	0	0	0	0	0	0.207046	0.0555473	0.138732	0	0.212453	0.0693628	0	0	0	0	0.0607775	0.182728	0	0	0.369301	0.0660094
Fos	0.0686849	0.0459108	0	0.418625	0.145558	0.00853406	0.0824318	0.215335	0.340853	0.0867291	0.064867	0.301757	0.179414	0.0412397	0.498075	0.410733	0.777119	0.148724	0.0820096	0.248595	0.0635917	0.0544805	0.144301	0.201593	0.142764	0.0245265	0.00527649	0.0436644	0.0435305	0.350722	0.505889	0.209586	0.21433	0.210848	1	0.32588	0.141171	0.234292	0.157164	0.121296	0.271417	0.164361	0.0514444	0.129787	0.0955358	0.0569362	0.0508202	0.336397	0.136868
Atrnl1	0	0	0	0.00458318	0.0442071	0.00522838	0	0.0108312	0	0	0.0241022	0.173984	0	0.00586146	0	0	0	0.00368193	0	0.0274126	0	0.241241	0.0089684	0.00312416	0.0572401	0	0.124554	0	0	0.00962764	0.00296258	0	0	0	0.0134665	0.00945933	0.164764	0.185348	0	0	0.00516026	0.00295955	0	0	0.00397558	0.157453	0	0	0.0755379
Kcnk3	0	0	0	0.0110664	0	0	0	0.0152557	0	0	0	0	0	0	0	0	0	0.0106683	0	0	0	0	0.0123208	0	0	0	0.0460778	0	0.0105794	0	0.0134125	0	0	0	0	0.0606143	0	0	0.046381	0	0	0	0	0.163177	0.00617097	0	0	0	0.0258388
Tsc22d3	0	0	0	0	0	0.0126326	0.124521	0	0	0	0	0.178961	0.0356218	0	0.069601	0	0.367075	0	0	0.0574235	0	0	0.0101915	0	0	0	0.0416138	0	0.00942419	0	0	0	0	0.281216	0	0.18999	0.00922313	0	0	0	0	0.0125041	0	0.0107746	0.00863835	0.0119743	0	0	0
Uqcrc2	0.0329137	0.372837	0.200183	0.391976	0.299146	0.248162	0.0575882	0.309987	0.665007	0.0879109	0.243995	0.0262617	0.281506	0	0.333021	0.46161	0.414264	0.720997	0	0.305938	0.144858	0.195377	0.136334	0.0194513	0.402802	0.232759	0.633633	0.218794	0.21013	0.248954	0.0453694	0.116462	0	0.0139969	0.198166	0.672245	0.111174	0.428009	0.0245504	0	0.22518	0.120861	0.489321	0.321396	0.282883	0.0608743	0	0.290198	0.122043
Dock4	0	0	0	1	0	0	0	0	0	0	0	0	0	0	0	0	0	0	0	0	0	0	0	0	0	0	0	0.221215	0	0	0	0	0	0	0	0	0	0	0	0	0	0.0110857	0	0	0	0	0	0	0
Hcn1	0	0	0	0.0065895	0	0.297749	0	0.0103818	0	0	0	0.00789013	0	0	0.00522465	0	0	0	0	0.00318605	0.0106347	0	0.00633603	0	0	0	0	0	0.00343611	0	0.211643	0	0	0.00549038	0.0117286	0.0313851	0.0140117	0	0	0	0	0.00851025	0.00768275	0.0178745	0.00734903	0.00594245	0	0	0
Gabra4	0	0	0	0.0326098	0.2526	0	0	0.0238535	0	0.0639109	0	0	0.0267031	0	0.432566	0.285425	0	0.0308754	0	0.086468	0	0	0.0172101	0.00404881	0	0	0.2251	0	0.0481792	0.0110092	0.501381	0	0.00519622	0.205137	0.0165834	0.0255164	0.0142643	0.215594	0.242284	0	0.0218149	0.0353466	0.104614	0.0123126	0.0134217	0.0156041	0	0	0.0706376
Lpl	0	0.122413	0	0	0	0.0284797	0.0624381	0.0552037	0	0	0	0.0422656	0	0	0.0395114	0	0	0	0.101949	0	0	0	0	0	0	0	0.491332	0	0	0.0441626	0.0475634	0	0	0	0	0	0.0905985	0.0367744	0.106803	0.0369912	0	0	0	0	0.0312621	0.0722246	0.0325007	0	0.161699
B230312C02Rik	0.0503305	0.0967687	0	0.0503766	0.102156	0	0	0.171965	0	0.0802862	0	0	0	0	0	0.0680229	0.132899	0.153788	0.122929	0	0.124076	0.0706219	0.0475891	0	0.141761	0.0714149	0	0.355753	0.0408628	0.0440931	0.431468	0.0592693	0.035832	0.0377765	0.0910884	0	0.0514171	0.117055	0.0383884	0.456833	0.0360943	0	0	0.093436	0	0	0	0.0392367	0.23617
Fgf13	0	0	0	0.317837	0	0	0	0	0.0103427	0	0	0	0	0	0.0102754	0	0.00769252	0	0	0	0	0	0.00590268	0	0	0	0.133945	0	0	0.0382834	0.00848191	0	0	0	0.059315	0	0.0148808	0	0.0488846	0	0.0071631	0.118625	0.144266	0.0511087	0	0.0120211	0	0	0.0124954
Oxct1	0.00831058	0.136026	0.0190642	0.12245	0.168796	0	0.251406	0.116088	0	0.23664	0	0.00277831	0.0066431	0.00473448	0.173102	0	0.105174	0.0521596	0.0369133	0.167365	0	0.56775	0.0305518	0.12797	0	0	0.637984	0.276818	0.468741	0.0448646	0.0697182	0	0	0.0783579	0.0786834	0.0644251	0.0901011	0.0753872	0.0748653	0	0.167453	0.0643602	0.188814	0.0530813	0.344057	0.230391	0	0.0641191	0.0696189
Fsip1	0	0	0	0	0	0	0	0	0	0	0	0	0	0	0	0	0	0	0	0	0	0	0	0	0	0	0	0	0	0	0	0	0	0	0	0	0	0	0	0	0	0	0	0	0	0	0	0	0
Map3k1	0	0	0	0	0	0	0	0.65499	0	0	0	0	0	0	0	0	0	0	0	0	0	0	0	0	0	0	0	0	0.641056	0	0.0319286	1	0	0	0	0	0	0.46747	0	0	0	0	0	0	0	0	0	0	0
Sdhd	0.475971	0.389216	0.123723	0.0855956	0.249891	0.0723758	0.13367	0.0294997	0.590606	0.161484	0.229086	0.151838	0.412908	0	0.371381	0	0.503032	0.087674	0.0648565	0.328787	0.0416089	0.155032	0.396355	0.177776	0.307512	0.100001	0.237839	0	0.0427742	0.441087	0.404596	0	0	0.0111435	0.0362741	0.0738926	0.0473219	0.250148	0.0244599	0	0.354829	0.355818	0.132339	0.0193487	0.117338	0.361142	0	0.576712	0.120501
Entpd7	0	0	0	0	0	0	0	0	0	0	0	0	0	0	0	0	0	0	0	0	0	0	0	0	0	0	0	0	0	0	0	0	0	0	0	0.0473226	0	0	0	0	0	0	0	0	0	0	0	0	1
Fbxw7	0	0	0.0868929	0.0254954	0	0.228131	0.0869131	0.291217	0	0	0	0.064824	0.133113	0.215201	0.0509109	0.569943	0	0.266265	0	0.19906	0.278277	0.263034	0.0567708	0.944556	0	0	0.189484	0.169067	0.147718	0	0.0206004	0	0	0	0.0432182	0	0	0.139782	0.336756	0	0.13048	0	0.0482497	0.267175	0.0821429	0.0963469	0	0	0.108319
Higd1a	0	0	0	0.0375236	0.0203624	0.051393	0.405602	0.0162099	0	0	0.00672923	0	0	0	0.158675	0	0.224896	0.0536773	0	0.0725712	0	0.42332	0.116143	0.125251	0.244557	0	0.322558	0	0.0168316	0.0991654	0.0293412	0	0	0	0.00656595	0.0680293	0.44311	0.10476	0.0442747	0	0.213348	0.22511	0.128118	0.153562	0.00899972	0.00998016	0.370925	0.0987337	0.0210139
Cdr1	0	0	0	0	0	0	0	0	0	0	0	0	0	0	0	0	0	0	0	0	0	0	0	0	0	0	0	0	0	0	0	0	0	0	0	0	0	0	0	0	0	0	0	0	0	0	0	0	0
Gm684	0	0	0	0	0	0	0	0	0	0	0	0	0	0	0	0	0	0	0	0	0	0	0	0	0	0	0	0	0	0	0	0	0	0	0	0	0	0	0	0	0	0	0	0	0	0	0	0	0
Mme	0	0	0	0	0	0	0	0	0	0	0	0	0	0	0.420637	0	0	0	0	0	0	0	0	0	0	0	0	0	0	0	0	0	0	0	0	0	0	0	0.955094	0	0	0	0	0	0.543598	0	0	0	0.534465
Btbd11	0	0.0169458	0	0.0137228	0	0	0	0.030886	0	0	0	0	0.0491297	0	0.198957	0	0	0	0	0	0	0	0	0.00922061	0.260705	0	0.125862	0	0	0	0	0	0.00988751	0.0155173	0.0332314	0	0.0120053	0.670375	0.0179265	0	0.00963157	0.0177228	0	0.0087265	0	0.0404091	0	0	0
Fabp3	0.144728	0	0	0.388477	0.0953655	0	0.0769169	0.0806726	0	0.139032	0.103641	0.0310778	0.130987	0	0.0942457	0.379798	0	0.0864865	0	0.0638377	0.260677	0.300218	0.0493419	0.133962	0	0	0.1737	0.362328	0.149465	0.00444473	0.0205157	0.20102	0	0.0992194	0.0998543	0.033055	0.031098	0.0391107	0.072234	0.00549853	0.241176	0.0721416	0.145184	0.0744074	0.0383856	0.098568	0	0.0251694	0.0686302
Dhx32	0	0	0	0	0	0	0	0	0	0	0	0	0	0	0	0	0	0.0322197	0.184826	0	0.0967005	0	0.253031	0	0	0	0.449803	0	0	0	0.100459	0.0344821	0	0	0	0.0159185	0	0.202873	0	0	0	0	0	0.0167371	0	0	0	0.0156187	0.0183615
Scg2	0	0.00253217	0.00152135	0.0933493	0.0319021	0	0.125372	0.239376	0.192395	0	0.347128	0.0928423	0.06602	0	0.425711	0.0030765	0.237948	0.189585	0.269759	0.625088	0.00203537	0.0455578	0.307642	0.250003	0.00140784	0.00297452	0.182669	0.00570149	0.239788	0.161839	0.0920268	0.295803	0.296251	0.466966	0.389575	0.25728	0.201717	0.0684643	0.102387	0	0.14764	0.316531	0.187222	0.186469	0.711775	0.145723	0.00137536	0.368249	0.0820555
Ndufa9	0	0.0967061	0.573826	0.102793	0.185447	0.106523	0.0192235	0.0279224	0.0157156	0.0301002	0.0620456	0.191775	0.49306	0	0.2011	0.115666	0	0.276783	0	0.145484	0.0890474	0.325862	0.0552492	0.0199336	0.0242077	0.341807	0.328501	0.0155683	0.268623	0.0148918	0.288694	0.0706381	0.0144395	0	0.0228325	0.0253237	0	0.251942	0.294416	0.0187104	0.428838	0.0686665	0.124339	0.0345151	0.115959	0.0146127	0.0127859	0.0282349	0.156176
Krt12	0	0	0	0.595666	0	0	0	0	0	0	0	0	0	0	0.0139164	0	0	0.0190356	0	0	0	0	0	0	0	0	0	0	0.020593	0.0172829	0	0	0	0	0.0200832	0	0	0	0.0250782	0	0.0242532	0.0212512	0	0	0	0	0	0	0
Mitf	0	0	0	0.00864198	0	0	0	0	0	0	0	0	0	0	0	0	0	0	0	0	0	0	0.00437345	0	0	0	0	0	0	0	0	0	0	0	0.00512727	0	0.00441023	0	0	0	0	0	0.00481884	0	0	0	0	0	0
Timm10	0	0	0	0.342606	0	0.0949133	0.0246252	0.126815	0.0189114	0.0524319	0.0849687	0	0	0	0	0.0139342	0	0.0557103	0	0.0536649	0	0.425319	0.232291	0	0	0	0.303824	0	0.0143496	0	0.0560325	0	0.464425	0.262933	0.0209915	0.0452185	0.207843	0	0.0251639	0	0.216744	0	0.00836977	0	0	0	0.539218	0.0263045	0
Vdac2	0.242188	0.125008	0.145683	0.0872712	0.122436	0.354957	0.33359	0.168362	0.42089	0.205388	0.271553	0.214996	0.304432	0.00820004	0.162867	0.079162	0.0966564	0.473457	0	0.222366	0.0749423	0.31173	0.130874	0.0758487	0.362292	0.195176	0.32534	0.00195565	0.242089	0.0285277	0.153263	0.0762096	0.48646	0.196069	0.112613	0.134879	0.188145	0.00589376	0.201545	0	0.228604	0.422661	0.256587	0.135769	0.230084	0.766366	0.115412	0.27126	0.0928577
Ndufb11	0.286033	0	0.146134	0.0531114	0.218235	0.251247	0.13206	0.105083	0	0.279407	0.00501077	0.0352755	0.18589	0.0107416	0.0365613	0.221263	0.285813	0.0666804	0.0975622	0.0759108	0.371011	0.0766202	0.0645076	0.0957298	0.382409	0.099439	0.0932352	0.0507392	0.0918874	0.0363246	0.0790421	0.136018	0.214204	0.0855206	0.1072	0.04471	0.0537882	0.0527238	0.126124	0.237222	0.0614424	0.118043	0.0535957	0.0213053	0.12214	0.00763794	0	0.321926	0.051843
Slc6a17	0	0	0.274726	0.0284157	0.324262	0.0998526	0.0163544	0.182273	0	0	0.09027	0	0.552496	0	0.0772461	0	0.249368	0.0156535	0.123412	0.0767645	0.276579	0.0336111	0.157773	0.150254	0	0.110811	0.133038	0.129001	0.0874933	0.025582	0.267648	0.107129	0	0.347361	0.0220199	0.0502696	0.0303837	0.183772	0.26603	0.281859	0.186976	0.057669	0.0246932	0.0700211	0.0603638	0.0920425	0.332604	0.0724322	0.165924
Tsc22d1	0.224775	0.00270323	0.673791	0.142315	0.00424528	0.144144	0.154991	0.382714	0.00546082	0.16488	0.166814	0.152444	0.30754	0.234505	0.378007	0.0022088	0.540803	0.0487002	0.0699391	0.283365	0.13588	0.107822	0.151581	0.151713	0.00230006	0.089192	0.317549	0.464865	0.2282	0.325331	0.120635	0.0487183	0.00313589	0.0695105	0.162068	0.255733	0.128656	0.246219	0.214256	0.00222705	0.691047	0.18417	0.432791	0.104084	0.08392	0.0553376	0.161846	0.0294331	0.125985
Aco2	0.00487663	0.0976263	0.355075	0.126184	0.087922	0.264191	0.197072	0.120211	0.00448566	0.0188113	0.154209	0.150105	0.150413	0.204723	0.12498	0.00278282	0.1218	0.0433479	0.102867	0.0692085	0.0874761	0.269811	0.131983	0.00867806	0.0214857	0.187173	0.125697	0.0712284	0.374765	0.21046	0.105999	0.00451708	0.00610584	0.291783	0.0201989	0.0487226	0.20136	0.144153	0.179034	0.119475	0.0894026	0.0896487	0.18554	0.222051	0.129549	0.108037	0.0351428	0.378237	0.158471
Ramp3	0	0	0	0	0	0	0	0	0	0	0	0	0	0	0	0	0	0	0	0	0	0	0	0	1	0	0	0	0	0	0	0	0	0	0	0	0	0	0	0	0	0	0	0	0	0	0	0	0
A830010M20Rik	0.0105315	0.0335174	0	0.0404608	0.00492291	0	0.147491	0.0780889	0	0.110584	0.378591	0	0	0	0.241672	0.486241	0.0121988	0.0107265	0	0.157156	0	0.00624819	0.0110571	0.00537819	0	0	0.105701	0.391222	0.313662	0.143427	0.0117693	0.0315279	0	0	0.0891628	0.0558862	0.153485	0	0.00616647	0	0.00559089	0.0274337	0.0512757	0.0106939	0.0503891	0.0125101	0.27713	0	0.0633515
Prkca	0	0	0	0.0136042	0	0	0.0118816	0	0	0	0	0.0359792	0.0677587	0.0284703	0.00610142	0	0	0	0	0.017009	0	0.102076	0.00801128	0	0	0	0.0940202	0	0	0	0	0	0	0	0	0.101317	0	0	0.350586	0	0	0	0	0.0144513	0.111263	0	0	0	0.0317982
Abhd6	0	0	0	0.0711541	0.0374658	0	0	0.0234635	0	0	0	0.00792544	0.00816162	0	0.0128285	0	0	0	0	0.0309363	0.156245	0.124179	0.0355066	0	0	0	0.109351	0	0.00805346	0.0225943	0.251899	0	0	0	0.0134641	0.0126102	0.0157633	0.26608	0.668312	0	0.298774	0	0.116764	0	0	0.0119381	0	0	0.012
Ndrg3	0.502251	0.043446	0	0.287038	0.147	0.149535	0.276962	0.199757	0.2868	0.457166	0	0.420773	0.672308	0	0.208504	0.39234	0.2502	0.354804	0.0783338	0.337547	0.16244	0.22866	0.117635	0.241997	0.298994	0.63536	0.22186	0.455876	0.12121	0.612214	0.16733	0.403719	0.406508	0.12765	0.165971	0.568661	0.0850742	0.452808	0.370368	0.21022	0.35256	0.0773251	0.23495	0.277297	0.532885	0.105265	0.367214	0.379673	0.515071
Trove2	0	0	0	0.00565306	0	0	0	0.00692719	0	0.143164	0	0	0	0	0	0	0	0	0	0.0935388	0	0	0.0183094	0.00847761	0	0	0.0573686	0	0.148918	0.00263891	0.50671	0	0.0134031	0	0.00894387	0.208818	0.0192327	0.0662181	0.213475	0	0.00270024	0.00648964	0.00611334	0.00559201	0.00373609	0.00582624	0	0	0.00648748
Plxna4	0.0311505	0	0	0.0138844	0	0.117968	0	0.234548	1	0	0	0	0.104059	0	0.00869817	0	0	0.0118978	0	0.0411079	0.00863919	0.00831287	0	0	0	0.131219	0.238291	0	0.0407589	0.0129628	0.0463706	0	0	0.0370193	0.00836837	0.0073478	0.0146961	0.28371	0.420863	0	0	0.00597718	0	0	0.0711154	0.0206697	0	0	0.0101705
Kit	0	0	0	0.0244744	0	0	0	0.0179944	0	0	0	0	0	0	0.0183989	0	0	0	0	0	0	0	0	0	0	0	0	0	0.0226883	0	0	0	0	0	0.0154886	0.00932551	0	0	0	0	0.0140285	0	0.00727846	0.0118024	0.0157707	0.00672644	0	0	0.00968101
Pex5	0.785545	0	0	0.0143008	0	0.0391213	0	0.0456546	0	0	0	0	0	0	0.0169749	0	0	0.00943277	0.19078	0.00566098	0	0.61865	0.0825803	0.470071	0	0.00342433	0.0137489	0	0.0109895	0.0126488	0.0204342	0	0	0	0.367454	0.0193585	0.255048	0	0.0114712	0	0.0171029	0.014581	0.0158721	0.00670089	0.0179078	0.0263748	0.031546	0	0.00959336
Ndufs1	0.00462548	0.00270966	0.11064	0.0401242	0	0.141568	0.28041	0.0334314	0.0238339	0.354167	0.255353	0.00273754	0.434892	0.240194	0.0209371	0.431524	0.00189021	0.0699232	0.00215875	0.111178	0.0178844	0.320103	0.238357	0.132468	0.00490383	0	0.469696	0	0.171406	0.12562	0.0310489	0.102445	0.0109269	0.0965979	0.0224976	0.0216833	0.107633	0.178829	0.0282238	0.005013	0.0303282	0.0363735	0.0217477	0.122364	0.29173	0.198417	0.83342	0	0.0530743
Bcl6	0	0	0	0.0238825	0.0300918	0	0	0.0153928	0	0	0	0	0	0	0.172909	0	0	0	0.178581	0.0251941	0	0	0.022854	0	0	0	0	0	0	0.0820942	0.014736	0	0	0	0	0	0	0.0656395	0.615463	0	0.010667	0	0.013207	0	0.0112998	0.051466	0.0950989	0	0
Dusp14	0	0.00541583	0	0.0136699	0	0	0.0825391	0.00646107	0.627094	0.00559282	0	0	0	1	0.247921	0.00738332	0	0.086976	0.0889813	0.0740258	0.187692	0.301466	0.00701017	0	0	0.386493	0.0925379	0	0.0101379	0.0268012	0.0167889	0.122923	0	0.125136	0.0105048	0.015626	0.0644903	0	0.00694457	0.659041	0.0095145	0.0129466	0.0931324	0.246443	0.00880854	0.0169064	0.00438309	0	0.0062083
1700020I14Rik	0.120159	0.380193	0.0383223	0.213277	0	0.180439	0.0697352	0.180009	0.0221392	0	0.0257507	0.0664331	0.248599	0.0428625	0.0536832	0	0	0.0905642	0.117087	0.0180051	0.0738569	0.139316	0.12438	0.321139	0	0	0.288509	0.00754379	0.111214	0.22401	0.0664696	0.0750019	0.0123133	0.0733024	0.16269	0.116093	0.126981	0.228892	0.14124	0	0.103693	0.127885	0.0241969	0.0875917	0.116098	0.0327099	0.231147	0.00755065	0.143674
Sfxn5	0.272055	0	0	0.0165627	0	0	0	0.277255	0	0	0	0	0.00441575	0	0.0226165	0	0	0.014969	0	0.155047	0.226564	0.183801	0.00880101	0	0	0.322709	0.00695194	0	0.012955	0.0108726	0	0	0	0	0.00491332	0.00493041	0	0.0992394	0.00473298	0	0	0.00534763	0.0151127	0	0.00692693	0.0106688	0.0284498	0	0.170385
Slitrk5	0	0	0	0.186383	0	0.0288828	0.134089	0.0359566	0	0	0	0	0.572715	0	0.17023	0	0.991276	0	0.164414	0	0	0	0.0146297	0	0.00974161	0	0.0470025	0	0.00793384	0.155811	0.0110643	0.173293	0	0.0388236	0.0490036	0	0.0168232	0	1	0.449445	0.195056	0.0122811	0	0.0095242	0.00989837	0.0176412	0	0	0.0179715
Dab1	1	0	0	0.225058	0	0	0	0.0147741	0	0	0	0	0	0.133191	0.00622023	0	0	0.00850834	0	0	0	0	0.0696772	0	0.00439513	0	0	0	0	0.0417148	0.0438575	0.104956	0	0	0.00598439	0	0.00525472	0	0	0.197102	0.0047427	0.00997361	0.0720306	0.00429704	0	0	0	0	0.0598823
Gabrg3	0	0	0	0.0120857	0	0	0	0	0	0	0.0122574	0.832362	0.985173	0	0.0298121	0.583412	0	0	0	0.0285682	0	0	0	0	0	0	0	0	0.0126042	0	0.0263664	0	0	0	0	0	0.037006	0	0	0	0.491725	0	0	0	0	0	0	0	0
Ndufs4	0	0	0	0	0	0.686488	0	0	0	0	0	0.893275	0	0	0	0	0	0.0261982	0	0	0	0	0	0	0	0	0.153305	0	0	0	0	0	0	0	0	0	0	0	0.0124252	0	0	0	0	0	0.0141438	0	0	0	0
Cck	0	0	0	0.0717796	0.00273396	0	0.0431553	0.0280837	0.00226311	0.00133178	0	0.161369	0	0	0.0207414	0.00150769	0	0.0219126	0.00142803	0.0147049	0.00145154	0.0944629	0.0520182	0.0758892	0.00113477	0	0.235563	0	0.0883338	0.0120627	0.0241273	0	0	0	0.0175214	0.0189173	0.0143268	0	0.0299017	0	0.0186615	0.0346089	0.0629725	0.0163754	0.0145875	0.0157821	0.00513734	0.00132143	0.0155635
Aifm1	0	0	0	0.00872661	0	0	0	0	0	0	0	0	0.868688	0	0	0	0	0.00841271	0	0	0	0	0	0	0.296751	0	0.0914248	0	0	0	0	0	0	0	0.0118343	0	0.0163292	0	0	0	0	0.0169054	0	0	0	0	0	0	0.115062
Me3	0	0.0168289	0.0194997	0.243638	0.470343	0.164905	0	0.270799	0	0.0914558	0.123862	0	0.185524	0	0.131723	0.0180264	0	0.0193047	0.160913	0.100408	0	0.242126	0.912067	0.032078	0	0.0455526	0.558552	0	0.0812161	0.171767	0.0291245	0.24611	0.0246023	0.0775846	0	0.0222547	0.049961	0.0606457	0.101731	0.147714	0.0532915	0.038793	0.270694	0.0185707	0.0496293	0.787702	0	0.226863	0.041072
Slc35f3	0.0066369	0	0	0.00233734	0	0	0	0	0	0	0	0	0	0	0	0	0	0.00281659	0	0	0	0	0.00544117	0	0	0	0	0	0.00650033	0.00245497	0.00623233	0.15681	1	0.148301	0.0031697	0.00500964	0	0	0.00267169	0	0.00322975	0	0	0.00227598	0	0.25836	0	0	0.0142535
Gstt2	0	0	0	0	0	0	0	0	0	0	0	0	0	0	0	0	0	0	0	0	0	0	0	0	0	0	0	0	0	0	0	0	0	0	0	0	0	0	0	0	0	0	0	0	0	0	0	0	0
Gltp	0	0	0	0	0	0	0	0	0	0	0	0	0	0	0.0161142	0	0	0	0	0	0	0	0	0	0	0	0	0	0	0	0	0	0	0	0	0	0.37857	0	0	0	0	0	0	0	0	0	0	0	0.108027
Ndufb8	0.607807	0.301732	0.117247	0.186544	0.283727	0.251375	0.334954	0.184355	0.0671689	0.120694	0.217434	0.110303	0.234654	0	0.318719	0.0208634	0	0.155856	0	0.125361	0.10253	0.436694	0.202769	0.853584	0.81459	0.00670904	0.317067	0	0.378875	0.143683	0.0964659	0.180858	0.780758	0.297857	0.142585	0.319856	0.088467	0.325597	0.375625	0.0881399	0.324942	0.229237	0.256292	0.209482	0.324467	0.142155	0.30392	0.252401	0.0904346
Nrsn1	0.0065184	0.0295463	0.134321	0.120925	0.00340744	0.0682375	0.187754	0.0560063	0	0.0672129	0.10792	0.177966	0.568242	0.00621715	0.187153	0.360208	0	0.232564	0.126824	0.0664657	0.34445	0.215629	0.11612	0.0903411	0	0.00516861	0.323697	0.17301	0.145759	0.220832	0.0347624	0.00263974	0.0723771	0.0633388	0.136794	0.109402	0.148438	0.684213	0.288947	0.00468804	0.498577	0.24093	0.0428784	0.0392218	0.05512	0.313139	0	0.00438867	0.167588
Ppp1r2	0	0	0	0	0	0	0	0	0	0	0	0	0	0	0	0	0	0.0111066	0	0.00891273	0	0	0	0.0240314	0	1	0	0	0	0	0	0.399886	0	0	0	0	0.00940717	0	0	0	0	0	0	0	0	0	0	0.665169	0.220772
St3gal6	0	0	0	0	0	0	0	0.275784	0	0	0	0	0	0.274672	0	0	0	0	0	0.0736721	0	0	0	0	0	0	0.0487279	0	0.00756707	0.00762091	0.00879405	0	0	0	0.00860969	0.0103676	0	0.0730261	0	0	0.0278501	0.00937073	0.0308958	0	0	0.0785197	0	0	0.308932
Adrbk2	0	0	0	0.0270391	0.0167245	0	0	0.0819234	0	0	0	0.136515	0	0	0.467619	0	0	0	0	0.113974	0	0	0	0	0	0	0.160915	0	0	0	0.451744	0	0	0	0.00846187	0.019813	0.309942	0	0	0	0.0140509	0.0241758	0.0134957	0	0.00927871	0	0	0	0.230822
Mamstr	0	0	0	0	0	0	0	0	0	0	0	0	0	0	0	0	0	0	0	0	1	0.380197	0	0	0	0	0	0	0	0	0	0.627285	0	0	0	0	0	0	0	0	0	0	0	0	0	0	0	0	0
Lama3	0	0	0	0	0	0	0	0	0	0	0	0	0	0	0	0	0	0	0	0	0	0	0	0	0	0	0	0	0	0	0	0	0	0	0	0	0	0	0	0	0	0	0	0	0	0	0	0	0
Prdx6	0	0	0	0	0	0	0	0.480051	0	0	0	0	0.463794	0	0.0149822	0	0	0.0318785	0	0.0619237	0	0	0.206555	0.0753516	0	0	0.0710644	0	0.00985335	0.208392	0	0.223941	0	0.209594	0.448439	0.0427499	0	0	0	0.0374041	0.278512	0.0183029	0.0517249	0.0998849	0.0158055	0.0730308	0	0	0.224753
Wdr37	0	0	0	0.0384601	0	0	0.0322187	0	0	0.0466571	0	0	0.0214688	0	0	0	0	0.699822	0	0.494333	0.0160784	0	0.016544	0	0	0	0.202756	0.984343	0.0100275	0.0302966	0.0466138	0	0	0.0791111	0.115721	0.0160284	0	0	0.249115	0	0.937405	0.127281	0	0.0160501	0.194806	0.0148644	0	0.158286	0.129946
Ttbk2	0.0126617	0.0438795	0	0	0	0.270093	0.120597	0.0858099	0.0203354	0.874296	0.0310112	0.0157636	0.0756613	0	0	0	0	0.0303982	0	0	0	0	0.0116056	0	0	0	0.438159	0.0599898	0.0219235	0	0	0	0.195739	0	0	0.363177	0.126784	0.112036	0.0611639	0	0.712991	0.0111065	0.0186	0	0.0341014	0.0384073	0	0.0127872	0.480648
Tufm	0	0	0	0.0307406	0.163548	0	0.0316423	0.0934041	0.299848	0.0783452	0	0	0	0	0	0	0.258185	0.0211677	0	0	0	0.294351	0.131567	0	0.256597	0	0.108531	0.838466	0	0	0	0.112555	0.0596323	0	0.0178661	0.104582	0.215146	0.175074	0	0	0	0	0.0587698	0.237024	0.0293862	0	0	0.101679	0
Esrrb	0	0	0	0	0	0	0	0	0	0	0	0	0	0	0	0	0	0	0	0	0	0	0	0	0	0	0	0	0	0	0	0	0	0	0	0	0	0	0	0	0	0	0	0	0	0	0	0	0
[truncated: 215 more columns]

## Sheet: SOM-VIP comp. Pfeffer-Tasic
	Pfeffer et al.	Pfeffer et al.	Pfeffer et al.	Pfeffer et al.	Pfeffer et al.	Pfeffer et al.	Pfeffer et al.	Pfeffer et al.	Pfeffer et al.	Pfeffer et al.	Pfeffer et al.	Pfeffer et al.	Pfeffer et al.	Pfeffer et al.	Pfeffer et al.	Pfeffer et al.	Pfeffer et al.	Pfeffer et al.	Pfeffer et al.	Pfeffer et al.	Pfeffer et al.	Pfeffer et al.	Pfeffer et al.	Pfeffer et al.	Pfeffer et al.	Pfeffer et al.	Pfeffer et al.	Pfeffer et al.	Pfeffer et al.	Pfeffer et al.	Pfeffer et al.	Pfeffer et al.	Pfeffer et al.	Pfeffer et al.	Pfeffer et al.	Pfeffer et al.	Pfeffer et al.	Pfeffer et al.	Pfeffer et al.	Pfeffer et al.	Pfeffer et al.	Pfeffer et al.	Pfeffer et al.	Pfeffer et al.	Pfeffer et al.	Pfeffer et al.	Pfeffer et al.	Pfeffer et al.	Pfeffer et al.
gene	SOM	SOM	SOM	SOM	SOM	SOM	SOM	SOM	SOM	SOM	SOM	SOM	SOM	SOM	SOM	SOM	SOM	SOM	SOM	SOM	SOM	SOM	SOM	SOM	SOM	SOM	SOM	SOM	SOM	SOM	SOM	SOM	SOM	SOM	SOM	SOM	SOM	SOM	SOM	SOM	SOM	SOM	SOM	SOM	SOM	SOM	SOM	SOM	SOM
	CP-D_69	CP-B_23	CP-B_10	CP-B_27	CP-D_78	CP-B_6	CP-D_72	CP-D_56	CP-D_68	CP-B_29	CP-D_77	CP-B_14	CP-B_13	CP-D_81	CP-B_3	CP-D_76	CP-D_70	CP-B_24	CP-D_50	CP-D_73	CP-D_61	CP-B_22	CP-D_82	CP-D_49	CP-D_51	CP-B_15	CP-B_19	CP-D_71	CP-B_4	CP-D_67	CP-D_80	CP-B_16	CP-D_57	CP-B_17	CP-D_55	CP-D_59	CP-D_60	CP-B_7	CP-D_58	CP-D_66	CP-B_8	CP-B_21	CP-D_62	CP-B_30	CP-B_20	CP-B_5	CP-B_26	CP-D_63	CP-D_75
Sst	0.00315256	0.218218	0.0944086	0.283027	0.0755649	0.0173055	1	0.557304	0.747548	0.617524	0.996704	0.306103	0.170466	0.187468	0.775441	0.162596	0.476812	0.215105	0.597051	0.653347	0.53334	0.0842909	0.522965	0.208379	0.248631	0.33872	0.428498	0.718735	0.436726	0.926422	0.241172	0.462727	0.177836	0.575775	0.120285	0.817658	0.392751	0.472329	0.668024	0.943315	0.229896	0.274106	0.586363	0.717526	0.27843	0.800878	0.520193	0.209719	0.994053
Rab3b	0.144662	0.450375	0.220852	0.0931018	0.339538	0.334832	0.186588	0.263373	0.348461	0.249389	0.351908	0.241454	0.338044	0.459556	0.424965	0.894677	0.157818	0.228486	0.354762	1	0.4229	0.221077	0.276385	0.190938	0.0112168	0.281514	0.240748	0.321182	0.549269	0.393041	0.469956	0.209003	0.432955	0.230051	0.233936	0.75453	0.425235	0.407052	0.00207046	0.538089	0.226911	0.25728	0.290609	0.206242	0.256346	0.174446	0.324035	0.764581	0.402019
Crhbp	0.276478	0.130124	0.173213	0.0409669	0.0652568	0.015836	0.219671	0.117168	0.234641	1	0.303316	0.222271	0.110933	0	0.343443	0.00997338	0.159397	0.030819	0.132866	0.308695	0.124469	0.206026	0.106706	0	0	0.231582	0.0580174	0.641837	0.14881	0.186879	0.0349954	0.175228	0.117055	0.32187	0.0744594	0.135637	0.0399398	0.102803	0	0.266264	0.0623683	0.14297	0.0897506	0.332739	0.0768748	0.225839	0.236022	0.247387	0.28362
Slc30a3	0.158586	0.354613	0.248028	0.505325	0.00310453	0.124608	0	0.0149051	0.887371	0.0301573	0.334953	0.651223	0.446705	0	0.599532	0.0187584	0.261648	0.558955	0.516984	0.17764	0.552734	0.195944	0.841166	0.157713	0	0.235032	0.762833	0	0.288722	0.00403735	0.00259921	0.49505	0.554709	0.320142	1	0.00270157	0.748029	0.189631	0	0.902275	0.180511	0.333886	0.00323057	0.558657	0.432626	0.190542	0.59598	0.311437	0.395953
A930003A15Rik	0	0	0	0.0615148	0	0	0	0.512508	0	0.0488304	1	0.64798	0	0	0.0219595	0	0	0	0	0	0	0.0164353	0.700286	0	0	0	0.56021	0	0	0	0	0	0	0	0.938386	0	0	0	0	0	0.0230527	0.747845	0	0	0	0	0.886023	0	0
B230216N24Rik	0	0.0035623	0	0.0429752	0	0	0.0797775	0.0862561	0	0	0	0	0	0.147294	0	1	0	0	0	0	0	0	0	0.00850591	0	0.0299079	0	0	0	0	0	0	0	0	0	0	0	0	0	0	0.00745781	0	0	0	0.23461	0	0	0	0
Rxfp3	0	0.389244	0.0409363	0.131671	0	0	0	0	0.0190459	0.276121	0.426539	0.116382	0.191728	0	0.155062	0.0295033	0	0	0	0.688966	0.0236136	0.670645	0	0	0	0	0.0777693	0	0.289133	0	0	0	0	0.162038	0	0	0	0	0	0	0	0.258646	0	0	0.214923	0.0166943	0	0.210296	0
Nxph1	0	0.211888	0.222601	0.317734	0.28523	0.62207	0.862392	0	0.063219	0.65282	0.084307	0.307776	0.662571	0.108025	0.775687	0.17804	0.298711	0.602697	0.0326488	0	0.131729	0.318835	0	0.368057	0.135227	0.291097	0.509316	0.17943	0.213956	1	0.237653	0.484823	0	0.237681	0	0	0	0.0415903	0.602039	0.857993	0.173971	0.182703	0.122405	0.89981	0.406824	0.211403	0.515746	0.313376	0.21179
Bcl11a	0.0336921	0.0250118	0.135126	0.125101	0.377365	0.0269489	0.167941	0.24778	0.363091	0.326906	0.00165864	0.125119	0.114223	0.311876	0.205388	0.371875	0	0.322853	1	0.0133658	0.28134	0.200263	0.0781914	0	0.387514	0.134801	0.0815059	0.395336	0.12006	0.407759	0.05351	0.319926	0.110519	0.35709	0.0911811	0.00836517	0.221625	0.273564	0.429096	0.0107988	0.141346	0.151981	0.00228422	0.351647	0.196574	0.221426	0.222462	0.310056	0.735346
Etv3	0	0	0	0	0	0	0	0	0	0.0377739	0.079543	0.109715	0	0	0.0732578	0	0	0	1	0	0	0.0447768	0.0253538	0.0712252	0	0.00965323	0.0199347	0	0	0	0	0	0	0	0	0	0	0	0	0	0	0	0	0	0	0	0.0364352	0	0
Apitd1	0.506971	0	0	0	0	0	0	0	0	0	0	0	0.056947	0.48503	0	1	0	0	0	0	0	0	0	0	0	0	0.0170972	0.0662143	0	0	0	0	0	0	0	0	0	0	0	0	0	0	0	0.0923695	0	0	0	0.228568	0
Elk4	0.0433188	0	0	0.655127	0.377633	0	0	0	0	0	0	0	0	0	0	0	0	0	0	0	0	0	0	0	0	0.0171891	0.180258	0	0	0	0	0	0	0	0	0	0	0.0260521	0	0	0	0	0	0	0	0.0204309	0.238677	0	0
Timp3	0	0.00768464	0.0933259	0.186735	0	0	0.113386	0.040447	0	0	0.209523	0.726734	0.212465	0	0.134366	0.00466563	0.0386142	0.0817596	1	0.0951545	0.642666	0.0391715	0	0.712073	0.181907	0.00738098	0.125392	0.693615	0.0152411	0	0.280543	0.0322808	0	0.0851522	0	0.168148	0	0.0671202	0.0122204	0.270735	0.00455017	0.0173368	0.0490345	0.00597393	0.448907	0.00767637	0.195229	0	0.0239218
Vgf	0.474329	0.117827	0.131917	0.129175	0.24595	0.091032	0.353073	0.10245	0.912715	0.20982	0.536711	0.111203	0.117267	0.0709647	0.235114	0.0314086	0.922209	0.0382819	0.0153677	0.724894	0.460028	0.158086	0.626687	0.13303	0.00403402	0.249929	0.168709	1	0.394572	0.434354	0.0909357	0.183277	0.290638	0.351726	0.00322268	0.234841	0.218192	0.100418	0.28652	0.342642	0.0914326	0.0367408	0.142295	0.326672	0.104761	0.394841	0.296237	0.530242	0.440443
Gm1604b	0	0	0.252343	0.207372	0	0	0	0	0	0.068634	0	0	0	0	0	0	0.0771707	0	0	0	0	0.123169	0	0.392164	0	0	0	0	0	0	0	0	0	0	0.077116	0	0	0	0.898635	0	0	0	0	0	0	0	0.162495	0	0
Lhx6	0.303169	0.342588	0.626525	0.270487	0.0449301	0.128618	0.0291959	0.012414	0.34549	0.198497	0.521943	0.665649	0.265293	0.01167	0.29904	0.505194	0.285174	0.252675	0.0119215	1	0.0806649	0.0935501	0.237666	0.356282	0.553063	0.0293082	0.122939	0	0.519066	0.572823	0.268823	0.0904798	0	0.316988	0	0	0.0106225	0	0	0	0.11744	0.406159	0.0252395	0.327352	0.155477	0.03919	0.320195	0	0
Cdh13	0.0232378	0.0292578	0.0918414	0.559867	0.171813	0.00668972	0.621393	0.0316172	0.438622	0.140301	0.788313	0.45852	0.471952	0.00447582	0.421843	0.474491	0.0551311	0.361207	0.364025	0.438772	0.604158	0.0178317	0.875333	0.0187186	0.00814795	0.38552	0.701374	0.242976	0.194169	0.0322364	0.664172	0.366299	0.0137064	0.34763	0.0478596	0.00420074	0.00509263	0.151731	0	0.31268	0.737349	1	0	0.236544	0.0713887	0.169095	0.412494	0.790196	0.609946
Rasl11a	0.131313	0	0.00377198	0.0253771	0.115639	0	0	0.252676	0.269539	0	0.0977215	0.0382807	0	0.247294	0	0.300029	0.350108	0.0304798	0	0.52529	0.219892	0.00618861	0.0150241	0	1	0.129178	0.106526	0.262516	0.00479265	0.102523	0	0.0163874	0	0	0.0858657	0	0.604013	0.0481802	0	0.699866	0.024801	0	0	0.0553542	0	0.0112073	0.0514062	0.159817	0
1700086L19Rik	0.309593	0	0.00398044	0.204441	0.0925953	0	0.391958	0.194548	0.0663045	0.0518758	0.0106734	0.19856	0.00515324	0.00813519	0.00545355	0	0.262499	0.685154	0.337071	0.309956	0.104162	1	0.163828	0.506045	0	0.0236039	0.0142836	0.0217588	0	0.278331	0	0.167772	0	0.0820281	0.493447	0.313553	0.412301	0.00502684	0.257239	0.176341	0.0229001	0	0.704968	0.400876	0.011102	0.316429	0.176812	0.00476532	0.175119
Mrap2	0	0	0	0	0	0	0	0	0	0.249592	0.619715	0.34343	0.357548	0	0.217552	0	0	0	0	0.661551	0.189581	0.568254	0	1	0	0	0	0.143587	0	0	0	0	0	0	0	0	0	0	0.40891	0	0	0	0	0.0376946	0.0284709	0	0.0135251	0	0
Npy	0.0594553	0.0841085	0.106335	0.0217006	0.0837004	0.0594679	0.711864	0.036451	0.326988	0.406451	0.417013	0.0428101	0.132491	0.00152543	0.139834	0.00270704	0.532133	0.0372364	0.261968	0.00255654	0.27994	0.092042	0.00234606	0.00230996	0.0661	0.166955	0.0450731	0.688384	0.109266	0.00209502	0.00273496	0.161612	0.00571574	0.128817	0.0750329	0.354272	0.299006	0.0310688	0.30755	0.450931	0.0391027	0.0400719	0.35663	0.116974	0.0659523	0.127585	0.155215	0.0931644	0.138054
Pdyn	0	0.00490516	0.0303112	0.0602619	0.00156394	0.00151978	0.0794203	0.18184	0.794731	0.0227417	0.0561292	0.0684453	0.00134801	0	0.0139487	0.00220494	0.0854714	0.0399408	0.0689165	0.00334451	0.343803	0	0.47891	0.00269692	0	0.00283416	0.110053	0.709309	0.131023	0.18462	0.128765	0.249432	0.367815	0.0517701	0	1	0.518179	0.00245456	0.924267	0.851858	0.0768759	0.233312	0.240212	0.0954254	0.0396898	0.00513321	0.120302	0	0.341372
Rbfox1	0.275878	0.612302	0.404989	0.374872	0.0902798	0.26224	0.18335	0.874024	0.256983	0.156134	0.218816	0.33783	0.338274	0.802432	0.20037	0.652212	0.106199	0.288385	0.672638	0.681633	0.608115	0.174189	0	1	0.549859	0.305586	0.171961	0.222145	0.658306	0.158546	0.226859	0.412858	0.373264	0.436627	0.411905	0.0992445	0.214602	0.0698176	0.668487	0.144363	0.218049	0.389859	0.153352	0.180466	0.271188	0.241403	0.287147	0.68889	0.192145
Kctd8	0.00301904	0.0811346	0.0918534	0.0560736	0.0456471	0.0628667	0.0762757	0	0	0	0.0402555	0.297385	0.181604	0.262919	0.0158208	0.123853	0	0.243144	0.304695	0.0897029	0.00321691	0.0847698	0	0	0.523365	0.0174504	0.183897	0	0.0365685	0	0	0.149121	0.00477829	0.186751	0.618694	0.180127	0.0565033	0.170222	0	0	0.00603941	0.227809	0.0249084	0.0586758	0.598028	0.102616	0.311077	0	0
Akap5	0.0570556	0.28554	1	0.740999	0.320768	0.01926	0	0	0.0984778	0.403386	0	0.368557	0.295793	0	0.972722	0	0.330462	0.191513	0	0	0	0.305768	0.0133227	0	0	0.0158595	0.623862	0.0429177	0.136592	0.189964	0	0.149906	0	0.0470121	0	0	0	0.521942	0.245629	0	0.59096	0	0.0890285	0.0136919	0.0168529	0.119386	0.204452	0	0
Lancl3	0	0	0	0.0744702	0	0	0	0	0.482545	0.013108	0.35699	0.205796	0	0.781851	0	0	0.239548	0	0	0	0.120512	0	0	0	0	0.120936	0	0	0.0977932	0	0	0	0	0	0	0	1	0.432045	0.161223	0.183303	0	0	0	0.0925426	0.190576	0	0.0182627	0.215562	0
Uchl1	0.214008	0.122181	0.188454	0.134586	0.701086	0.104199	0.552508	0.339408	0.24764	0.493988	0.385012	0.205891	0.224112	0.191915	0.204092	0.0800386	0.346829	0.12931	0.515283	0.520373	0.469734	0.218843	0.32647	0.365536	0.209935	0.337042	0.301581	0.609352	0.376114	0.385315	0.463546	0.221399	0.463688	0.345773	1	0.182461	0.341123	0.320635	0.378191	0.318778	0.345804	0.291546	0.413263	0.416682	0.19233	0.245697	0.0874758	0.414212	0.713859
Gad2	0.230649	0.191409	0.208531	0.195843	0.418582	0.32451	0.628037	0.710684	0.521379	0.27726	0.278036	0.735295	0.142013	0.433558	0.339463	0.690862	0.51252	0.249403	0.360236	0.973828	0.520879	0.109367	0.306273	0.00613896	0.479738	0.314358	0.255151	0.933023	0.280479	0.687167	0.159409	0.227299	0.0659716	0.301887	1	0.0679066	0.525123	0.39661	0.469968	0.520894	0.107424	0.391183	0.388385	0.884287	0.476076	0.285826	0.332392	0.132298	0.591708
Mafb	0.00994066	0.274781	0.467213	0.208008	0.0984286	0.0728439	0.0348819	0	0.0101672	0.104343	0.12378	0.651502	0.0934389	0	0.178395	0	0.151334	0.104	0	0	0.184291	0.362007	0	0.0291474	0	0.00549839	0.186243	0.443222	1	0.213333	0.0177785	0.119293	0.0115524	0.187327	0.306729	0.128548	0.146258	0.106251	0.361538	0.192514	0.128805	0.227302	0	0.289265	0	0.17237	0.153162	0.47856	0.477549
Reln	0	0.00722945	0.00643071	0.453815	0	0.00338812	0.0540631	0.136343	0.406202	0	0.331299	0.449354	0.0372754	0	0.316382	0.0283855	0.294365	0.0575838	0.0904762	0.0382746	0.102865	0	0.468037	0.0227134	0.00922769	0	0.450845	1	0.667282	0	0.0495624	0.163753	0	0.135719	0	0.0577414	0.311917	0.350838	0.136355	0.442184	0.652492	0.0115334	0.0134241	0.217256	0.263337	0	0.0212628	0	0.148246
Mpped1	0	0.144865	0.460166	0.0327125	0.0449028	0.177794	0.00493426	0.0731687	0.302316	0.263619	0.00737856	0.182964	0.285335	0	0.115622	1	0.129139	0.304876	0	0	0.345759	0.0293351	0	0	0.159175	0.0352918	0.0649292	0	0.432724	0	0.00849818	0.566213	0.705446	0.309382	0	0.0302095	0.00577608	0.266237	0.116765	0.0635439	0.442762	0.0372301	0.261624	0.825052	0.435226	0.345149	0.204117	0.1831	0
Chn2	0	0	0.254003	0.038187	0.259776	0.0455775	0.976343	0	0	0.134078	0.00549814	0.0144029	0.0157032	0	0.246342	0.0138142	0.0206713	0	0	0	0.00879882	0.156374	0	0	0.323058	0	0.20855	0	0.014102	0	0	0.0525328	0.0566264	0.0104025	0	0	0.223288	0.0173003	0	0.169815	0.277761	0.417068	1	0.084791	0	0.342956	0	0.112752	0.182527
Zwint	0.53434	0.710219	0.465526	0.466647	0.361048	0.491448	0.479702	0.276982	1	0.847531	0.727953	0.733369	0.646957	0.755512	0.614734	0.757173	0.530133	0.601477	0.709531	0.495222	0.63265	0.446339	0.455578	0.332681	0.898001	0.592856	0.352187	0.384071	0.642832	0.584624	0.718868	0.539234	0.39825	0.597178	0.844107	0.761958	0.841391	0.95032	0.0211965	0.830413	0.576507	0.760935	0.583612	0.702101	0.373724	0.927876	0.51593	0.593679	0.804796
Klf5	0	0.163767	0.496713	0.139941	0	0.0866019	0.296523	0.115538	0.523625	0.376749	0.221308	0.184499	0.273616	0.0365043	0.59334	0	0.502186	0.199703	0.0541387	0.0805851	0.0730816	0.482668	0.0106283	0.784479	0.311365	0.0314738	0.22207	0.0670586	0.342515	0.584237	0.953167	0.12291	0	0.209483	0	0	0.903848	0.3271	0.0173064	0	0.00995012	0	0.183918	0.599878	0.133138	0.195681	0.239239	0.571467	0.212627
Tox	0	0.283626	0	0.0331307	0	0	0	0.251099	0	0.0477761	0.0264251	0.0436533	0.0663496	0	0.0727158	0	0	0.19604	1	0	0.142903	0.00428582	0	0.0573933	0	0	0.119465	0	0	0	0	0.00371657	0	0.0167408	0	0.780383	0.00390261	0.120647	0	0	0.0143129	0.00727125	0.0047394	0.125277	0.0185039	0.43326	0.203714	0.124904	0.122221
Egr2	0.00473681	0.00839331	0.00443434	0.0588658	0.166488	0.0682868	0.00852387	0	0.0457009	0.0295647	0.722239	0.4397	0	0	0.341961	0.0163853	0.360776	0.676485	0	0.00673278	0.850058	0.624314	0.00468592	0	0.019141	0.0155187	1	0	0.321151	0.0109881	0	0.347277	0	0.256296	0	0.739857	0	0.0240003	0	0.17126	0.0100224	0.672087	0.237911	0.081343	0.427581	0	0.943512	0	0.501075
Efr3a	0.669321	0.142129	0.101524	0.12109	0.503931	0.203529	0.159269	0.490217	0.606096	0.0735833	0.290022	0.125087	0.168548	0.00416921	0.0678613	1	0.00326671	0.0693875	0.00878982	0.00325744	0.284112	0.0583382	0	0.772372	0.00345551	0.00414995	0.334765	0	0.00973552	0.0191349	0.506123	0.172574	0.100415	0.0186443	0.383491	0.530484	0.848101	0.073403	0.488665	0.150328	0.0795049	0.0101975	0.170846	0.00289377	0.141201	0.0174538	0.126451	0.329144	0.153165
Nppc	0.355143	0	0	0.161731	0	0	0.624239	0.580974	0.361479	0.408382	0.291272	0.00883441	0.156241	0.100966	0.249436	0.913769	0.493754	0.0497681	0.0112768	0.166524	0.133713	0	0.83463	0	0	0.00965365	0.0958361	0.19593	0	0	0.223949	0	0.0531216	0	0	0.801958	0.0373216	0.652133	0.402878	0.00864377	0	0	0.227675	0.125014	0.321215	0.0114743	0	0	0.240609
Cbln4	0	0.00450114	0.660101	0.180762	0	0.00227175	0.918801	0	0.476231	0.00302882	0.808891	0.402638	0.0492254	0.0040785	0.18045	0.00373538	0.426345	0.57189	0	0.451773	0.645116	0.1238	0	0	0.012728	0.495908	0.0310733	0.74576	0.298084	0	0	0.212692	0	0.240689	0	0.125772	0.0250186	0.208507	0.277741	0.382298	0.301062	0.28441	0.0886088	0.658481	0.168369	0.266319	0.430976	0	0.00682625
Cnr1	0	0.00164412	0.00206815	0.0018303	0	0.00207757	0	0	0	0	0.0216119	0.0275782	0.00448483	0	0.00453367	0	0	0.00342881	0	0	0	0.00163296	0	0	0	0	0.0089057	0	0.00214601	0	0	0.00165514	0	0.0645388	0	0	0	0.00188052	0	0	0.00922126	0	0	0.026244	0.00374944	0.00487492	0.0329243	0	0
Kit	0	0.00279183	0.00451523	0.00192663	0	0	0	0	0	0	0	0	0.00277666	0	0.00185588	0	0	0.00308241	0	0	0	0.00178256	0	0	0	0.00144849	0	0	0.00133863	0	0	0.00234881	0	0.199011	0	0	0	0	0	0	0.00487066	0	0	0	0	0	0	0	0
Cxcl14	0	0.00157426	0.0015392	0.00220204	0	0.0022536	0.00271522	0	0	0.0028043	0	0.0102836	0.00178296	0	0.0039957	0	0	0.00402926	0	0	0	0.00238411	0	0	0	0.00226807	0.0013478	0	0.00552398	0	0	0.00233399	0	0.00361147	0	0	0	0.00282368	0	0	0.0054763	0.00266368	0	0.000856664	0.00225951	0.00527932	0.00202869	0	0.00447981
Penk	0	0.00316236	0.0400976	0.000701579	0	0.00254519	0	0	0	0.108463	0	0.00208473	0.000602551	0	0.00137343	0	0	0.00181559	0	0	0	0.0132089	0	0.00111277	0	0.000877049	0.00245264	0	0.00477635	0	0	0.00189103	0	0.0010841	0	0	0	0.00271279	0	0	0.00453138	0.0010987	0	0.00183887	0.00539221	0.00287916	0.00123809	0	0
Cbln2	0	0.0111873	0.00518126	0.013829	0	0	0	0	0	0	0	0	0.00354027	0.0038507	0.00552127	0	0	0	0	0	0	0.00619848	0	0	0	0	0	0	0	0	0	0	0	0.00338966	0	0	0	0.00523467	0	0	0.00662414	0.00630974	0	0	0	0.00399117	0.00686509	0	0
Tac2	0.000255071	0.00416633	0.00253979	0.00216616	0	0.00144858	0.000621356	0	0.00036234	0.00133323	0.000453394	0.002817	0.00146139	0.00065915	0.00171225	0	0	0.00149401	0.000517967	0.00109688	0	0.00237286	0.000355557	0	0	0.00242197	0.00339305	0	0.00328679	0	0	0.00138733	0.000310543	0.00593418	0.000417999	0.000877342	0	0.00213831	0.000444933	0	0.00272522	0.000972072	0.00047314	0.00182704	0.00247373	0.00307438	0.00262004	0	0.000344869
Vip	0.000278151	0.00271917	0.00438761	0.00222558	0.00024315	0.00173625	0	0	0.000360432	0.0010827	0	0.00243129	0.00170641	0.000381311	0.00475096	0	0	0.00296768	0.000475287	0.000285814	0	0.00307322	0.000332208	0.000219959	0	0.00202258	0.00353217	0	0.00183581	0	0.000203376	0.00246365	0.00056991	0.00235125	0	0.000315918	0.000561999	0.00327101	0.000572764	0.000611737	0.0112981	0.00217177	0.000306945	0.00213814	0.00315812	0.00426838	0.00158231	0	0.000551335
Adarb2	0	0	0	0	0	0	0	0	0	0.00100162	0	0.00209673	0	0	0	0	0	0.00333603	0	0.00107156	0	0	0	0	0.00138029	0.00252028	0.00105718	0	0.00160128	0	0	0.00100859	0	0.00136293	0	0	0	0.0013642	0	0	0.00129474	0	0	0.00299176	0.00175754	0.00399412	0	0	0.00203519
Prox1	0	0	0	0.00333227	0	0	0	0	0	0	0	0	0	0	0.00412702	0	0	0.00514089	0	0	0	0.00432433	0	0	0	0	0.00515893	0	0.00223259	0	0	0	0	0	0	0.00252131	0	0	0	0	0	0	0	0	0.00262549	0	0	0	0.00310599
Rgs12	0	0.00235494	0	0.000751565	0	0	0	0	0	0	0	0.00188812	0.000676326	0	0.000789781	0	0	0.00133516	0	0	0	0	0.000410004	0	0.000487436	0.00643033	0.00141037	0	0.000747685	0	0	0.00478631	0	0.010061	0	0	0	0	0	0	0.000621823	0.000789746	0	0.000544263	0.00120585	0.000499546	0.000859255	0	0
Crh	0	0.00152296	0.000397884	0.000754557	0	0.000538054	0	0	0	0.000758354	0	0.00494269	0.000622433	0.00078855	0.0276202	0	0	0.000970083	0.00197514	0	0	0.0024752	0	0	0	0.000425473	0.0327092	0	0.00196602	0	0	0.0435715	0	0.0220327	0	0.15342	0	0.0309529	0	0.000515913	0.00629501	0.000872178	0	0.0257459	0.00157216	0.000827533	0.041793	0	0
Nfix	0	0.0292907	0.00541393	0.0210155	0	0.00359523	0	0	0.00612304	0.00329434	0	0.0481748	0.0231081	0	0.0115899	0	0	0.00395992	0	0	0	0.00522194	0	0	0	0.00355254	0.00182133	0.0105679	0.0120381	0	0	0.00663457	0	0.0074	0.0131566	0	0	0.00461509	0	0	0.00851682	0.00482119	0	0.00408933	0.00471883	0.00422253	0.0123068	0	0
Htr3a	0	0.00233693	0	0.00250866	0	0	0	0	0	0	0	0.00400551	0	0	0.00289984	0	0	0.00232215	0	0	0	0.00151924	0	0	0	0	0.00233031	0	0.00509838	0	0	0.00169387	0	0.0329354	0	0	0	0.0048113	0	0	0	0.00347965	0	0	0	0	0.00347042	0	0
Sall1	0	0	0	0	0	0	0	0	0	0	0	0	0	0	0	0	0	0	0	0	0	0	0	0	0	0	0	0	0	0	0	0	0	0	0	0	0	0	0	0	0	0	0	0	0	0	0	0	0
Caln1	0	0.00642485	0.0265136	0.0140164	0	0.0504949	0.17749	0	0	0.00159543	0	0.0034157	0.00356926	0	0.00482204	0	0	0.0027459	0	0	0	0.00741045	0	0	0	0.0191599	0.00275554	0	0.00799965	0.00178057	0	0.00281667	0	0.00374982	0.0562108	0	0.00496888	0.00320021	0.0036254	0	0.00472461	0.0056576	0	0.003899	0.0107981	0.00910933	0.00181869	0	0
Gpd1	0.122734	0	0	0.22215	0	0	0	0	0.0517566	0.0042057	0	0.0937051	0	0	0	0	0	0	0	0	0	0	0	0	0	0.0759175	0.00347401	0	0	0	0.0780895	0.0085226	0	0.0129385	0.0526257	0	0	0	0	0	0.00680742	0	0	0	0.00577545	0	0	0	0
Ap1s2	0	0.00850504	0.1111	0.108624	0.102357	0.00364866	0	0.00109792	0.0335958	0.00377721	0.0356046	0.0198394	0.0665235	0	0.0235936	0	0	0.00397281	0.00281163	0	0.01009	0.0592786	0	0	0	0.00658818	0.0143161	0.0013539	0.00521517	0.0627311	0.00205254	0.0570528	0	0.033642	0.0322343	0	0	0.117296	0	0	0.00825603	0.0202946	0	0.011189	0.0704964	0.00898603	0.140545	0.0601332	0
Nr2f2	0	0	0	0.00309482	0	0	0	0	0	0	0	0	0	0	0.00365872	0	0	0	0	0	0	0.00298172	0	0	0	0	0.0017423	0	0.00219918	0	0	0	0	0.00199661	0	0	0	0	0	0	0.00384085	0.00455286	0	0	0.00372411	0	0.00636889	0	0
Pcp4	0	0.0521845	0.0172643	0.0268331	0	0.0092406	0	0	0	0.147596	0	0.0210284	0.016712	0	0.00954824	0	0.00344162	0.0101948	0	0	0	0.0106869	0	0	0	0.00951553	0.0165859	0	0.0117394	0.0020605	0	0.0119153	0	0.0277109	0.0176758	0	0	0.0192025	0.0114207	0	0.0170856	0.0114574	0	0.00693889	0.00971889	0.0210829	0.00963265	0	0
Egfr	0	0	0	0	0	0	0	0	0	0	0	0	0	0	0	0	0	0	0	0	0	0	0	0	0	0	0	0	0	0	0	0	0	0	0	0	0	0	0	0	0	0	0	0	0	0	0	0	0
Cck	0	0.00406467	0.01924	0.0033899	0	0.0513081	0.0134474	0.00111896	0	0.00320288	0	0.0113301	0.00431567	0	0.00412038	0	0.00031104	0.00381634	0	0.000492928	0.00939966	0.00371918	0	0	0.00145432	0.013716	0.00312052	0.000242223	0.0034375	0	0.000290075	0.00356672	0	0.00533353	0.000247164	0	0.0165294	0.00356918	0	0	0.0156343	0.00651288	0.0351478	0.00262737	0.00525516	0.00477278	0.00293814	0.020575	0.000287821
Cpne7	0	0	0	0	0	0	0	0	0	0	0	0	0	0	0	0	0	0	0	0	0	0	0	0	0	0	0	0	0	0	0	0	0	0	0	0	0	0.13417	0	0	0	0.100629	0	0	0	0	0.00651703	0	0
Serpine2	0	0.00248919	0.00232074	0.0621918	0	0.00198546	0	0	0	0.00333025	0	0.00608118	0.00193148	0	0.00136269	0	0.00689264	0.00242495	0	0	0	0.00107088	0	0.00420774	0.00179419	0.00328739	0.00324461	0	0.00270298	0	0	0.00358192	0	0.00167319	0	0	0	0.00251214	0.015124	0	0.00524528	0.00290695	0.0257144	0.0037563	0.00577937	0.00321784	0	0	0
Ncald	0	0.0211491	0.0126557	0.0223789	0.0171082	0.0602628	0.100082	0.00236612	0.0683718	0.112061	0	0.0177265	0.0613314	0	0.017808	0	0.00339501	0.0130095	0.0121853	0	0.0263378	0.0152222	0.00233552	0.00203768	0	0.0989552	0.0133899	0.00207223	0.0228165	0	0	0.0166981	0	0.0120837	0.00261322	0	0	0.014514	0.420287	0	0.115611	0.0802261	0.034122	0.0222189	0.0438847	0.0137537	0.00897345	0	0
Rgs10	0	0	0.0602865	0.0347666	0	0.00388213	0.0252285	0	0	0.0295841	0.00553447	0.0665146	0	0	0.00724542	0	0	0.156268	0	0	0	0	0	0.0628713	0	0	0.0315703	0.0958938	0.0329243	0.00544639	0	0	0.0122208	0.0053378	0	0	0	0	0	0	0.0410729	0.139106	0	0.00479332	0	0.0043995	0	0	0
Sez6	0.012271	0.0158688	0	0	0.00632444	0.00737504	0	0.00748986	0	0.00659375	0	0.00849975	0	0.0216966	0.00923026	0.00917136	0.023645	0.0142354	0.0131149	0	0	0.0137014	0	0.00843406	0.0293698	0.0065492	0.0120876	0.00656792	0.00832217	0	0	0.0224651	0	0.0160557	0	0	0.00693536	0.0136129	0.100791	0	0.0177645	0	0.0166156	0.0322283	0.0156587	0.0155687	0.00736429	0	0
Fxyd6	0	0.00558879	0.0089155	0.00918099	0	0.00211125	0	0	0	0.371379	0	0.00485658	0.00242018	0	0.00512243	0	0.228636	0.0185115	0	0.00379026	0.0440021	0.00392228	0	0	0	0.00436145	0.00253315	0	0.00341057	0	0	0.00460329	0	0.0101601	0	0	0.00304524	0.00610179	0.309581	0	0.0111685	0.0050434	0	0.0334538	0.0328882	0.00319015	0.0046299	0	0
Pthlh	0	0.00478577	0	0	0	0	0	0.0048188	0	0	0	0.0047324	0.004384	0	0	0	0	0.0110962	0	0	0	0.00544465	0	0	0	0.00379224	0.00583268	0	0.0072283	0	0	0.00867212	0	0	0	0	0.00414334	0.00738974	0	0	0.0109098	0	0	0.00409243	0.00453351	0.00826364	0	0	0.00513147
Rgs16	0	0	0	0	0	0	0	0	0	0.0106718	0	0	0	0	0	0	0	0	0	0	0.0103488	0	0	0	0	0	0	0	0	0	0	0	0	0	0	0.261769	0	0	0	0	0.00684987	0	0	0	0	0	0	0	0
Aldoc	0.0061397	0.0824188	0.00450893	0.0201847	0.00670687	0.00252428	0.405289	0.000545613	0	0.0168085	0.0467284	0.0944666	0.00259111	0	0.00516904	0	0	0.135868	0	0.0505432	0	0.060965	0	0	0.126073	0.00225424	0.0245852	0.0078432	0.0615186	0	0	0.00301936	0.0210072	0.00379262	0	0	0	0.00557806	0.106365	0	0.0124409	0.180732	0	0.00333625	0.00410648	0.00421046	0.00203003	0	0
Igfbp5	0	0.00505023	0.00825851	0	0	0	0	0	0	0	0	0	0	0	0.00696301	0	0	0	0	0	0	0.00410395	0	0	0	0	0	0	0	0	0	0	0	0	0	0	0	0	0	0	0.0703552	0	0	0	0.00531559	0	0.00416653	0	0
Grpr	0	0	0	0	0	0	0	0	0	0	0	0	0	0	0	0	0	0	0	0	0	0	0	0	0	0	0	0	0	0	0	0	0	0	0	0	0	0	0	0	0.0098497	0	0	0	0	0	0	0	0
Rgs8	0	0	0	0.00579999	0	0	0.00638488	0.057022	0.00527778	0.0258374	0	0.0527147	0.00593926	0	0.0888334	0	0	0.035792	0.025244	0	0	0	0	0	0	0	0	0	0	0	0	0.0026108	0	0	0	0	0	0.00432587	0.00240031	0	0.0111437	0.0321797	0	0	0.107482	0.00282708	0	0	0
Atp1b2	0	0.00301307	0.0231756	0.0675117	0.0461463	0.0289562	0.00601351	0	0	0.0444045	0.104434	0.0816724	0.0793291	0	0.0831617	0	0	0.0526398	0	0.0805702	0	0.0281577	0.0571158	0	0	0.00415481	0.00471297	0	0.00609756	0	0.00205947	0.00248906	0.0164402	0.00852328	0.00147825	0.00111969	0.00153447	0.0469811	0	0	0.0142857	0.0855496	0	0.00560778	0.00657596	0.00375596	0.0129808	0	0.00416867
Nr2e1	0	0	0	0	0	0	0	0	0	0	0	0	0	0	0	0	0	0	0	0	0	0	0	0	0	0.0200686	0	0	0	0	0	0	0	0	0	0	0	0	0.0379736	0	0	0	0	0	0	0	0	0	0
Sh3bgrl	0	0.0259358	0.268455	0.0238643	0	0.0875158	0	0	0	0.014261	0	0.0268678	0.103859	0	0.017241	0.214137	0	0.0204538	0	0	0	0	0	0	0	0	0.0307884	0	0.0217627	0	0	0	0	0.20993	0	0	0	0	0	0	0.0180992	0	0	0	0	0.0290803	0	0	0
Crispld2	0	0	0	0	0	0	0	0	0	0	0	0	0	0	0	0	0	0	0	0	0	0	0	0	0	0	0	0	0	0	0	0	0	0	0	0	0	0	0	0	0	0	0	0	0	0	0	0	0
Dok7	0	0	0	0	0	0	0	0	0	0	0	0	0	0	0	0	0	0	0.00627466	0	0	0	0	0	0	0	0	0	0	0	0	0	0	0	0	0	0	0	0	0	0	0	0	0	0	0	0	0	0
Elmod1	0.433796	0.0450889	0.00587576	0.0756791	0.209455	0.0798829	0	0	0.00303662	0.0621999	0	0.00555989	0.127655	0	0.0135849	0	0.0296036	0.0157583	0.00257364	0	0	0.0376948	0.00428369	0	0.030639	0.236476	0.0172512	0.0430391	0.0114318	0.00636993	0.0254045	0.00999257	0	0.075988	0	0	0.0945122	0.139689	0.00675508	0.150232	0.0153176	0.0209299	0.120399	0.228566	0.0230462	0.00560111	0.0157652	0.196245	0
Slc2a13	0.184038	0.00415856	0.0050701	0.00309056	0	0.0903205	0	0	0.0255624	0.00190284	0	0.00369042	0.0232083	0.00100931	0.0044656	0	0	0.00158933	0	0.00246338	0	0.270348	0	0.0825929	0	0.00274603	0.0214427	0	0.00724728	0	0	0.006811	0.00114123	0.00441695	0.00785581	0	0	0.00713473	0	0.132617	0.00833405	0.0142893	0	0.00519736	0.170706	0.00928962	0.0287187	0.00462084	0
Crlf1	0	0	0	0	0	0	0	0	0	0	0	0	0	0	0	0	0	0	0	0	0	0	0	0	0	0	0	0	0	0	0	0	0	0	0	0	0	0	0	0	0	0	0	0	0	0	0	0	0
Igsf5	0	0.175637	0.0343861	0.0259897	0	0.00981986	0	0	0	0.123376	0	0.0269877	0.0208072	0	0	0	0.0340902	0.0233285	0	0	0	0	0	0	0	0.00959227	0.0102421	0	0.00886477	0	0	0	0	0.0691645	0.0297792	0	0	0.0113284	0	0	0	0.0131088	0	0	0.0125097	0	0	0	0
Erbb4	0	0.0050384	0.0906942	0.00432691	0	0.164408	0	0	0	0	0	0.00564651	0.0439389	0	0	0	0	0	0	0	0	0.0208811	0	0	0	0.0139735	0.00781528	0	0.00676433	0	0	0	0	0.00623723	0	0	0	0	0	0	0.00328163	0.0187552	0	0.00689354	0.00477283	0.00790897	0	0	0
Igf1	0	0.0586389	0	0.0277986	0	0	0	0	0	0.0856015	0	0.00590929	0	0	0.0486635	0	0.0305696	0.00412371	0	0	0	0.0549357	0	0	0	0.004686	0.115869	0	0.0338471	0	0	0	0	0.066865	0	0	0	0.00576717	0	0	0.00243267	0.0528322	0.17984	0.0938994	0.00412777	0	0.108157	0	0
Sema5b	0	0.00837426	0	0	0	0	0	0	0	0	0	0	0	0	0	0	0	0	0	0	0	0	0	0	0	0	0	0	0	0	0	0	0	0	0	0	0	0	0	0	0.00681794	0	0	0	0	0	0	0	0
Pcp4l1	0.292508	0.106316	0.150334	0.0366539	0.0264815	0.173525	0.0172378	0	0.021683	0.00533519	0	0.0074016	0.00543458	0.00122458	0.0105351	0	0.00111556	0.0107128	0	0	0.0148638	0.148572	0	0.00223552	0	0.0802723	0.00813959	0	0.0560611	0	0	0.00339086	0	0.00620377	0	0.0994759	0.000969275	0.00380502	0.00357932	0.000881727	0.00993098	0.00825567	0.0721877	0.0338999	0.0413615	0.00565722	0.0190874	0.118416	0.0247869
Hpcal1	0	0	0.122177	0.0898502	0.00517832	0.0063096	0	0.211291	0	0.00336492	0	0.00528295	0	0	0.0372905	0	0	0.00648847	0.00600493	0	0	0.00607807	0	0	0	0	0.00887897	0	0	0	0	0.0183939	0.124949	0	0	0	0	0.00916605	0	0	0	0	0	0.015533	0	0.0117409	0	0	0
Hsd17b14	0	0	0	0	0	0	0	0	0	0	0	0	0	0	0	0	0	0	0	0	0	0	0	0	0	0	0	0	0	0	0	0	0	0	0	0	0	0	0	0	0	0	0	0	0	0	0	0	0
Cd63	0	0	0	0.00203825	0	0	0	0	0	0	0	0.0589864	0	0	0.00184069	0	0	0.0508366	0	0	0	0	0	0.00264466	0	0	0.00210371	0.0112266	0.0951946	0	0	0.00150527	0	0	0	0	0	0	0.113678	0	0.0054105	0	0	0	0.00187359	0.0029805	0	0	0
Sobp	0	0.00452451	0.00768338	0.00691752	0.0125111	0.00530752	0	0.184588	0.00337615	0.0123055	0	0.015727	0.0103994	0	0.0478496	0.00327527	0	0	0	0.00168271	0.0111824	0.00167124	0	0.00307562	0	0.0249879	0.0262042	0	0.0189825	0	0	0.0128571	0.00277178	0.00372098	0	0	0.00219141	0.015878	0	0.226523	0.00770218	0.00714521	0	0.00457248	0.00422108	0.0358343	0.00846822	0.00466523	0
Sema3c	0	0	0	0	0	0	0	0	0	0	0	0	0	0	0	0	0	0	0	0	0	0	0	0	0	0	0	0	0	0	0	0	0	0	0	0	0	0	0	0	0	0	0	0	0.0225683	0	0.0450284	0	0
B3gat1	0	0.00385424	0	0.0258099	0	0.0585246	0	0	0	0.0942116	0	0.00508168	0.0423682	0	0.00597829	0	0	0.00668707	0	0	0	0.00939617	0	0	0	0.0221786	0	0	0.00831621	0	0	0.00698413	0	0.00576752	0	0	0	0.0094466	0	0	0.00806901	0.00683202	0	0.00470837	0.00782375	0.00518584	0.012265	0	0
Itih5	0	0	0	0	0	0	0	0	0	0	0	0	0	0	0	0	0	0	0	0	0	0	0	0	0	0	0	0	0	0	0	0	0	0	0	0	0	0	0	0	0	0	0	0	0	0.00547194	0	0	0
Wnt5a	0	0	0.00425923	0	0	0	0	0.00368294	0	0	0	0	0	0	0	0	0	0	0	0	0	0	0	0	0	0	0	0	0.00394606	0	0	0	0	0	0	0	0	0	0	0	0	0	0	0	0	0	0	0	0.0522138
Zmat4	0	0	0	0.0112746	0	0	0	0	0	0	0	0	0.02474	0	0	0	0	0	0	0	0	0.0128023	0.00869881	0	0.00861803	0.0341814	0.204473	0	0	0	0	0.0101956	0	0	0	0	0	0.00965325	0	0	0.00916169	0.0363037	0	0.0134718	0.0142132	0	0.00759595	0	0
Tcf4	0.0580733	0.111056	0.0892671	0.115279	0.0699163	0.0918113	0.0240202	0.10914	0.0629669	0.157699	0.0900716	0.0937778	0.159851	0.078363	0.138434	0.0762439	0.059637	0.290822	0.0363129	0.0364925	0.0905711	0.194688	0.0116416	0.191307	0.0607733	0.0411339	0.141391	0.0781046	0.1042	0.205693	0.0692382	0.188344	0.00416213	0.0469166	0.155873	0.0640994	0.27883	0.241462	0.189053	0.0550578	0.074964	0.161352	0.201363	0.220669	0.24356	0.0274173	0.161447	0.128511	0.0463394
Nfib	0	0.0104878	0	0.0144187	0	0	0.0165115	0	0	0	0.00956603	0	0.00728135	0	0.00684949	0	0	0.0134077	0.00364957	0	0	0.00583128	0.00355582	0	0	0.0123929	0	0	0.00741074	0	0	0.00900214	0	0.00998709	0	0	0	0.00568219	0.00597735	0	0.00359523	0	0	0.0103844	0	0	0	0	0
Cit	0.11784	0.0131611	0.169219	0.0343112	0.0615645	0.00514	0	0	0	0.0705577	0.0915157	0.0709588	0.0485692	0.0921473	0.060513	0	0.0338319	0.00830338	0	0	0.00569262	0.207789	0	0	0.00695951	0.0369354	0.0270807	0.155412	0	0	0	0.0332178	0	0.0255131	0.0245383	0	0	0.00564502	0.201248	0	0.0750059	0.0851518	0.0342135	0.00643106	0.00593683	0.0678809	0.00444195	0.0303779	0.3406
Ptprz1	0	0.00788065	0.00419848	0.188105	0	0.0312266	0	0	0	0	0.0356597	0	0.0463719	0	0.00431422	0	0	0	0	0	0	0	0	0	0	0.00459164	0.0035953	0	0	0	0	0	0	0	0	0	0	0	0.724791	0	0	0	0	0.00396408	0	0	0	0	0
Glra2	0	0	0.00554027	0	0	0	0	0	0	0	0	0.0069131	0	0	0	0	0	0.00617498	0	0	0	0	0	0	0	0.206355	0	0	0.00469294	0	0	0.0209026	0	0	0	0	0	0	0	0	0	0	0	0	0	0	0	0	0
Trp53i11	0	0.0415335	0	0.0428043	0	0.00122476	0	0	0.0144144	0	0	0.00276879	0	0.0018978	0.00120641	0	0.117445	0.00120223	0	0.00344396	0	0.00164332	0	0	0	0.0021571	0.00224055	0	0.00234948	0	0	0.0590534	0	0.0284409	0	0	0	0.00507079	0	0	0.00430599	0	0	0.00159624	0.00122797	0.00512783	0.00283507	0	0
Adra1b	0	0	0.00430102	0	0	0	0	0	0	0	0	0	0	0	0	0	0	0	0	0	0	0	0	0	0	0	0	0	0	0	0	0	0	0	0	0	0	0	0	0	0	0	0	0	0	0.00340778	0.0267436	0	0
Lypd1	0	0.00518887	0.0615533	0.00226035	0	0.00207231	0	0.0880245	0	0.00197351	0	0.00223087	0	0	0.00419917	0.0124012	0	0.00273993	0	0.00890371	0	0	0	0	0	0.0642074	0.00149975	0	0.00189303	0	0	0.00265724	0	0.00279282	0	0	0	0.00425767	0	0	0.0547353	0.00335919	0	0.00655923	0.0049866	0.00318724	0.00365485	0	0
Calb1	0	0.391273	0	0.161251	0	0	1	0	0	0	0	0.0355779	0.0375729	0	0.0585973	0	0	0	0	0	0.159659	0.519698	0	0	0.818363	0.137204	0.0986619	0	0.27171	0	0.176842	0	0	0.740047	0	0	0	0	0	0	0.0263633	0.140627	0.32736	0.11999	0.0170413	0.0381225	0	0.201537	0
Dbpht2	0	1	0	0	0	0	0	0	0	0	0	0	0	0	0	0	0.152905	0	0	0	0	0	0	0	0	0	0	0	0	0	0	0	0	0	0	0	0	0	0	0	0	0	0	0	0	0	0	0	0
Lgals1	0	0.084009	0.110959	0.274786	0	0.202577	0.115743	0.301544	0.119528	0.217451	0.0916119	0.237146	0.0978728	0	0.48447	0.0260055	0	0.217613	0.175177	0	0.365775	0.142662	0	0	0	0.30724	0.00954652	0.152582	0.0271122	1	0.00951131	0.403994	0	0.564091	0	0	0.324567	0.680007	0.0215317	0.216865	0.0666425	0	0	0.0202621	0.045912	0.339824	0.197022	0	0.208244
Kcns3	0	0	0.66481	0.0856073	0	0	0	0	0	0.178841	0	0	0.0179311	0	0.0210845	0	0	0.0180098	0.614741	0	0	0.0662775	1	0	0	0.262102	0	0	0	0	0	0	0	0.0232998	0	0	0	0.699649	0	0	0	0	0	0	0	0.0170703	0.181678	0	0
Gria3	0.183235	0.101277	0.0505936	0.432176	0.573832	0.0643552	0.912731	0.252099	0.00405517	0.0503641	0.0039514	0.37132	0.400553	0	0.130983	0	0.0869856	0.187752	0.215465	0.0441352	0.0281527	0.707216	0.0388828	0.0349736	0.0191127	0.11804	0.394506	0.00247077	0.241064	0	0.0285941	0.193774	0	0.062176	0.0032271	0.788298	0.007827	0.083145	0.054388	1	0.0713508	0.0309665	0.00226315	0.200505	0.578656	0.225485	0.126933	0	0.00220819
Pde1a	0.00146699	0.0101377	0.0310554	0.115014	0.00235764	0.0059994	0.327249	0.00383621	0.226696	0.304925	0.00348	0.0778381	0.0364181	0.0870528	0.0669061	0.0381923	0.258047	0.251949	0.322255	0.159866	0.327004	0.00549209	0.0124848	0.0195849	0.00192828	0.0397717	0.207244	0.166377	0.324247	0.070384	0.173369	0.328681	0	0.128527	0.0812367	0.00841356	0.62179	0.164721	0.205648	0.0193557	0.159894	0.114938	0.252171	0.144143	0.364675	0.137917	0.244204	0	0.123619
Nrsn2	0.626767	0.342875	0.0355996	0.10235	0.160414	0.200235	0.00502465	0.0378866	0.168598	0.296234	0.431063	0.182581	0.4682	0.00559679	0.369562	0.0127372	0.2393	0.562169	0.500974	0.0128061	0.685074	0.437354	0.22477	0.00638365	0.337459	0.0187678	0.349741	0.237128	0.188759	0.518788	0.175526	0.0838277	0.860556	0.286772	0.124035	0.516877	0.405141	0.0695124	0.802424	0.267195	0.125053	0.681313	0.0644531	0.37025	0.378076	0.41672	0.112661	0.499138	1
Rgs17	0.27445	0.0823237	0.318841	0.296832	0.186774	0.00482422	0.481443	0.845445	0.208469	0.191717	0.358934	0.207993	0.113011	0.551972	0.135634	0.297463	0.0609492	0.0617545	0.0807331	0.0555467	0.0422382	0.0345695	0.0595019	0.144609	0.109201	0.0785504	0.134853	0.466632	0.0793235	0.361368	0	0.0628108	0.088999	0.181543	0.289466	0.507628	0.615537	0.587939	0.761206	0.137904	0.681145	0.313778	0	0.383984	0.555343	0.230011	0.202603	0.183255	0.153407
Pitpnc1	0.00415054	0.342512	0.118493	0.0112837	0.00684539	0.00308149	0	0.0972065	0.413078	0.122665	0.786984	0.141094	0.00479396	0.0134072	0.470389	0.677642	0	0.11593	0	0	0.0347034	0.00872351	0.466565	0.0805654	0.00256915	0.0474054	0.0524075	0	0.318646	0	0.157247	0.0139814	1	0.00223616	0.0263214	0	0.856336	0.516271	0	0.0213394	0.315729	0.049118	0	0.00745853	0.00582606	0.340181	0.072689	0	0.752586
Rcan2	0.454177	0.440086	0.39608	0.226	0.417306	0.608104	0.11084	0.56515	0.280464	0.180621	0.04613	0.299021	0.43474	0.433544	0.361777	0.290412	0.310928	0.526553	0.453703	0.501613	0.0829309	0.35563	0.93965	0.0943114	0.381066	0.554863	0.212176	0.138343	0.19159	0.608305	0.384417	0.286954	0	0.110468	0.219559	0.0131836	0.305552	0.509681	0.0153382	0.181553	0.274845	0.325965	0.873506	0.151161	0.251955	0.24858	0.355898	0.632592	0.0931991
Ociad2	0.0118099	0.165776	0.0192489	0.107991	0.0348032	0.110814	0.899931	0.276298	0.327215	0.0211202	0.226856	0.0347469	0.193445	0.23676	0.2123	0.178627	0.0729374	0.177399	0.00786911	1	0.255361	0.137477	0.937561	0.0226852	0.339423	0.263844	0.153532	0.452994	0.0171202	0.253544	0.224435	0.209507	0.0492007	0.508395	0.0112922	0.0123524	0.190797	0.0612591	0	0.337569	0.539868	0.645574	0.0491112	0.024717	0.0228174	0.156135	0.0143463	0.47793	0.0149963
Gda	0.0078335	0.0184847	0.270054	0.110869	0	0.0111656	0	0.982067	0.125392	0.106259	0	0.0406189	0.295438	0.0214775	0.0122878	0.344575	0.272804	0.0145776	0.147821	0.75494	0	0.0193129	0.0113405	0	0.0301103	0.127873	0.093624	0	0.0221577	0.0118835	0.279018	0.0159502	1	0.0301752	0.561755	0	0.020224	0.270321	0	0.00602987	0.392717	0.14417	0.0345777	0.115916	0.125074	0.360628	0.0415914	0	0
Serpini1	0.407254	0	0	0	0	0	1	0	0	0	0	0	0	0	0	0	0.0267099	0.0306638	0	0	0	0	0	0	0	0.0529808	0	0	0	0	0	0	0	0.49662	0	0	0	0	0	0	0	0	0.0659596	0	0	0.51347	0	0	0
Akr1c18	0.00178653	0.164612	0.0854144	0.0281126	0.0813504	0.0139097	0.000863493	0	0	0.000959983	0	0.00115094	0.000959589	0.000839403	0.00406204	0.00108911	0.000852146	0.00302908	0.00181393	0.272973	0.0621115	0.0211799	0.00104433	0.00117017	0.00120973	0.0229749	0.00428324	0	0.0581799	0	0	0.0166091	0	0.0869266	0	0.00149685	0.00199321	0.00192559	0	0.248505	0.0054826	0.00371369	0.000828474	0.00469212	0.00275643	0.0373893	0.0319877	1	0.00181161
Fam135b	0	0	0	0	0	0	0	0	0	0	0	0	0.0501241	0	0	0	0	0	0	0	0.168022	0	0	0	0	0	0	0	0	0	0	0	0	0	0	0	0	0.0257905	0	0	0	0	0	0	0	0	0	0	0
Moxd1	0.889705	0.6119	0.496621	0	0.32124	0.0953282	0	0	0	0	0.540789	0	0.621447	0	0	0	0	0.567618	0	0	0	0.137367	0	0	0	0.0249077	0.010835	0	0.00937795	0	0	0	0	0.252764	0	0.0141209	0	0.0263653	0	0	0.0250228	0.0104008	0.293766	0.0119464	0.0110283	0.0131578	0.0160313	0.375205	0
Cd68	0.0268082	0.0102922	0	0.0244644	0	0	0.345535	0	0.0243363	0	0.151194	0	0	0	0	0	0.00848412	0.216716	0	0	0	0	0	0.00474258	0	0	0.0081452	0.147963	0	0.00586478	0.113441	0.0286411	0	0	0	0.0134683	0	0	1	0.244611	0.00718234	0	0	0.00502919	0	0	0	0	0.755965
Lama4	0	0.025935	0	0.0556815	0	0	0	0	0	0	0	0	0	0	0	0	0	0	0	0	0	0	0	0	0	0	0	0	0	0	0	0	0	0	0	0	0	0	0	1	0	0	0	0	0	0	0.115543	0	0
Ifit3	0	0.249269	0	0	0	0	0	0	0	0	0	0	0.0134106	0	0.15036	0	0	0	0	0	0.234478	0	0	0	0	0	0.0131514	0	0	0	0	0.0250939	0	0	0	0	0	0.0118796	0.0238947	0.607192	0.0112746	0	1	0.593792	0.00624682	0.0108691	0.206319	0	0
Sema3a	0.36818	0.213196	0.0127032	0.050189	0.280961	0.00613516	0.0137262	0.125275	0	0.0422073	0	0	0.0572189	0	0.327786	0	0	0	0	1	0.149225	0.0113979	0	0	0	0.0475442	0.0217564	0	0.213415	0	0.109087	0	0	0.00979471	0	0	0	0.00802136	0	0	0	0.573164	0	0	0	0	0	0.0546291	0
Rapgef5	0	0	0	0	0	0	0	0	0	0	0	0.380919	0	0	0	0	0.265969	0	0	0	0	0	0	0	0	0.16693	0	0	1	0	0.667216	0	0	0	0	0	0	0	0	0	0	0	0	0	0	0	0.195019	0	0
Pak1	0.0138851	0.205813	0.441997	0.227281	0.133502	0.190391	0.125274	0.0243095	0.172442	0.0605806	0.219664	0.284191	0.195159	0.14611	0.40174	0.0328628	0.0968199	0.038768	0.00919436	0	0.34688	0.0796691	0.221603	0.216224	0.61628	0.151975	0.0604747	0.178178	0.183782	0.253666	0.310166	0.272779	0	0.25955	0.0028996	0	0.310712	0.050103	0.0437283	0	0.139825	0.0396868	0	0.0939435	0.298045	0.140798	0.247345	1	0
Casz1	0	0	0.0307887	0.0255449	0	0.0788095	0	0	0	0	0	0	0	0	0.0263645	0	0	0	0	0	0	0.0635375	0	0	0	0.0493853	0	0	0	0	0	0.600606	0	0.2525	0	0	0	0.355776	0	0	0	0	0	1	0	0	0	0.471417	0
Tnni3k	0	0	0	0	0	0	0	0	0	0	0	0	0	0	0	0	0	0	0	0	0	0	0	0	0	0	0	0	0	0	0	0	0	0	0	0	0	0	0	0	0.0211659	1	0	0	0	0	0	0	0
Edaradd	0	0	0	0	0	0	0	0	0	0	0	0	0	0	0	0	0	0	0	0	0	0	0	0	0	0	0	0	0	0	0	0	0	0	0	0	0	0	0	0	0	0	0	0	0	0	0	0	0
Rtp4	0	0	0	0	0	0	0	0	0	0.0880027	0	0	0	0	0	0	0	0.0339151	0	0	0.547135	0	0	0	0.831217	0	0	0	0	0	0	0	0	0	0	0	0	0	0	0	0	0.457383	0	0	0	0	0	0	0
Nmbr	0	0	0	0	0	0	0	0	0	0	0	0	0	0	0	0	0	0	0	0	0	0	0	0	0	0	0	0	0	0	0	0	0	0	0	0	0	0	0	0	0	0	0	0	0	0	0	0	0
Dmrt2	0	0	0	0	0	0.10533	0	0	0	0	0	0	1	0	0	0	0	0	0	0	0	0.0451577	0	0	0	0.424028	0.355734	0	0	0	0	0	0	0	0	0	0	0	0	0	0.0703774	0	0	0	0	0.920766	0	0	0
BC030867	0	0	0	0	0	0	0	0	0	0	0	0	0	0	0	0	0	0	0	0	0	0	0	0	0	0	0	0	0	0	0	0	0	0	0	0	0	0	0	0	0	0	0	0	0	0	0	1	0
Hpse	0	0	0	0	0	0	0	0	0.274955	0	0	0	0	0	0.0703671	0	0	0	0	0	0.0982311	0	0.264434	0	0	0	0	0	0	0	0	0.0503202	0	0	0	0	0	0	0.00664173	1	0	0	0	0	0	0.00215797	0	0	0.340169
Pla2g5	0	0.322926	0	0	0	0	0.120745	0	0	1	0	0	0	0	0	0	0	0	0	0	0	0.852857	0	0	0	0	0	0	0	0	0	0	0	0	0	0	0	0	0	0	0	0	0	0	0	0	0	0	0
Hirip3	0	0.00763438	0	0.0112686	0	0	0	0	0	0.0166958	0	0.00629103	0	0	0.00740102	0	0	0	0	0	0	0	0	0	0	0	0	0.00993074	0.0208194	0	0	0	0	0	0	0	0	0	1	0	0	0	0	0	0	0	0	0	0.0907705
Eya4	0	0	0	0	0	0	0	0	0	0	0	0	0	0	0	0	0	0	0	0	0	0.995543	0	0	0	0	0	0	0	0	0	0	0	0	0	0	0	0	0	0	0	0	0	0	0	0	0	0	0
Rspo2	0	0	0	0	0	0	0	0	0	0	0.110784	0	0.0161186	0	0	0	0	0	0	0	0	0.168873	0	0	0	0	0	0	0	0	0	0	0	0	0	0	0	0.00910861	0	0	0	0	0	0	0	0	0	0	0
Coro6	0	1	0.0863475	0	0	0.0667239	0	0	0	0	0	0	0.0589998	0	0	0	0	0	0	0	0	0	0	0	0	0.201458	0	0	0	0	0	0	0	0	0	0	0	0	0	0	0	0	0	0	0	0	0.0572046	0	0
Ano3	0	0	0.0231548	0	0	0	0	0	0	0	0	0	0.00977517	0	1	0	0	0	0	0	0	0.00578102	0	0	0.00953435	0	0.0354691	0	0.0373083	0	0	0.474551	0	0	0	0	0	0.790293	0	0.898529	0	0.011034	0	0.0212918	0.00561585	0	0.408775	0	0
Bcl11b	0	0.246539	0.540017	0.083424	1	0.301247	0	0	0.160333	0.325373	0.381952	0.0282655	0.02553	0	0	0	0	0.029587	0	0.837057	0.505752	0.137192	0	0	0	0	0	0.0874626	0.0179887	0	0.203644	0.0485592	0	0	0	0.0423229	0	0	0	0.171774	0.79852	0.0332511	0.430366	0.261236	0.397702	0	0.0832088	0	0.855516
Snap25	0.324248	0.587289	0.429495	0.363761	0.312108	0.54414	0.176197	0.519053	0.586458	0.159434	0.518864	0.532028	0.331107	0.533253	0.479328	0.655839	0.433454	0.644058	0.367649	0.611358	0.463022	0.373853	0.665072	0.192501	0.260847	0.507161	0.409528	0.672911	1	0.215426	0.714543	0.462158	0.0905615	0.582466	0.883162	0.523407	0.433677	0.736327	0.471505	0.439233	0.491281	0.399002	0.82001	0.48523	0.476348	0.599893	0.542336	0.512512	0.676052
Nek7	0.778319	0.00928345	0.0131374	0.0179144	0.180808	0.340953	0.00550979	0.00380207	0.158516	0.0102091	0.10794	0.111033	0.104115	0	0.00719975	1	0.00251731	0.0256243	0.00920687	0	0.623017	0.0495747	0.00266975	0.00525	0.0221754	0.0794733	0.0121224	0	0.0189179	0	0.00223447	0.015921	0	0.775732	0	0.513371	0	0.0210469	0	0	0.0156562	0.0123419	0.0953839	0.0181452	0.00575805	0.020818	0.255582	0.406347	0.00252291
Cdh22	0.020729	0	0	0.317551	0	0	0	0	0	0	0	0.0829177	0	0	0.028903	0	0.210803	0	0	0	0	0.0870691	0	0	0	0.179955	0.018065	0	0	0	0	0.0548697	0	0	0	0	0	0.0159849	0	0	0.0530983	1	0	0.207147	0.665619	0.201097	0.146222	0	0
Ogg1	0	0	0	0	0	0	0	0	0	0	0.40294	0	0.105835	0	0	0	0	0	0	0	0	0	0	0	0	0	0	0	0	0	0	0	0	0	0	0	0	0	0	0	0	0	0	0	0	0	0	0	0
Tgfb3	0	0.0487838	0.148878	0.0159383	0	0.233797	0	0	0	0.117263	0.306065	0.0251686	0.0435226	0	0.046059	0	0	0	0	0	0	0.206833	0	0	0	0.114848	0.0141001	0	0.149499	0	0	0	0.0302679	0	0	0.475678	0	0	1	0	0.0207222	0	0	0.155983	0.18418	0	0	0	0
Tmcc3	0	0.00267081	0	0.0602085	0	0	0	0	0.776339	0.0445075	0.165896	0.0294915	0.104225	0	0	0	0.819238	0	0	0	0.0196267	0.086001	0.059142	0	0	0	0	0.0312676	0.00560268	0	0	0.0196612	0	0.22858	0	0	0	0	0.294222	0	0.00271807	0	0	0.27064	0	0.00366842	0	0.170396	1
Rab27b	0.00851173	0.222211	0.0200831	0.0090204	0	0	0	0	0	0.0414903	0.0231149	0.00738597	0	0	0.317154	0	0.115264	0.0113392	0	0	0.0348649	0.0250376	0.306438	0	0	0	0.0558607	0.00794943	0.302404	0	0.334579	0.011843	0.0103628	0.00711269	0	0	0	0.011213	0	0	0.0820954	0.389257	0	0.100598	0.114978	0.0058624	0.327091	0.167637	0
As3mt	0	0	0	0	0	0	0	0	0	0.131877	0	0	0	0	0	0	0	0	0	0	0	0	0	0	0	0	0	0	0	0	0.178359	0	0	0	0	1	0	0	0	0	0.848011	0	0	0	0	0.118323	0.911235	0	0
Cacng3	0	0.0351715	0.206464	0.0363576	0.219738	0.0203226	0.112207	0.306292	0.097379	0.110305	0	0.0466586	0.144945	0	0.156928	0.232216	0.151191	0.0244499	0.0858397	1	0.406241	0.144318	0	0.264967	0.25783	0.23483	0.462331	0.266597	0.232455	0	0.200709	0.238015	0.282969	0.326654	0.0477507	0.0161843	0.178276	0.213062	0	0.00393066	0.332308	0.211203	0.0247079	0.265857	0.337289	0.0361251	0.0307757	0.121915	0.194493
Col11a1	0	0	0	0	0	0	0	0	0	0.11703	0	0	0	0	0	0	0	0	0	0	0	0	0	0	0	0	0	0	0	0	0	1	0	0	0	0	0	0	0	0	0	0	0	0	0	0	0	0	0
Dab2	0	0	0	0.0706019	1	0	0	0	0	0	0	0	0	0	0	0	0	0	0	0	0	0	0	0	0	0	0	0	0	0	0	0	0	0	0	0	0	0	0	0	0	0	0	0.0106282	0	0	0	0	0
Ccdc160	0	1	0	0	0	0	0	0	0	0	0	0	0	0	0	0	0	0	0	0	0	0	0	0	0	0	0	0	0	0	0	0	0	0	0	0	0	0	0	0	0	0	0	0.152994	0	0	0	0	0
Iqgap2	0	0.055361	0.0470061	0.512575	0	0	0	0	0	0.135599	0	0	0	0	0	0	0	0.0916847	0	0	0	0.0674816	0	0	0	0.233049	0	1	0	0	0	0	0	0.131795	0	0	0	0	0.13258	0	0.0901447	0.360638	0	0	0.229438	0	0	0	0
Arhgef6	0	0	0	0	0.0680903	0	0	0	0	0	0	0	0.100459	0	0	0	0	0	0	0	1	0	0	0	0	0	0	0	0	0	0	0	0	0	0	0	0	0	0	0	0	0	0	0	0	0.0528518	0	0	0
Ddx20	0	0	0	0.0614007	0	0.0790984	0	0	0	0	0	0	0	0	0	0	0	0	0	0	0	0.123352	0	0	0	0	0	0	0	0	0	0	0	0	0	0	0	0	0	0	0	0	0.0739644	0	0	0	0	0.296877	0
Prokr2	0	0	0	0.878151	0	0	0	0	0	0.623093	0	0	0	0	0	0	0.763495	0	0	0	0	0	0	0	0	0	0	0.256587	0.125564	0	0	0.637225	0	0	0	0	0.78978	0	0	0	0	0	0	0	0	0	1	0	0
Bdnf	0	0	0	0	0	0	0	0	0	0	0	0	0	0	0	0	0	0	0	0	0	0	0	0	0	0	0	0	0	0	0	0	0	0	0	0	0	0	0	0	0	0	0	0	0	0	0	0	0
Nxph2	0	0	0	0	0	0.750588	0	0	0	0	0	0	0	0	0	0	0	0	0	0	0	0	0	0	0	0	0	0	0	0	0	0	0	0	0	0	0	0	0	0	0	0	0	0	0	0	0	0	0
Prkcq	0	0	0	0.0675175	0	0	0	0	0	0.346176	0	0	0	0	0.0237301	0	0	0.368794	0	0	0	0	0	0.0179447	0	0	0	0.139305	0	0	0	0.0300329	0	0	0	0	0	0	0	0	0	0.025311	0.217269	0	0.02818	0	1	0	0
Mapk10	0	0.0186815	0.239696	0.0334238	0.0690937	0.0443598	0	0	0	0.0404661	0	0.0785844	0.155812	0	0.0648529	0.476209	0.0108068	0.19742	0	0	0	0.0657848	0	0	0	0.0981009	0.136018	0	0.0462804	0	0	0.0443302	0	0.0542162	1	0.165788	0.143668	0.0396827	0	0	0	0.0949293	0	0	0.0744391	0	0.15913	0	0
Npnt	0	0.113664	0.0418961	0.0236466	0	0.60818	0	0	0.213383	0	0	0.0435646	0.0842664	0	0.0328008	0	0	0.0233479	0	0	0.453527	0.0236287	0	0	0.0917725	0.020946	0.076147	0	0	0	0	0.0239497	0	0.0402746	0	0.0233787	0	0.0272108	0	0	0.180776	0.0721584	0	0.0316456	0.0292136	1	0.0446076	0	0
Ephx4	0.962005	0.361771	0.310661	0.187965	0.266402	0.53107	0.249724	0	0.442041	0.304514	0.480703	0.251782	0.0886471	0.833534	0.0538557	0.234762	0.0124157	0.165706	0	0.21401	0.28712	0.947486	0.0656572	0.297559	0.445468	0.372017	0.0173733	0	0.0281945	0	0.0127542	0.0426211	0	0.158918	0.212088	0	0.262187	0.724448	0	0.702325	0.302744	0.327983	0	0.174314	0.643672	0.41141	0.103577	0.350427	0.011622
Sash1	0	0	0	0.0568052	0	0	0	0	0	0.105319	0	0	0	0.0886903	0	0.00913416	0	0	0	1	0.209566	0.0185766	0	0	0	0	0.0619128	0	0.144929	0	0	0	0	0	0	0	0	0.0261469	0	0.183943	0.0641066	0	0	0	0.158403	0.378778	0	0	0.0962004
Mme	0	0	0	0.559595	0	0	0	0	0	0	0	0	0	0	0	0	0	0	0	0	0	0	0	0	0	0	0	0	0	0	0	0	0	0	0	0	0	0	0	0	0	1	0	0	0	0	0	0	0
Masp1	0	0	0	0	0	0	0	0	0	0	0	0	0	0	0	0	0	0	0	0	0	0	0	0	0	0	0	0	0	0	0	0	0	0	0	0	0	0	0	0	0	0	0	0	0	0	0	0	0
Adamts18	0	0	0	1	0	0	0	0	0	0	0	0	0	0	0	0	0	0	0	0	0	0	0	0	0	0	0	0	0	0	0	0	0	0	0	0	0	0	0	0	0	0	0	0	0	0.393162	0	0	0
Adora1	0	0.134072	0.0140305	0.112478	0.0173862	0.0554414	0	0	0	0.00591339	0	0.0129977	0.0311686	0	0.0122328	0	0	0.00559765	0	0	0.0251578	0.0160221	0	0	0	0.00520777	0.0430659	0	0.00756298	0	0	0.00357275	0	0.00482791	0	0	0	0.00869837	0	0.00468595	0.00550363	0.0293575	0	0.00770745	0.00889391	0.0291811	0.0121681	0	0
4930429F24Rik	0	0	0	0	0	0	0	0	0	0	0	0	0	0	0	0	0	0	0	0	0	0	0	0	0	0	0	0	0	0	0	0	0	0	0	0	0	0	0	0	0	0	0	0	0	0	0	0	0
Arhgap6	0	0	0	0.0248276	0	0	0	0	0	0.0337783	0	0	0	0	0	0	0.0247367	0	0	0	0	0	0	0	0	1	0	0	0	0.0203637	0	0	0	0	0	0	0	0	0	0	0	0	0	0	0	0	0	0	0
Ets1	0	0	0.806861	0	0	0	0	0	0	0	0	0	0	0	0	0	0	1	0	0	0	0	0	0	0	0	0	0	0	0	0	0.881156	0	0	0	0	0	0	0	0	0	0	0	0	0	0	0	0	0
Gria1	0.0851966	0.155647	0.264992	0.267507	0.478948	0.0985536	0.260863	0.124478	0.472348	0.186091	0.105029	0.605674	0.371658	0.140672	0.0568056	0	0.0989531	0.596413	0.571658	0.929222	0.131375	0.570953	0	0.140892	0.31909	0.367482	0.196268	0.379228	0.0955308	0.110172	0.217307	0.518642	0.0552287	0.219103	0	0.186849	0.34159	0.378364	0	0.226826	0.431694	0.382309	0.0301253	0.230794	0.223742	0.094356	0.276499	0.154959	0.196204
Trim71	0	0	0	0	0	0	0	0	0	0	0	0	0	0	0	0	0	0	0	0	0	0	0	0	0	0	0	0	0	0	0	0	0	0	0	0	0	0	0	0	0	0	0	0	0	0	0	0	0
Ifit2	0	0	0	0.183135	0	0.0280668	0	0	0	0.0213829	0.0167502	0	0.0744532	0	0.161139	0	0	0	0	0	0.15361	0	0	0	0	0.0100882	0.433328	0	0.523028	0	0	0.175792	0	0.0101837	0	0	0	0.285702	0	0.115497	0.0124382	0.0151653	0	0.12019	0	0	0.0268126	0	0
Tmem132d	0	1	0.173387	0.183749	0	0	0	0	0	0	0	0	0	0	0	0	0	0.0596802	0	0	0	0.0878514	0	0	0.091993	0.0773363	0.0598897	0	0	0	0	0.0979494	0.0714231	0.094368	0.0612243	0	0.182992	0	0	0	0.132025	0	0	0.0616306	0.0568943	0.15556	0.109462	0	0
Tmsb4x	0.186563	0.514886	0.47428	0.14774	0.203831	0.334505	0.445164	0.183559	0.09511	0.317064	0.209774	0.352119	0.440774	0.324265	0.442643	0.190139	0.158646	0.595646	0.0959148	0.216866	0.267647	0.417925	0.353318	0.113709	1	0.405453	0.379509	0.430564	0.544857	0.500772	0.0172947	0.221879	0.351796	0.157325	0.0883376	0.190374	0.149147	0.207863	0.26226	0.0453484	0.329282	0.402362	0.235651	0.30173	0.680062	0.185042	0.256865	0.192386	0.253595
Slc25a5	0.364311	0.385457	0.508719	0.24325	0.298603	0.708822	0.126183	0.272075	0.136168	0.162964	0.262374	0.279349	0.477137	0	0.38356	0.0180128	0.232901	0.456139	0.0812903	0.172974	0.155807	0.26562	0.230919	0.474032	0.00329766	0.342268	0.345542	0.45189	0.438603	0.425944	0.0354881	0.32353	0	0.45492	0.174507	0.576783	0.101237	0.525968	0.209825	0.0792365	0.313634	0.311986	0.191959	0.268268	0.493846	0.231743	0.347698	0.318058	0.023138
Il34	0	0	0.295402	0.258557	0.154229	0.0801133	0.145234	0	0	0.0632088	0	0.259674	0.361295	0	0.136206	0.0348009	0.137535	1	0.452861	0.120754	0.570366	0	0.0412136	0.10962	0	0.0248511	0.397512	0.870494	0.526311	0	0.279288	0.0204586	0	0.0238916	0	0.480253	0	0.757597	0.0167192	0.636543	0.596459	0.778286	0	0	0.0871455	0	0.362425	0.509536	0
Sox6	0	0	0	0.13186	0.0308415	0	0	0	0	0.699104	0	0.392859	0.131861	0.0617678	0	0	0	0	0	0	0	0.531061	0	0	0	0.0779427	0.698548	0.0231501	0	0	0	0	0	0	0	0	0	0.627288	1	0	0	0	0.0981239	0	0.0272716	0	0	0	0
Neto2	0	0.052717	0	0.281403	0.32953	0.0337989	0	0	0.361233	0.0315858	0	0.0266596	0.494292	0	0.232986	0	0	0.0374738	0	0	0.179565	0.0393181	0	0.0404459	0	0.0972794	0.738504	0.554397	0.139369	0.00886313	0	0.0444918	0	0.0309453	0	0.0812053	0.114702	0.00991179	0	0.615727	0.0270453	1	0	0.0741034	0.0342043	0.0260725	0.0779939	0.637484	0.0349691
Nptx1	0	0.306893	0	0	0	0	0	0	0	0	0	0	0	0	0	0	0	0.0865112	0	0	0	0	0	0	0	0.974453	0	0	0	0	1	0	0	0	0	0	0	0	0	0	0	0	0	0	0	0	0	0	0
Oprk1	0	0	0	0.130161	0	0	0	0	0	0	0	0	0	0	0	0	0	0	0	0	0	0	0	0	0	0	0	0	0	0	0	0	0	0.191167	0	0	0.385656	0	0	0	0	0	0.403919	0	0	0	0	0	1
Grin3a	0	0.0204517	0.34859	0.0678964	0.301258	0	0.448754	0	0.572359	0.203555	1	0.802952	0.330148	0	0.116316	0	0.0910974	0.381358	0	0	0.373685	0.26776	0	0	0	0.201073	0.295834	0.0153171	0.266948	0	0	0.595015	0	0	0.72056	0.0746495	0	0.853819	0.459969	0.401126	0.0629031	0.637241	0	0.491628	0.507662	0.00891772	0.862825	0	0.58949
Sowahb	0	0	0	0	0.0528533	0.0283241	0	0	0	0	0	0	0	0	0.209806	0	0	0	0	0	0.120176	0	0	0	0	0	0.256686	0	0	0	0	0	0	0	0.111126	0	1	0	0	0.102096	0.428786	0	0	0	0	0.255245	0	0	0
Prdm1	0	0	0	0	0	0	0	0	0	0	0	0	0	0	0	0	0	0	0	0	1	0	0	0	0	0	0	0	0	0	0	0	0	0	0	0	0	0	0	0	0	0	0	0	0	0	0	0	0
Adamts13	0.282966	0.148456	0.525216	0.170986	0.11715	0.117698	0.323803	0.0544983	0.163647	0.061686	0.0984477	0.174326	0.234589	0.831423	0.122331	0	0.0739696	0.225374	0.714687	0	0	0.252589	0	0.628499	0	0	0.113082	0.0998471	0	0	0.35902	0.138709	0	0.450613	0.130411	0	0.0447994	0.103473	0	0	0.0302166	0	0.258625	0.0555401	0.175789	0.145648	0	0	0
Maml2	0	0	0	0	0	0	0	0	0	0	0	0	0	0	0	0	0	0	0	0	0	0	0	0	0	0	1	0	0	0	0	0	0	0	0	0	0	0	0	0	0	0	0	0	0	0	0	0	0
Prr15	0	0	0	0	0	0	0	0	0	0	0	0	0	0	0	0	0	0	0	0	0	0	0	0	0	0	0	0	0	0	0	0	0	0.0548035	1	0	0	0	0	0	0	0	0	0	0.397523	0	0	0	0
Spock3	0.12474	0.0384909	0.180384	0.368991	0.0740904	0.066954	0.0376847	0.0530775	0.316726	0.576631	0.379431	0.393599	0.382772	0	0.455409	0	0.117848	0.171965	0.544489	0.443751	0.396713	0.274234	0.442854	0	0.403094	0.0868901	0.361006	0.0311209	0.674494	0.0142821	0.0413969	0.124898	0	0.206282	0	0	0	0.058359	0	0.504799	0.518891	0.317661	0.140913	0.255662	0.227535	0.333016	0.319638	0.439825	0.192269
Tox2	0	0.259203	0.00678134	0.00818382	0	0.138627	0.127596	0	0.4794	0.147478	0.366022	0	0.00957754	0.143866	0.17484	0	0.141316	0.361936	0	0.00497966	0	0	0	0	0	0.015462	0.00603333	0.287071	0.0036554	0	0.00746639	0	0	0	0.00588743	0	0.00471446	0.00747409	0	1	0.00532012	0.720276	0	0.0111757	0	0.00341917	0.00624878	0	0.070819
Rhou	0	0	0.0690833	0	0	0	0	0	0	0	0	0	0	0	0	0	0	0	0	0	0	0	0	0	0	0	0	0.0834999	0	0	0	0	0	0	0	0	1	0	0	0	0	0	0	0	0.0619341	0	0	0	0
Tmem44	0	0.868816	0.023419	0.434606	0.0866833	0.21716	0.0548387	0	0	0.0206807	0	0.0681846	0.7504	0	0.23377	0	0	0.0652548	0	0.0810714	0	0.48509	0	1	0	0.257583	0.0294677	0.622036	0	0.0471502	0.116749	0.323973	0	0.036583	0	0	0	0.0557709	0.0270775	0.881337	0.0866143	0.227342	0	0.0303243	0.802491	0.0231941	0.0398955	0	0
Kif13b	0	0	0	0	0	0	0	0	0	0	0	0	0	0	0	0	0	0	0	0	0	0	0	0	0	0	0	0	0	0	0	0	0	0	0	0	0	0	0	0	0	0	0	0	0	0	0	0	0
Rbp4	0.499651	0.435858	0.171047	0.0249086	0.834712	0.275421	0.168701	0.121907	0	0	0.0567931	0.17365	0.119418	0	0.0564403	0	0	0	0	0	0.301176	0.399186	0	0	0	0.735461	0.0166522	0.099155	0.013275	0	0	0.250128	0	0.127302	0	0.393283	0	0	0	0.271718	0.0115924	0.109931	0	0.140698	0	0.135347	0.087569	0.681362	0.117376
Utrn	0	0.148356	0.360793	0.221612	0.0523567	0	0	0.0114164	0	0.0752571	0.164905	0.385511	0	0	0.222809	0	0.176051	0.250462	0	0.469976	0.122199	0.0108438	0.05815	0.0101277	0	0.0051833	0.0591392	0	0.065865	1	0	0.0625848	0	0	0	0	0	0.267997	0	0	0	0	0.00997608	0.187945	0.183416	0.563101	0.207703	0	0.531599
Ptprm	0	0	0	0.0658882	0	0	0	0.0121977	0	0.0881675	0	0.392911	0	0	0	0	0	0.01605	0	0	0	0	0	0.208162	0	0	0.259043	0	0	0.0260189	0	0	0.0115248	0.0138429	0	0	0.00887439	0	1	0	0.355058	0	0	0	0	0.0171143	0.358978	0	0.269001
Ywhah	0.693641	0.542951	0.775773	0.414506	0.540386	0.378167	0.606223	0.730075	0.332162	0.697189	0.273245	0.371658	0.466143	0.483273	0.905569	0.896621	0.257882	0.916225	0.290398	0.527651	0.277537	0.378543	0.233256	0.181374	0.131911	0.876714	0.361026	0.686475	0.586311	0.891895	0.181651	0.393055	1	0.641514	0.104587	0.60805	0.382391	0.571618	0.0167031	0.372566	0.653022	0.391399	0.329585	0.467588	0.30441	0.358349	0.634086	0.460562	0.477095
Rgs4	0	0.177784	0.104136	0.0876102	0.0362284	0.286293	0.243742	0.00302676	0.00335584	0.0365811	0	0.0214019	0.209522	0	0.100412	1	0	0.229999	0.0389687	0.00660352	0.0355443	0.108982	0	0.00192663	0	0.227903	0.0353275	0	0.0437805	0.0026089	0	0.0159327	0	0.0130653	0	0	0.0933678	0.0278496	0.00257549	0	0.0522335	0.0258962	0.0230526	0.0221431	0.0271535	0.0400411	0.0995273	0.109714	0
Cntnap5a	0	0	0.0311314	0.149236	0	0	0	0	0.0460126	0	0	0.214513	0	0	0.526051	0	0.263066	0	0	0	0.136451	0.11173	0	0	0	0.578036	0.040623	0	0.315344	0	0	0.215926	0	0.0829215	0	0	0	0	0	0.81966	0.0447761	0	0	0	0	1	0	0	0
Htr2a	0	0	0	0	0	0	0	0	0	0	0	0	0	0	0	0	0	0	0	0	0	0	0	0	0	0	0	0	0	0	0	0	0	0	0	0	0	0	0	0	0	0	0	0	0	0	0	0	0
Wipf3	0	0.424453	0.0819249	0.0319321	0	0.106173	0	0	0.141147	0.00499607	0	0.0735898	0.0998803	0.090647	0.00453004	0.012003	0.125457	0.15621	0	0	0	0.23654	0.625659	0	0	0.0565703	0.00611215	0.0330016	0.00217833	0	0	0.144654	0	0.100429	0.00310747	1	0.0070236	0.0128051	0.00486552	0	0.281106	0.00241591	0.00384299	0.071593	0.0947818	0.227187	0.024095	0	0.299458
Mkl2	0	0.00252193	0.0271235	0.036435	0	0	0.0535223	0.112066	0	0.00297825	0	0.00228598	0	0	0.00733452	0	0	0.00696105	0.00666966	0	0	0.00384259	0	0	0	0.00874289	0.00314347	0	0.00317421	0	0.00219781	0.159089	0	0.0066042	0	0	0	0.00811276	0	0	0.0102662	0.00860545	0	0.0026957	0.00248854	0.00940206	0.0197897	0	0
Pm20d2	0	0	0	0	0	0	0	0	0	0	0	0	0	0	0	0	0	0	0	0	0	0	0	0	0	0	0	0	0	0	0	0	0	0	0	0	0	0	0	0	0	0	0	0	0	0	0	0	0
Ntm	0.235711	0.0220049	0.0964848	0.23172	0.0259257	0.312438	0.280453	0.0795223	0.0228883	0.140917	0.358	0.53282	0.0990603	0.0108736	0.245965	0.127581	0.191046	0.0551465	0.370421	0.653273	0.0293469	0.11467	0.0537758	0.00532595	0.00481494	0.118551	0.23684	0.104582	0.149473	0.405751	0.451071	0.202853	0.173624	0.143355	0.180833	0.0350844	0.0956041	0.0611244	0.457079	0.0316184	0.024456	0.446401	0.0631565	0.232972	0.168746	0.49236	0.328902	0.403862	0.492669
Klhdc8a	0	0	0	0	0	0	0	0	0	0	0	0	0	0	0	0	0	0	0	0	0	0	0	0	0	0	0	0	0	0	0	0	0	0	0	0	0	0	0	0	0	0	0	0	0	0	0	0	0
Cacna2d2	0.632886	0	0.143993	0.0165498	0	0.202306	0.112088	0	0.308253	0.0667569	0	0.21597	0.152525	0.0397253	0	0	0.119394	0.0170215	0	0	0.0802285	0	0	0	0	0	0.177218	0	0	0	0.17287	0.3073	0	0	0	0.444362	0	0	0.019263	0.305992	0.0282414	0.277379	0	0	0.0334681	0	0.083253	0.234659	0
Kcnt1	0	0	0	0.28005	1	0	0	0	0	0.24058	0	0.106081	0.0670034	0	0	0	0.428726	0	0.875322	0	0	0	0	0	0	0	0	0	0	0	0	0.417505	0	0	0	0	0	0	0	0	0.119101	0	0	0	0	0.861125	0	0.646466	0
Cacnb4	0	0.804304	0.0340397	0.227859	0.100111	0.0976995	0.00922003	0.347201	0.16827	0.0950634	0.0393083	0.481377	0.0826298	0.00948684	0.179887	0	0.316178	0.0284545	0	0.211385	0.0346806	0.0209431	0.529187	0	0.0115135	0.0255273	0.241523	0	0.0126147	0.0151564	0.0900888	0.0223774	0	0.651378	0.0769575	0.0135677	0	0.0184235	0	0.00998344	0.428392	0.405061	0.0735108	0.512392	0.403503	0.0488836	0.435638	0	0.00705701
Nnat	0.254466	0	0.205721	0.062111	0	0	0	0	0	0.371061	0	0.0156445	0	0	0.00525851	0	0.214672	0	0	0.472863	0	0	0	0.00437413	0	0.0241775	0	0	0	0	0.466572	0	0	0	0.0521529	0	0.0591536	0.00465318	0	0	0.00993651	0	0	0	0	0	0	0	0
9530059O14Rik	0	0	0	0.0117459	0	0	0	0	0	0	0	0	0	0	0.0229119	0	0.256954	0	0	0	0	0	0	0	0	0.23735	0	0	0	0	0	0	0	0	0	0	0	0	0	0	0	0	0	0	0	0	0	0	0
Mypn	0	0	0	0	0	0	0	0	0	0	0	0	0	0	0.173879	0	0	0	0	0	0	0	0	0	0	0	0	0	0	0	0	0	0	0	0	0	0	0	0	0	0	0	0	0	0	0	0	0	0
Dchs1	0	0	0	0.0556957	0	0	0	0	0	0	0	0.011401	0	0	0	0	0	0.263504	0	0	0.0506176	0.0295132	0.547569	0	0	0	0	0	0	0	0	0	0.0397617	0	0	0	0	0	0	0	0	1	0	0.165635	0	0	0	0	0
Grrp1	0	0	0	0	0	0	0	0	0.899232	0	0	0	0	0	1	0	0	0	0	0	0	0	0	0	0	0	0	0	0	0	0	0	0	0	0	0	0	0	0	0	0	0	0	0	0	0.213057	0	0	0
Satb1	0.364911	0.852119	0.338609	0.202915	0.0235525	0.22829	0.128708	0	0.144884	0.0793698	0.078982	0.126376	0.133499	0.821251	0.0420334	0.194388	0.31396	0.127436	0	0	0.612205	0.676141	0.0733834	0.381133	0.0266467	0.110018	0.0589375	0.232392	0.304869	0	0.0578455	0.714757	0.227573	0.00764606	0.0855709	0.375363	0.283075	0.208359	0	0.252432	0.0457601	0.600272	0.229895	0.34159	0.5974	0.247354	0.139564	0.402943	0.0742907
Arid3b	0	0	0	0.200644	0.0121354	0	0	0	0	0	0	0	0	0	0	0	0.565838	0	0	0	0	0	0	1	0	0	0	0	0	0	0	0.0477248	0	0	0	0	0	0	0	0	0	0	0	0	0	0	0.0263803	0	0
Slc8a1	0	0	0	0	0	0	0	0	0	0	0	0	0	0	0	0	0	0	0	0	0	0	0	0	0	0	0	0	0	0	0	0	0	0	0	0	0	0	0	0	0	0	0	0	0	0	0	0	0
Eef1e1	0.144932	0.847569	0.0822864	0.0639187	0.222002	0.163275	0	0.504788	0.158948	0.130181	0.497792	0.382512	0.751588	0	0.179619	0.138601	0.0220741	0.0408047	0	0	0.504479	0.542596	0	0	0.206933	0.584082	0.39037	0	0.44036	0	0.105356	0.0814803	0.00781336	0.0821183	0.0114165	0.0373563	0	0.604487	0	0.257396	0.0501491	0	0	0.34764	0.0427898	0.932096	0.266103	0.530435	0.319577
Mllt11	0.116016	0.455051	0.156676	0.198305	0.403769	0.264941	0.315453	0.342294	0.135367	0.581965	0.159239	0.382932	0.269239	0.00143593	0.339557	0.489786	0.206474	0.385932	0.168538	0.391134	0.175941	0.313177	0.59062	0.0368053	0.615721	0.552512	0.217623	0.178736	0.269482	0.152239	0.162539	0.72309	1	0.364774	0.368983	0.426063	0.34159	0.773265	0	0.0754609	0.512586	0.192896	0.590781	0.302491	0.204779	0.342908	0.329473	0.429237	0.294557
2610318N02Rik	0	0	0	0	0	0	0	0	0	0	0	0	0	0	0	0	1	0	0	0	0	0	0	0	0	0	0	0	0	0	0	0	0	0	0	0	0	0	0	0	0	0	0	0	0	0	0	0	0
Lpcat2	0	0	0	0	0	0	0	0	0	0	0	0	0	0	0	0	0	0	0	0	0	0	0	0	0	0	0	0	0	0	0	0	0	0	0	0	0	0	0	0	0	0	0	0	0	0	0	0	0
Cst6	0	0	0	0	0	0	0	0	0	0	0	0	0	0	0	0	0	0	0	0	0	0	0	0	0	0	0	0	0	0	0	1	0	0	0	0	0	0	0	0	0	0	0	0	0	0	0	0	0
Rcan1	0	0.0316027	0.208445	0.130783	0.0499424	0.00901528	0	0	0.288759	0.137985	0.0160368	0.0235509	0	0.494806	0.01705	0.289413	0	0.0303409	0	0.879551	0	0.0379635	0	0	0	0.470899	0.30143	0.764002	0.0161412	0	0	0.0398373	0	0.484121	0.0127333	0	0	0.0165017	0	0	0.0380349	0.0170492	0	0	0	0.681571	0.52867	0	0
Myc	0	0	0	0	0	0	0	0	0	0	0	0.258238	0	0	0	0	0	0	0	0	0	0	0	0	1	0	0	0	0	0	0	0	0	0	0	0	0	0	0	0	0	0	0	0	0	0	0	0	0
Fndc1	0	0	0	0	0	0.149112	0	0	0	0	0.217285	0	0.953992	0	0	0	0	0	0	0	0.105389	0	0	0	0	0	0	0	0	1	0	0	0	0	0	0	0	0	0	0	0	0	0	0	0.041401	0	0	0	0
Chl1	0.00234881	0.00612509	0.113491	0.385671	0.332488	0.0056263	0.0122711	0.246181	0.276223	0.102732	0.369643	0.353178	0.190995	0	0.265067	0	0.261884	0.0741634	0.815612	0.00196532	0.490521	0.247211	0.00269622	0.00155661	0.00281451	0.143044	0.317601	0.0611322	0.310428	0	0.0946585	0.214952	0	0.0927396	0.00163979	0.00619112	0.559997	0.202817	0.0119049	0.480534	0.0571816	0.0415474	0.0593272	0.424255	0.0154726	0.0166656	0.384787	0.0156857	0.0161717
AF529169	0	0	0	0	0	0.13476	0	0	0	0	0	0	0.263937	0	0	0	0	0	0	0	0	0.684077	0	0	0	0	1	0	0	0.077222	0	0	0	0	0	0	0	0	0	0	0	0	0	0	0	0	0	0	0
Aard	0	0	0	0	0	0.0621799	0	0	0	0	0	0	0.0749213	0	0	0	0	0.00645	0	0	0	0	0	0	0	0	0.295584	0	1	0	0	0	0	0	0	0	0	0	0	0.47976	0	0	0	0	0	0	0	0	0
Ifit1	0	0	0	0	0	0	0	0	0	0	0.0143319	0	0	0	0	0	0	0	0.0181131	0	0	0	0	0.0100417	0	0	0	0.0707322	0	0	0	0	0	0	0	0	0	0	0	0	0	0	0	0	0	0	0	0	0
Arhgap44	0.656648	0	0.0293839	0	0	0.112269	0	0	0.210888	0.280528	0.183083	0.201521	0.291652	0	0.0492049	0	0.0718185	0.458503	0	0	0.168084	0.145298	0	0	0	0.190432	0	0.233264	0.450093	0.162815	0.877958	0	0	0.15928	0.429387	0.362549	0.56369	0.6729	0.533293	0.196852	0	0.486659	0.430658	0.0197286	0.0227656	0.0181077	0.282266	0.0339436	0
Ctnnd2	0	0.434739	0.217897	0.507141	0.0502946	0.151304	0	0.06475	0.124902	0.010832	0	0.0496881	0.0360022	0.0622849	1	0	0.0331098	0.413117	0	0	0.0679195	0.38828	0	0.0327581	0.0151181	0.518153	0.0402637	0	0	0	0.0121988	0.230479	0.154723	0.187126	0	0	0	0.0900587	0	0.0329294	0.00876644	0.123585	0.0182721	0.0529436	0.0339999	0	0.0118109	0.0290915	0
Akap13	0	0.0288337	0	0	0	0.138734	0	0	0.271425	0	0	0.274886	0.0625787	0	0	0	0.0326696	0	0	0	0	0.0180238	0	0	0.554881	0	0	0	0	0	0	0.0140669	0	0	0.0993456	0.107891	1	0.0190266	0	0	0.0830655	0.396303	0	0.140352	0	0.0174082	0	0	0
Crhr2	0	0	0	0	0	0	0	0	0	1	0	0	0	0	0	0	0	0	0	0	0	0.0744656	0	0	0	0	0	0	0	0	0	0	0	0	0	0	0	0	0	0	0	0	0	0	0	0	0	0	0
Icam4	0	0	0	0	0	0	0	0	1	0	0	0	0	0	0	0	0	0	0	0	0	0	0	0	0	0	0	0	0	0	0	0	0	0	0	0	0	0	0	0	0	0	0	0	0	0	0	0	0
Cplx1	0.679536	0.620323	0.336163	0.236254	1	0.815904	0.459479	0.507275	0.390607	0.165499	0.247094	0.223018	0.264193	0.00708227	0.304396	0.029817	0.15645	0.129755	0.148408	0.481291	0.449278	0.302923	0.0453929	0.1874	0.0036018	0.479707	0.195938	0.195628	0.186195	0.345839	0.158728	0.491143	0.0036862	0.317111	0.0143134	0.275907	0.404041	0.226663	0.182167	0.180284	0.210422	0.151196	0.450004	0.113522	0.159475	0.441696	0.439074	0.699814	0.198255
2010300C02Rik	0	0.0307136	0.516601	0	0.216556	0	0	0	0.330081	0	0	0.0592958	0.180869	0	0.0306255	0	0.119928	0.0242217	0	0	0.121223	0	0	0	0	0.341883	0	0	0.02209	0	0	0.0775194	0	0.307096	0	0	0	0.033875	0	0	0.628712	0.0272214	0	0.0562799	0.0623457	0.0206624	0.13624	1	0
Barx2	0	0	0	0.145101	0	0.0427249	0	0	0	0	0	0	0	0	0	0	0	1	0	0	0.234127	0	0	0	0	0	0	0	0.144051	0	0	0	0.0492785	0	0	0	0.290753	0	0.0542419	0	0	0	0	0	0	0.771279	0	0	0
Zfp428	0	0.00514391	0.0405487	0.0288366	0.0668903	0.0239167	0.155187	0.114459	0	0.0098661	0.13055	0.0298913	0.0906115	0.0113009	0.0576238	0	0	0.0601586	0.00214136	0.0606099	0.00471079	0.0357628	0	0.172959	0.00340444	0.0363572	0.0415833	0.025503	0.013748	0.169055	0.0285571	0.0578253	0.386359	0.0564216	0.107638	0.010832	0	0.00915213	0	0.0103476	0.00558391	0.10165	0.30068	0.00423577	0.0348914	0.153417	0.0329217	0.125003	0.357748
Hrasls	0	0	0	0.128406	0	0.0964948	0	0	0	0.0360225	0.17633	0	0	0	0	0	0	0	0	0	0	0	0	0	0	0	0	0	0	0	0	0	0	0	0	0	0	0	0	0	0.0239474	0	0	0	0	0.023086	0	0	0
Efna5	0	0.362092	0	0	0	0.0678786	0	0	0	0.231419	0	0.0316646	0	0	0.034386	0	0	0	0	0	0	0.0270225	0	0	0	0	0.0368433	0	0.0434043	0	0	0.4921	0	0	0	0	0	0.938186	0	0	0.53545	0	0	0.720372	0.105002	0.0405992	0.27684	0	0
Tox3	0.0664888	0.00385302	0.0147219	0.00327445	0.0157246	0.137146	0.38058	0.125818	0	0.0101115	0.0814226	0.0685809	0.10271	0.234428	0.0926342	0	0	0.00638109	0	0	0.0472715	0.259878	0.214077	0	0	0.127214	0.0688375	0.0107074	0.0137405	0.284326	0	0.0776739	0	0.00642089	0	0	0.153639	0	0	0.140458	0	0.0047809	0	0.147443	0	0.454374	0.0182059	0.050504	0
Dsg2	0	0	0	0	0	0	0	0	0	0	1	0	0	0	0	0	0	0	0	0	0	0.512825	0	0	0	0	0	0	0	0	0	0	0	0	0	0	0	0	0	0	0.181337	0	0	0	0	0	0	0	0.136958
Neto1	0.38457	0.361396	0.00460572	0.0618686	0.232095	0.0649518	0	0.213351	0.348184	0	0.0251797	0.314679	0.0683232	0	0.273444	0	0.0936943	0.219344	0.00493129	0	0.0770707	0.229214	0	0	0	0.419526	0.237393	0	0.00910308	0.563385	0.084144	0.208871	0	0.106536	0.339938	0	0.0112889	0.00697979	0	0.0313528	0.0441624	0.721859	0	0.161187	0.0363971	0	0.163852	0	0
St6galnac5	0	0	0	0	0	0.186169	0	0	0	0	0	0.0853933	0.756035	0	0	0	0	0	0	0	0	1	0	0	0	0	0	0	0	0	0	0	0	0.0616753	0	0	0	0	0	0	0	0	0	0	0	0	0	0	0
Nceh1	0.133025	0.209687	0.00856561	0.00734849	0	0.0624073	0.0978928	0	0.164679	0	0.073588	0.14322	0.0423773	0	0.0201182	0	0	0.00835355	0.451647	0	0	0.275798	0.128811	0	0	0.0071373	0.174843	0.0345104	0.00725559	0.114748	0	0.186066	0	0	0	0	0	0	0	0.0936121	0.00879989	0.230679	0	0.0129398	1	0.0390234	0.0933886	0	0
Pbx1	0	0	0.0102717	0.116552	0	0	0	0	0	0.124449	0	0.00837371	0	0	0.0520705	0.564926	0.0582784	0	0	1	0	0.019907	0	0.00638524	0	0.0371456	0.00804203	0	0	0	0	0	0	0	0	0	0.659222	0.00778317	0	0	0	0.0202644	0	0.927925	0.0372441	0	0.00734931	0	0
Impa2	0	0	0	0	0	0	0	0	0	0	0	0	0	0	0	0	0	0	0	0	0	0	0	0	0	0	0	0	0	0	0	0	0.248324	0	0	0	0	0	0	0	0.226679	0	0	0	0	0.382419	0	0	0
Lrig1	0	0	0	0	0	0	0	0	0	0	0	0	0	0	0	0	0	0	0	0	0	0.0963104	0	0	0	0	0	0	0	0	0	0	0	0	0	0	0	0	0	0	0	1	0	0	0	0	0	0	0
Prune2	0	0.05348	0.137357	0.0679778	0	0.0509753	0.28674	0	0.0310803	0.269804	0.573084	0.118396	0.0596659	0	0.0705715	0	0	0.0149819	0	0	0	0.0330809	0	0	0	0.00948751	0.0123814	0	0.0308096	0.00685764	0	0.320379	0	0.0684092	0	0	0.00770796	0.132838	1	0	0.0103978	0.0277321	0.208194	0.121497	0.342781	0.0488662	0.32382	0	0
Kcnc2	0	0.196446	0.00966954	0.0275063	0.166341	0.600398	0.125101	0.00337259	0.30033	0.127632	0	0.216944	0.0563337	0.0815865	0.0974127	0.172417	0.0205227	0.00443772	0	0.468392	0	0.078798	0	0.0114915	0	0.0126071	0.0228231	0.102904	0.0185495	0	0.0381804	0.14066	0	0.0497572	0	0	0.0530337	0.0508574	0.0146478	0.015488	0.0809915	0.0536135	0.0256865	0.141779	0.0444209	0.0646708	0.05528	0.102466	0.284997
Fam126a	0	0	0	0	0	0	0	0	0	0	0	0	0	0	0	0	0	0.0424386	0	0	0	0	0	0	0	0.177672	0	0	0	0	0	1	0	0	0	0	0	0	0	0	0	0	0	0	0	0	0.0630119	0	0
Elavl2	0.430972	0.384535	0.0492392	0.142291	0.280426	0.278119	0.313395	0	0.00899164	0.372736	0.10023	0.13972	0.249676	0.118496	0.115649	0.0124132	0.782051	0.160829	0.0200838	0.0212654	0.052692	0.118373	0.162991	0	0	0.226113	0.292957	0.206546	0.0254886	0.0173698	0.215307	0.492891	0.319636	0.230751	0.0565134	0.15788	0.11678	0.0426401	0.549762	0.0292203	0.10342	0.0873754	0	0.259755	0.401107	0.145215	0.0158443	0.208166	0.0711583
Runx1t1	0	0.00739599	0.231656	0.124091	0.0383586	0.149533	0.076476	0.0108028	0.00836184	0.0900021	0.988621	0.0162522	0.0816023	0	0.0650073	0.00928781	0.0527849	0.078936	0.00760665	0	0	0.282478	0	0	0	0.109072	0.547208	0.715038	0.0151701	0	0	0.210709	0	0	0	0	0	0.00845941	0	0	0	0.0611806	0	0	0.313979	0.126417	0.118708	0	0
Nudt7	0	0	0	0	0	0	0	0	0	0	0	0	0	0	0	0	0	0	0	0	0	0	0	0	0	0.059133	0	0	0	0	0	0	0	0	0	0	0	0	0	0	0	0	0	1	0	0	0	0	0
Grik3	0	0.0102836	0.0216212	0.165589	0.326566	0	0	0	0.269071	0.0133652	0	0	0.326749	0	0.205082	0	0.20278	0.0113539	0	0	0.497806	0.220856	0	0	0.906819	0	0.270196	0	0.0714968	0	0.48787	0.0306138	0	0.658905	0.574519	0	0	0.141146	0	0.219247	0.00956848	0.0145829	0.0212169	0	0.0950959	0	0.451202	0	1
Htr1a	0	0.29138	0	0.32018	0	0	0	0	0	0.113998	0	0	0	0	1	0	0	0.0734608	0	0	0	0.102544	0	0	0	0	0.360967	0	0	0	0	0	0	0	0	0	0	0.283415	0	0	0.212945	0	0.114648	0.800471	0	0.817539	0.236952	0	0
Smc2	0	0	0	0	0	0	0	0	0	0	0	0	0.141445	0	0	0	0	0	0	0	0	0	0	0	0	0	0	0	0	0	0	0	0	0	0	0	0	0.179544	1	0	0	0.151901	0	0	0.104433	0.00929842	0	0	0
Stmn3	0.369782	0.17127	0.309421	0.176312	0.3387	0.484488	0.0897644	0.407144	0.430603	0.279192	0.477602	0.221233	0.491345	0.112562	0.309869	0.631412	0.282589	0.171376	0.313582	0.254557	0.310532	0.510579	0.26641	0.279979	0.0679981	0.471994	0.317682	0.429993	0.236773	0	0.268539	0.351587	0.292643	0.583485	0.539863	0.167971	0.0869412	0.440148	0.376714	0.0982214	0.18878	0.221134	0.104268	0.303975	0.237123	0.243656	0.313358	0.516717	0.427847
Tmtc4	0	0	0.145249	0.16675	0	0.0348329	0	0	0	0	0	0.022846	0.101318	0.151066	0	0	0	0	0	0	0.0711614	0	0	0	0	0	0.0155222	0.410513	0.0878568	0	0	0.16568	0	0	0.0214105	0	0	0.175843	0.163378	0	0	0.0494057	0	0.0895351	1	0	0	0	0
Stard13	0	0	0	0	0	0	0	0	0	0	0	0	0	0	0	0	0	0	0	0	0	0	0	0	0	0	0	0	0	0	0	0	0	0	0	0	0	0	0	0	0	0	0	0	0	0.961335	0	0	0
Golga7b	0	0	0.161068	0.054589	0	0	0	0	0.190231	0	0	0.0180801	0	0	0.130279	0	0	0	0	0	0	0.0793976	0	0	0	0	0.169027	0	0	0	0	0.0186366	0	0.173023	0	0.0108288	0	0	0	0	0	0	0.125264	0	0	0	0	0	0.135771
4930452B06Rik	0	0	0.00725065	0	0	0	0	0	0	0	0	0	0.306642	0	0	0	0	0	0	0	0	0.114499	0	0	0	0	0	0	0.0214961	0	0	1	0	0.0386256	0	0	0	0	0	0	0	0.0185427	0	0	0.00674105	0.742278	0	0.00890879	0
Prkg2	0	0	0	0.152769	0.173596	0	0	0	0	0	0	0	0	0	0.0779079	0	0	0	0	0	0.0551278	1	0	0	0	0.129351	0	0	0	0	0	0	0	0	0	0	0	0	0	0	0.065429	0	0	0	0	0.0394222	0.440758	0.0322465	0
Afap1	0	0.0163643	0.00997568	0	0	0	0	0	0.0749733	0.041844	0	0.0228205	0.00853309	0.0503086	0.0136676	0	0.337855	0.00764399	0	0	0	0.292558	0	0	0	0.00581857	0	0	0.0327438	0	0.00702088	0.0136861	0	0	0	1	0	0.00971857	0	0	0.0112734	0.0124955	0	0	0.0178867	0	0.190759	0	0
Frmd4b	0.017481	0.0527644	0.0660232	0.569398	0.147336	0	0.0646099	0.111073	0.0207223	0.0485861	0.125229	0.155613	0.0824237	0.0385536	0.107688	0.303881	0.64014	0.0459919	0.328664	0.056137	0.0290786	0.209875	0.0429347	1	0.0609683	0.0385097	0.196921	0.0472896	0.0419442	0.27267	0.341404	0.55103	0	0.021156	0.0754909	0.0298245	0.0212687	0.0285873	0.0879036	0.0353304	0.108526	0.0551336	0.039305	0.0379959	0.184149	0.0348742	0.119972	0.0427896	0.0470665
Sema3d	0	0	0	0	0	0	0	0	0	0	0	0	0	0	0	0	0	0	0	0	0	0	0	0	0	0	0	0	0	0	0	0	0	0	0	0	0	0	0	0	0	0	0	0	0	0	1	0	0
1190002N15Rik	0	0.0124063	0.38098	0.339053	0.218942	0.0556234	0	0	0	0.0108527	0	0.099166	0.0170472	0.00978607	0.0529193	0	0.104557	0.0650637	0.347588	0	0	0.148705	0	0	0	0.0184327	1	0	0.0208202	0	0	0.0309114	0	0.711796	0	0	0	0.117069	0	0	0.0378775	0.673488	0	0.297051	0	0.0389494	0.835352	0	0
Far2	0	0.0447598	0	0	0	0.0955891	0	0.0309296	0	0.649506	0	0	0.227683	0	0.0245035	0	0	1	0	0	0	0.0513501	0	0	0	0	0	0	0	0	0	0	0	0.0175506	0	0	0.0219182	0	0	0	0.0300106	0.0588058	0.140694	0	0	0	0	0	0.0209457
Cap2	0	0.0382586	0.395593	0.160629	0.52859	0.325771	0.250783	0	0	0.097279	0	0.084071	0.14486	0	0.561778	0.813704	0	0.0506889	0	0.398964	0.280584	0.0393806	0	0	0.319045	0.614744	0.375849	0.632186	0	0	0	0.0161763	0.0202209	0.485762	0	0	0	0.0481355	0	0.515438	0.0415312	0.240525	0.850912	0.0523455	0.293963	0.0360336	0.0223818	0.662636	0
Fgf12	0.0704948	0.327207	0.00827274	0.171703	0.103549	0.129629	0.119186	0.19916	0.0247849	0.10881	0.00646108	0.246749	0.089252	0.0444042	0.151125	0.0888451	0.157196	0.29672	0.826166	1	0	0.25534	0	0.147136	0	0.195692	0.125942	0.0320685	0.265701	0.029895	0.322278	0.119908	0.404239	0.156953	0.438162	0.020517	0.00892188	0.29671	0	0	0.11502	0	0.0138367	0.020829	0.37431	0.420589	0.183601	0.253334	0.00673996
Mdh1	0.611013	0.530802	0.303666	0.268221	0.539144	0.786089	0.336787	0.364293	0.358512	0.385957	0.384563	0.339697	0.388391	0.436629	0.321518	0.294063	0.173646	0.211131	0.426713	0.339606	0.291658	0.22746	0.525772	0.422377	0.275199	0.668721	0.24806	0.391591	0.485356	0.409714	0.59744	0.354948	0.631589	0.542645	0.795881	0.370486	0.380597	0.437967	0.248813	0.566601	0.385359	0.473199	0.798115	0.444384	0.176884	0.342568	0.301272	0.737084	0.201898
Prkacb	0.353735	0.200721	0.146533	0.379425	0.32631	0.819274	0.399525	0.105988	0.164581	0.251602	0.899669	0.401166	0.282665	0.307693	0.138681	0.0887952	0.29267	0.565026	0.429597	0.576668	0.253473	0.0757303	0.491743	0.00811637	0.822081	0.390397	0.228348	0.109826	0.0568099	0.0340932	0.180709	0.450681	0.00205229	0.100689	0.167804	0.0673013	0.205153	0.507334	0	0.388284	0.238318	0.191736	0.303346	0.781584	0.171655	0.101276	0.422734	0.448426	0.0875401
Cdh4	0	0	0.144849	0.059963	0	0	0	0	0.0741963	0.155306	0.00860979	0.362763	0.113264	0.104794	0.205481	0	0.0806374	0.348782	0.0621352	0.453948	0.0839912	0	0	0	0	0.16075	0	0	0.011401	0	0	0.0646297	0.0215437	0	0	0	0.0490136	0.198145	0	0	0.0202805	0.193881	0	0.0116187	0.22703	0.0213283	0.324826	0	0
Pcdh11x	0	0.00637833	0.0671552	0.377727	0	0	0	0	0	0	0.375939	0.0206035	0.00444058	0	0.111795	0	0	0.27535	0	0.00429781	0.146369	0.00414656	0	0	0	0	0.101764	0	0.0160561	0	0	0.132338	0	0.261782	0	0	0	0.0722247	0	0	0	0.0237431	0	0.0654512	0.0574002	0	0.151983	0.143323	0
Syt4	0	0.0602557	0.133235	0.168783	0.123075	0.0683623	0.301184	0	0	0.247078	0	0.0397224	0.176286	0	0.00876208	0	0.310951	0.0384611	0	0	0	0.401668	0.22501	0.284913	0	0.106311	0.177333	0.470503	0.241742	0.269236	0.244616	0.0204726	0.0231388	0.0170344	0	0	0.00689709	0.0419977	0.0235274	0	0.0858505	1	0.307843	0.0193223	0.425124	0.0280801	0.402921	0.16723	0
Pfn2	0.390314	0.409774	0.276224	0.309213	0.140932	0.30547	0.0922054	0.283308	0.26322	0.346978	0.45105	0.349499	0.443922	0.278976	0.339401	0.244912	0.173435	0.766609	0.0427643	0.213013	0.248223	0.222866	0.3203	0.37328	0.00499107	0.638003	0.129824	0.621838	0.241137	0.564559	0.214857	0.501698	0.185896	0.36611	0.298045	0.503104	0.429546	0.686267	0.0265482	0.625737	0.205187	0.329	0.306772	0.112222	0.352233	0.387204	0.377211	0.599261	0.418902
Grhpr	0	0.0246882	0.187663	0.00978062	0.0304739	0.0860056	0.0717977	0	0.0151922	0.0252987	0	0.0122064	0.0578313	0.125375	0.0724844	0.0661333	0.137772	0	0	0	0.0601778	0	0.177781	0	0	0.0844233	0	0.141594	0.100619	0	0	0.0998583	0	0.0193114	0	0	0.0076336	0.234475	0	0.0830519	0.0875785	0.183801	0.260538	0.0527787	0.0501147	0.0166088	0	0.0184916	0
Gmnn	0	0	0	0	0	0	0	0	0	0	0	0	0	0.842786	0	0	0	0	0	1	0	0	0	0	0	0	0	0	0	0	0	0	0	0	0	0	0	0	0	0	0	0	0	0	0	0	0	0	0
Fkbp3	0.122961	0.0526045	0.0860226	0.0439776	0.0442625	0.0628797	0.024108	0.0646851	0.0512656	0.0416224	0.103137	0.0235356	0.0686503	0.0173453	0.0213175	0.084888	0.0148486	0.109532	0.0127424	0.0782359	0.110287	0.0629021	0.0097692	0.0107931	0.0791216	0.0858502	0.074561	0.0307858	0.110814	0.200862	0.099929	0.0704185	0.0477161	0.0475358	0.269365	0.108678	0.131084	0.0642335	0	0.0944577	0.0622487	0.149755	0.0444428	0.0194523	0.0820551	0.0453792	0.0768824	0.123866	0.190309
Sema4f	0	0	0	0.0509606	0	0.118561	0	0	0	0.0401877	0	0.184743	0.114469	0	0.94774	0	0.175798	0	0	0	0	0.328528	0	0	0	0.103143	0.0509006	0	0.0539684	0	0	0	0	0.244987	0	0	0	0	0	0	0	0	0	0.0549993	0.391674	0	0.0620215	0	0
Mmgt2	0	0	0	0.0264093	0	0.0415067	0	0	0	0	0	0	0	0	0.0359788	0	0	0	0	0	0.360731	0	0.027847	0	0	0.0208867	0	0	0	0	0.227873	0	0	1	0	0	0	0.0144714	0	0	0	0	0.0213181	0.540961	0	0	0.176502	0	0
Rnf130	0	0.137864	0	0.0712566	0	0.0312684	0	0	0	0	0	0	0	0	0	0	0.106224	0.355165	0	0	0.286974	0.290453	0	0	0	0	0.240436	0	0	0	0.183926	0	0	0.136145	0	0	0	0	0	0	0	0	0	0	0.503847	0	0.0224034	0	0
Glce	0	0	0	0.0848005	0	0.15854	0	0	0.057685	0	0	0	0.153241	0	0	0	0.103726	0	0	0	0	0	0	0	1	0	0.108118	0	0	0	0	0.67573	0	0	0	0	0	0	0	0.582364	0	0	0	0	0.033014	0	0.0352874	0	0
Unc13c	0	0	0	0	0	0	0.825486	0	0.0197718	0	0.811477	0.16754	0	0	0	0	0	0	0	0	0	0	0	0	0	0	0	0	0	0	0	0	0	0.0253858	0.601699	0	0	0	0	0	0	0	0	1	0.0112237	0	0	0	0
Cdh7	0	0.416686	0.0105838	0.139544	0	0.116251	0	0	0.200581	0.116361	0	0	0	0	0	0	0	0.412871	0	0.434524	0.118614	0.465589	0	0	0	0.246931	0	0.0574872	0.0224128	0	0	0.0254107	0.0190585	0.011446	0	0.0236238	0	0	0	0.113381	0.302278	0.0198858	0.172435	0	0.134948	1	0.259633	0.19835	0
Cpne5	0	0	0.248612	0.0346059	0	0	0.0350434	0	0.0976668	0.0765853	0.548171	0.530174	0.0524893	0.0339556	0.0733122	0.71649	0	0.353248	0.05625	0	0.443628	0.00472722	0.0993048	0.296596	0	0.158454	0.228	0.46021	0.36609	0.013833	0	0.0849881	0	0.369069	0	0.080849	1	0.0274462	0	0.695422	0.185892	0.306769	0.0436871	0.0683986	0.103323	0.337865	0.0731348	0.0141607	0
Dtx2	1	0	0	0	0	0.148538	0	0	0	0.0858168	0	0.0771089	0	0	0	0	0	0	0	0	0	0	0	0	0	0	0	0	0	0	0	0.478604	0	0	0	0	0	0	0	0	0	0	0	0	0	0.0829201	0	0	0
Ptpru	0	0	0	0.298534	0	0	0	0	0	0.152045	0.412894	0	0.0870403	0	0	0	0	0	0	0	0	0	0	0	0	0.0841673	0.218253	0	0	0	0	0	0	0	0	0	0	0	0	0	1	0	0	0	0.594569	0	0	0	0
Nme1	0.234589	0.258342	0.129795	0.169568	0.0438651	0.343018	0	0.170595	0.0450044	0.104838	0.170034	0.0755802	0.134431	0.108039	0.0142265	0.34554	0.165506	0.259915	0.0333529	0.232492	0.0626758	0.454653	0	0.0112063	0.36448	0.339165	0.352286	0.121838	0.384806	0.0140712	0.39859	0	0.614438	0.071328	0.199272	0.524379	0.0351223	0.246531	0.388369	0.21617	0.0149347	0.284517	0.164254	0.0575163	0.156875	0.237559	0.288922	0.117769	0.0153333
Nrxn1	0.131725	0.0575232	0.014178	0.162161	0.0547372	0.21039	0.0296303	0	0	0.23277	0.0369355	0.123698	0.0659552	0	0.12116	0.0657548	0.0270105	0.0145301	0	0.151709	0.0543598	0.0683061	0	0.0403332	0	0.0277525	0.0345712	0	0.0477332	0	0.180839	0.112121	0.200255	0.0699367	0.0636019	0	0.0802222	0.033504	0.0134376	0.00384294	0.240904	0.0595238	0.0524209	0.0635289	0.0194372	0.0176594	0.0299456	0.0178065	0.00146836
Grik4	0	0	0	0	0	0	0	0	0	0	0	0	0	0	0	0	0	0	0	0	0	0	0	0	0	0	0	0	0	0	0	0	0	0	0	0	0	0	0	0	0.0403137	0	0	0	0	0	0	0	0
Pde4b	0	0.00460349	0.00977187	0.0518885	0	0	0	0	0	0	0	0	0	0	0	0	0.154226	0.00698863	0	0	0	0.00374091	0	0	0	0	0.103285	0	0.00386277	0	0	0.00521363	0	0.112881	0	0.0043623	0	0.00888534	0.529178	0	0	0	0.212585	0.0049207	0.00454254	0	0	0	0
Hdac9	0	0	0	0	0	0.0888719	0	0	0	0	0	0.0053151	0	0	0	0	0	0	0	1	0	0	0	0	0	0	0	0	0	0	0.161512	0	0	0	0	0	0	0	0	0	0	0	0	0	0	0	0.00544235	0	0
Csmd3	0	0	0	0.0669428	0	0	0	0	0	0	0	0	0.0711869	0	0	0	0	0	0	0	0	0	0	0	0	0	0	0	0	0	0	0.0173848	0	0	0	0	0	0	0	0	0	0.0238086	0	0	0	0.0225899	0	0	0
Pnoc	0	0	0	0	0	0	0	0	0	0	0	0	0	0	0	0	0	0	0	0	0	0	0	0	0	0	0	0	0	0	0	0	0	0	0	0	0	0	0	0	0	0	0	0	0	0	0	0	0
Sostdc1	0	0	0	0	0	0	0	0	0	0	0	0	0	0	0	0	0	0	0	0	0	0	0	0	0	0	0	0	0	0	0	0	0	0	0	0	0	0	0	0	0	0.159891	0	0	0	0	0	0	0
Fam163a	0	0	0	0	0	0	0	0	0	0	0	0	0	0	0	0	0	0	0	0	0	0	0	0	0	0	0	0	0	0	0	0	0	0	0	0	0	0	0	0	0.0249302	0	0	0	0	0	0	0	0
Cpne2	0	0	0.00587135	0.0132996	0	0.013611	0	0.0838902	0	0	0	0	0.0190032	0	0	0	0	0	0	0	0	0.00702405	0	0	0	0	0	0	0.00580228	0	0	0.00704828	0	0	0	0	0	0.090461	0	0	0.0168894	0.0128702	0	0	0	0	0.0746827	0	0
Ngf	0	0.20636	0	0	0	0.731141	0	0	0	0	0	0	0	0	0	0	0	0	0	0	0	0	0	0	0	0	0	0	0	0	0	0	0	0	0	0	0	0	0	0	0.0840044	0	0	0	0	0.129572	0	0	0
Rxfp1	0	0	0.00743503	0	0	0	0	0	0	0	0	0	0	0	0	0	0	0	0	0	0	0	0	0	0	0	0.00636686	0	0	0	0	0	0	0	0	0	0	0	0	0	0	0	0	0	0	0	0	0	0
Slc5a7	0	0	0.0176502	0	0	0	0	0	0	0	0	0	0	0	0	0	0	0	0	0	0	0	0	0	0	0	0	0	0	0	0	0	0	0	0	0	0	0	0	0	0	0	0	0	0	0	0	0	0
Creb3l1	0	0	0	0	0	0	0	0	0	0.0183875	0	0	0	0	0	0	0	0	0	0	0	0	0	0	0	0	0	0	0	0	0	0	0	0	0	0	0	0	0	0	0	0	0	0	0	0	0	0	0.0853718
Mybpc1	0	0	0	0	0	0.0173791	0	0	0	0	0	0	0	0	0	0	0	0	0	0	0	0	0	0	0	0.0475086	0.00951804	0	0	0	0	0	0	0	0	0	0.00929678	0.00921168	0	0	0.0087426	0	0	0	0	0.0303413	0	0	0
Scn7a	0	0	0	0	0	0	0	0	0	0	0	0	0	0	0	0	0	0	0	0	0	0	0	0	0	0	0	0	0	0	0	0	0	0	0	0	0	0	0	0	0	0	0	0	0	0	0	0	0
Aqp5	0	0	0	0	0	0	0	0	0	0	0	0	0	0	0	0	0	0	0	0	0	0.0441061	0	0	0	0	0	0	0	0	0	0	0	0	0	0	0	0	0	0	0	0	0	0	0	0.066266	0	0	0
Pcdh20	0	0	0	0	0	0	0	0	0	0	0	0	0	0	0	0	0	0	0	0	0	0	0	0	0	0	0	0	0	0	0	0	0	0	0	0	0	0	0	0	0	0	0	0	0	0	0	0	0
Prok2	0	0	0	0	0	0	0	0	0	0	0	0	0	0	0	0	0	0	0	0	0	0	0	0	0	0	0	0	0	0	0	0	0	0	0	0	0	0	0	0	0	0	0	0	0	0	0	0	0
Ttyh2	0	0	0	0	0	0	0	0	0	0	0	0	0	0	0	0	0	0	0	0	0	0	0	0	0	0	0	0	0	0	0	0	0	0	0	0	0	0	0	0	0	0	0	0	0	0	0	0	0
Kcnt2	0	0	0	0	0	0	0	0	0	0	0	0	0	0	0.0099102	0	0	0	0	0	0	0.168221	0	0	0	0	0	0	0	0	0	0	0	0.104647	0	0	0	0	0	0	0.0291299	0	0	0	0	0.0200586	0	0	0
Arpp21	0.00215362	0.0552311	0.197693	0.0965675	0.00409135	0.00679917	0	0.11165	0.015839	0.0430491	0.0301781	0.018096	0.0661666	0	0.0138506	0.259274	0.00210927	0.0116847	0	0	0.0508186	0.00806267	0	0	0	0.143918	0.00293144	0	0.0244209	0	0.0557994	0.00719154	0	0.0173215	0	0	0.00231266	0.0175899	0	0	0.0150786	0.082074	0	0.020928	0.00731016	0.0176512	0.0113855	0.117488	0
Sorcs3	0	0	0	0	0	0	0	0	0	0.0627851	0	0	0	0	0.010084	0.469586	0	0	0	0	0	0	0	0	0.535064	0	0	0	0	0	0	0	0	0	0	0	0	0	0.0129969	0	0	0	0	0	0	0.0122462	0	0	0
Id2	0	0.00657716	0.06536	0.170497	0.116222	0.0105487	0	0.48034	0.026175	0.00946132	0.0655208	0.0134894	0.00696223	0	0.00906826	0	0	0.0193646	0	0	0	0.0201913	0	0	0	0.0955486	0.00728722	0	0.0196226	0	0	0.0244986	0	0.0201813	0	0	0	0.045137	0.368287	0	0.0368888	0.0362714	0	0.0199975	0.0461517	0.036709	0.0409437	0.0947734	0
Sp8	0	0	0	0	0	0	0	0	0	0	0	0	0	0	0	0	0	0	0	0	0	0	0	0	0	0	0	0	0	0	0	0	0	0	0	0	0	0	0	0	0	0	0	0	0	0	0	0	0
Plcz1	0	0	0	0	0	0	0	0	0	0	0	0	0	0	0	0	0	0	0	0	0	0	0	0	0	0	0	0	0	0	0	0	0	0	0	0	0	0	0	0	0	0	0	0	0	0	0	0	0
Zbtb16	0	0	0	0.0714455	0	0	0	0	0	0	0	0	0	0.032399	0	0	0	0	0	0	0	0	0	0	0	0.0960587	0	0	0	0.374582	0	0	0	0	0.567432	0	0	0	0	0	0	0	0	0	0	0	0.0481345	0	0
Ppm1h	0	0.0432548	0.00773199	0.00631329	0	0.0380893	0	0	0	0	0.0106685	0	0.034827	0	0	0	0	0.00502705	0	0	0	0.012025	0.00549948	0	0	0.00714065	0.0201788	0.0936861	0.0238783	0.134815	0	0.00670359	0	0.00487774	0.190227	0	0.25433	0.00878816	0.00568902	0	0.021315	0.00423721	0	0.0837103	0.00449286	0.00714723	0.00384179	0.0657707	0
Pde5a	0	0	0	0	0	0.192077	0	0	0	0	0	0	0	0	0	0	0	0	0	0	0	0	0	0	0	0	0	0	0	0	0	0.0291116	0	0	0	0	0	0	0	0	0	0	0	0.0549518	0.0281826	0	0	0	0
Cacna1h	0	0	0	0.0219211	0	0	0	0	0	0	0	0	0	0	0	0	0	0	0	0	0	0	0	0	0	0	0	0	0	0	0	0	0	0	0	0	0	0	0	0	0	0	0	0	0	0	0.101916	0	0
Kcnip4	0	0.0162888	0.0101424	0.0186515	0	0.107587	0	0.0610492	0	0	0	0.00859049	0.00716227	0	0.0214757	0	0	0.00989133	0	0	0	0.0800822	0	0	0	0.270515	0.0126332	0	0.00956753	0	0	0.0073791	0	0	0	0	0	0.0181651	0	0	0.0198924	0.0101057	0.0185845	0.0292509	0.0115727	0.0102277	0	0	0
Col15a1	0	0	0	0	0	0	0	0	0	0	0	0	0	0	0	0	0	0	0	0	0	0	0	0	0	0	0	0	0	0	0	0	0	0	0	0	0	0	0	0	0	0	0	0	0	0	0	0	0
Npy1r	0.0240808	0.0106382	0.0172051	0.0875524	0	0.0113008	0.0239925	0.0284792	0.0177318	0.0122307	0	0.0130242	0.012251	0.0511473	0	0	0.123232	0	0.0211008	0	0	0.0234646	0	0.0521397	0	0	0.0387276	0	0	0.0111913	0	0.0137693	0	0.0144718	0	0.0172814	0	0	0	0	0	0	0	0	0.0791798	0.0214703	0.0164135	0	0.0252312
Trib2	0	0	0.0213241	0.0712505	0	0	0	0	0	0	0	0	0	0	0.0208685	0	0	0	0	0	0	0.0306127	0	0	0	0	0	0	0	0	0	0	0	0	0	0	0	0	0	0	0	0.0467432	0	0	0	0.0506863	0	0	0
Dab1	0	0.0047427	0	0.0598823	0	0	0	0	0	0	0.104956	0.0696772	0.0350047	0	0	1	0	0.00598439	0.197102	0	0	0	0	0	0	0.0720306	0.00525472	0	0	0	0	0.00429704	0	0.00516147	0.00439513	0	0	0	0.133191	0	0.225058	0	0	0.0417148	0.0438575	0.00850834	0.00457342	0	0
Ddah1	0	0	0.00166795	0.0114224	0	0.0370554	0	0	0.0102941	0.0526691	0	0.0019425	0.0588435	0	0.00647483	0	0.193221	0	0	0	0	0	0	0	0	0	0.00516914	0	0.00370873	0	0	0	0	0	0	0	0	0	0.0116587	0	0.00639732	0.011578	0	0.00209977	0	0.0023127	0	0	0.0482412
Lrp1b	0	0	0	0	0	0.0186127	0	0	0	0	0	0	0	0	0	0	0	0	0	0	0	0	0	0.0540699	0	0	0.0220014	0	0	0	0	0	0	0	0	0	0	0	0	0	0	0	0	0.0291098	0.103012	0	0	0	0
Vwc2l	0	0	0	0	0	0	0	0	0	0	0	0.0054007	0	0	0	0	0	0.0520094	0	0	0	0	0	0	0	0.00450811	0	0	0	0	0	0	0	0	0	0	0.0370547	0	0	0	0.00778154	0	0	0	0	0.00750164	0	0	0
Tmem200a	0	0.0127074	0.0117706	0.00950752	0	0.0889343	0	0	0	0	0	0.00761559	0.0706906	0	0.012543	0	0	0.0127546	0	0	0	0.00751011	0	0	0	0.00991681	0.00895958	0	0.0174482	0	0	0	0	0.0176011	0	0	0	0.0158559	0	0	0.0300969	0.00860053	0	0.0118543	0	0	0.00857771	0	0
Necab1	0	0.00587304	0.117781	0.00885646	0.257607	0.0108262	0.0146399	0.37875	0	0.00572471	0	0.0124447	0.458529	0	0.00715757	0	0.00694347	0.002779	0	0	0	0.393738	0	0	0.639118	0.284491	0.00836625	0	0	0	0	0.027746	0	0.00719056	0	0	0	0.0143946	0	0	0.187847	0.0124926	0	0.0150665	0.029142	0.0256819	0.0407765	0	0
Parm1	0	0	0	0	0	0.222842	0	0	0	0	0	0.0442879	0.0574384	0	0.0781531	0	0	0.11126	0	0	0	0.0409448	0	0	0	0.0443619	0.0806367	0	0.0939523	0	0	0	0	0.0479803	0	0	0	0.0384202	0	0	0.0729276	0	0	0.0382988	0	0.105457	0	0	0
Htr2c	0	0	0	0	0	0	0	0	0	0	0	0	0	0	0	0	0	0	0	0	0	0	0	0	0	0	0	0	0	0	0	0	0	0	0	0	0	0	0	0	0.0108237	0	0	0	0.00839577	0	0	0	0
Lrrc4c	0	0.012419	0.0174218	0.00666578	0	0.0242088	0	0.00181228	0	0.0380704	0	0.0158401	0.0204776	0	0.0230319	0	0	0.00625965	0	0.00467782	0	0.00482661	0	0	0	0.0864636	0.0035895	0.00191556	0.0140453	0	0	0.00978435	0	0.0843253	0	0	0	0.25661	0	0	0.0114298	0.00803985	0	0.0281655	0.00980366	0.00593313	0.0105699	0	0
Rgs3	0	0	0	0.0572201	0	0	0	0	0	0.053829	0	0	0	0	0	0	0	0	0	0	0	0	0	0	0	0	0	0	0	0	0	0.0146717	0	0	0	0	0	0	0	0	0	0	0	0	0	0	0	0	0
Slc1a2	0.0834995	0.0706324	0.0303994	0.0056397	0	0.0206821	0	0	0.141366	0.0059234	0	0.036173	0	0	0.00724347	0.0623761	0.0967958	0	0	0	0	0.0820645	0	0.00599102	0.0247369	0.00925109	0.0394523	0	0.252744	0.00752259	0	0.00423109	0.0472042	0.0133409	0	0	0	0.00500752	0.965194	0	0.0190101	0	0	0.112812	0.0147459	0	0.184407	0	0
Cryab	0	0	0	0	0	0	0	0	0	0	0	0.117508	0	0	0	0	0	0	0	0	0	0	0	0	0	0.0108412	0	0	0	0	0.192951	0.227376	0	0.00893373	0	0	0	0	0	0	0	0.0174613	0	0	0	0	0	0	0
Fam49a	0	0.0051681	0.00643595	0.0146094	0	0.0958489	0	0	0.015706	0.00669093	0.12018	0.00374767	0.00852162	0.00347868	0.0288583	0	0	0.384585	0	0	0	0.00797948	0	0.140635	0.048023	0.00580153	0.0801645	0.262182	0.194277	0	0.110615	0.00421421	0	0.248529	0	0	0	0.0106401	0	0	0.0126229	0.00513014	0	0.0194452	0.144423	0.0073013	0.00732593	0.0924602	0
Vsnl1	0.052281	0.166484	0.188292	0.214378	0.203613	0.268594	0.0176895	0.0042248	0.149979	0.18585	0.192584	0.114081	0.245035	0.16881	0.195075	0.410602	0.00291699	0.338257	0.0042336	0.509374	0.142256	0.171446	0.0345852	0.0806904	0.171677	0.648116	0.102052	0.100106	0.330917	0.226798	0.207376	0.0785436	0.0029938	0.146341	0.082061	0.170726	0.0692684	0.257745	0.043901	0.156217	0.148109	0.125901	0.299862	0.0789041	0.201931	0.086081	0.119139	0.172026	0.114145
Plekha2	0	0	0	0	0	0	0	0	0	0	0	0	0	0	0	0	0	0	0	0	0	0	0	0	0	0	0	0	0	0	0	0	0	0	0	0	0	0	0	0	0	0	0	0	0	0	0	0	0
Olfm1	0.0897433	0.0900843	0.229255	0.075147	0.147967	0.243976	0.135201	0.113173	0.103478	0.0653409	0.0250239	0.0462719	0.130659	0.00355291	0.0355145	0.399447	0.0571681	0.0660999	0.00210944	0.0566354	0.0581966	0.147935	0.256303	0.166309	0.0914122	0.299535	0.0717382	0.0522432	0.0280311	0.0214215	0.0673847	0.0221052	0.387148	0.108481	0.00220301	0.204163	0.0542441	0.132016	0.0947362	0.00849449	0.0996235	0.0549576	0.349595	0.0860205	0.0311121	0.0276925	0.0421857	0.26612	0.144173
Shisa9	0	0.0140654	0	0.0318755	0	0	0	0	0	0	0	0	0.303217	0	0	0	0	0	0	0	0	0	0	0	0	0	0	0	0.00524542	0	0	0	0	0	0	0	0	0	0	0	0.0114514	0	0	0	0	0	0	0.228762	0
Cttnbp2	0	0.188813	0.0418922	0.142255	0	0.0186759	0	0	0	0.0385116	0	0.0931972	0.0104299	0	0	0.455263	0	0.536353	0	0	0	0.0994624	0.0168082	0	0	0	0.00840993	0	0.0159228	0	0	0.0146141	0	0.0207808	0	0	0	0	0	0.0283202	0	0.023546	0.0117845	0	0.0224699	0.019362	0.032023	0.126498	0
Sorcs1	0	0	0	0.351433	0	0	0	0	0	0	0	0	0	0	0	0	0	0	0	0	0	0	0	0	0	0	0	0	0	0	0	0	0	0.0211953	0	0	0	0	0	0	0.0181213	0	0	0	0	0	0	0	0
Edil3	0	0.00893045	0.0235906	0.031423	0	0	0	0.0101994	0	0	0	0	0	0	0	0	0.0131089	0	0.0482203	0	0.204671	0.0284237	0	0.0233502	0	0	0.0395783	0	0.00999135	0	0	0.0195539	0	0	0	0	0	0.0255362	0	0	0.00727077	0	0	0	0.030549	0.0128503	0.010047	0	0
Acvr1c	0	0	0	0	0	0	0	0	0	0	0	0	0	0	0	0	0	0	0	0	0	0	0	0	0	0	0	0	0	0	0	0	0	0	0	0	0	0	0	0	0	0	0	0	0	0	0	0	0
Ntrk3	0	0.0466156	0.026387	0.133443	0.286737	0.309775	0	0	0	0	0	0.0354582	0.103142	0	0.0278097	0	0	0.0593856	0	0	0	0.421062	0	0	0	0	0.029797	0	0	0	0	0.0243665	0	0.0307316	0	0	0	0.0246084	0	0	0.0642269	0.0177974	0	0.0398622	0	0.0534735	0.0121024	0	0
Tnfaip8l3	0	0	0	0	0	0	0	0	0	0	0	0	0.0138979	0	0	0	0	0	0	0	0	0	0	0	0	0	0	0	0	0	0	0	0	0	0	0	0	0	0	0	0.00712613	0	0	0	0	0	0	0	0
Cacna2d1	0	0.00500633	0.428621	0.0161226	0	0.00821185	0	0	0	0.00394145	0	0.00990098	0.00412744	0	0.00679462	0	0	0	0	0.00451786	0	0.00813654	0	0	0	0.0095043	0.0104003	0	0.010502	0	0	0.0147416	0	0.0119183	0	0	0	0.0150311	0	0	0.0203796	0.0139769	0	0.0342483	0.00395203	0.00491163	0.00929319	0.0429885	0
Fam19a2	0.0502884	0.00796399	0	0.011658	0.0261308	0.249548	0	0	0	0	0	0.0114548	0.0087545	0	0.00673794	0.0803393	0	0.00799356	0	0	0	0.0141202	0	0	0.00702327	0.0109959	0	0	0	0	0	0.00983949	0	0	0	0	0	0.0136636	0	0	0.0282934	0.0107802	0	0.00742932	0.00457225	0.0215933	0	0	0
Zcchc24	0	0	0	0.256022	0	0	0	0	0	0	0	0	0	0	0	0	0	0.453067	0	0	0	0	0	0	0	0	0	0	0	0	0	0	0	0	0	0	0	0	0	0	0	0	0	0	0	0	0	0	0
Ldoc1	0	0	0	0	0	0	0	0	0	0	0	0	0	0	0	0	0	0	0	0	0	0	0	0	0	0	0	0	0	0	0	0	0	0	0	0	0	0	0	0	0	0	0	0	0	0	0	0	0
Cav2	0	0	0.0339742	0	0	0	0	0	0	0	0	0	0.0729216	0	0	0	0	0	0	0	0	0	0	0	0	0	0.0192496	0	0.0106025	0	0	0	0	0	0	0	0	0	0	0	0.015431	0	0	0	0	0.0099173	0	0	0
Gabra1	0.143038	0.124927	0.0354646	0.023364	0.314173	0.590688	0	0.041064	0	0.0316951	0.00286993	0.0328427	0.0918278	0	0.0936667	0.00252062	0	0.0441708	0.012477	0.00908259	0.0411862	0.0591936	0.00461945	0	0	0.0236763	0.0468348	0.00446316	0.0221685	0.00532703	0	0.0728367	0	0.0219236	0	0.00238432	0	0.0233112	0	0	0.0583831	0.0215424	0.125587	0.0245285	0.034561	0.0367321	0.0155407	0.0353769	0.0899445
Insig1	0	0	0	0.20741	0	0	0	0	0	0	0	0	0	0.207722	0	0	0	0	0	0	0	0	0	0	0	0	0	0	0.0810618	0	0	0	0	0.214653	0	0	0	0	0	0	0	0	0	0	0	0.336991	0	0	0
Car4	0	0	0	0	0	0	0	0	0	0	0	0.00884199	0	0	0	0	0	0	0	0	0	0.00871952	0	0	0	0.0239133	0	0	0	0	0	0	0	0	0	0	0.0397491	0.0184093	0	0	0.513235	0.0199711	0	0	0	0.0210542	0.0153913	0	0
Qpct	0	0	0	0	0	0	0	0	0	0.398686	0	0	0	0	0	0	0	0	0	0.592024	0	0	0	0	0.182652	0.0744294	0	0	0	0	0	0	0	0	0	0	0	0	0	0	0	0	0	0.0167627	0	0	0.229907	0	0
Gabrb2	0	0	0	0	0	0	0	0	0	0	0	0	0	0	0.028526	0	0	0	0	0	0	0	0	0	0	0	0	0	0	0	0	0	0	0	0	0	0	0	0	0	0.245558	0	0	0	0	0	0	0	0
Cadps2	0	0	0	0	0	0	0	0	0	0	0	0.00621881	0	0	0.00487738	0	0	0	0	0	0	0	0	0	0	0	0.00464527	0	0	0	0	0.00332383	0	0.00748589	0	0	0	0	0	0	0.00341345	0	0	0	0	0.00575867	0	0	0
Enho	0	0.0122526	0.00734365	0.0118635	0	0.0353093	0.0744596	0.114905	0.0454694	0.0176536	0.156897	0.0327844	0.0398782	0	0.0111794	0	0	0.175067	0	0	0.092108	0.0292847	0	0.183237	0.0176632	0.00809081	0.00878408	0	0.0108859	0	0	0.00979523	0	0.26012	0	0	0	0.185484	0	0	0.0234718	0.0339838	0.0443429	0.00739589	0.0193446	0.135765	0	0.0496654	0.0486119
Cd24a	0	0.00307897	0	0	0	0.216831	0	0	0	0.109429	0	0	0	0	0	0	0	0	0	0	0	0	0	0	0	0	0	0	0.00442895	0	0	0.00438373	0	0	0	0	0	0.00301857	0	0	0.0214865	0	0	0	0.00347223	0	0	0	0
Usp28	0	0	0	0.198598	0	0	0	0	0	0.161287	0	0	0.165451	0.118723	0	0	0	0	0	0	0	0	0	0	0	0	0	0	0	0	0	0.392057	0	0	0	0	0	0	0	0	0	0	0	0	0	0	0	0	0
Camk2d	0	0.0204943	0.502706	0.265836	0	0.00647432	0.00614931	0.221165	0	0.070516	0.0844632	0.00525407	0.0083439	0	0.0105962	0.101484	0	0.0106852	0	0	0.0603278	0.0587522	0.136971	0	0	0.0191718	0.163994	0	0.018152	0	0	0	0	0.00704739	0	0.00611386	0	0.00586025	0	0	0.0101967	0.306569	0	0	0	0.0116172	0.0903048	0.0916149	0
Pcsk2	0	0.0200107	0	0.0155142	0.045299	0	0	0	0	0.141789	0	0.118725	0.045216	0	0	0	0	0	1	0	0	0	0	0	0	0.0726756	0.0461897	0	0.0167909	0	0	0.291596	0	0	0	0.83434	0	0.0658027	0	0	0	0	0	0	0.0131638	0	0	0	0.0109588
Nell2	0.0177242	0.170735	0.410112	0.24703	0.0157155	0.208458	0	0	0	0.22494	0.0118144	0.194767	0.24861	0	0.0529651	0	0	0.055732	0	0.0292968	0.0910265	0.492237	0	0	0	0.043136	0.0625073	0	0.0548136	0	0	0.0134514	0	0.0155515	0	0.0234477	0.133973	0.104434	0	0.0116234	0.0701065	0.0221062	0	0.0583998	0.0632877	0.0652542	0.0140302	0	0
Fry	0	0.0254267	0	0.0482913	0.425303	0.0162551	0	0.0317292	0	0.0157409	0	0.0270772	0	0.0905113	0	0.155745	0.576484	0.0237542	0.021984	0.0320065	0.0165321	0.0317883	0.0642578	0.0418681	0	0.0335802	0.0151694	0	0.0328238	0	0	0.0478469	0	0	0.0731065	0.0370685	0	0.0369125	0	0	0	0.029123	0.022598	0.0133803	0.209984	0.012281	0.0330065	0	0.0527679
Fgf1	0	0	0.0207484	0	0	0	0	0	0	0	0	0	0	0	0	0	0	0	0	0	0	0	0	0	0	0	0	0	0.0118294	0	0	0	0	0.0120823	0	0	0	0	0	0	0	0	0	0	0	0	0	0	0
Slitrk2	0	0.0073715	0	0.0136283	0	0.115003	0	0	0	0	0	0	0.0418665	0	0.0076226	0	0	0	0	0	0	0	0	0	0.0047045	0	0	0	0	0	0	0	0	0	0	0	0	0	0	0	0	0	0	0	0.00969854	0.00674994	0.0319285	0	0
Rab3c	0.0738751	0.01881	0.00998206	0.0676229	0.331689	0.019798	0.00268631	0.00221952	0	0.129682	0	0.073626	0.0381234	0.384533	0.070205	0	0.0183875	0.0191454	0.0225413	0.247407	0	0.0138525	0	0.216493	0.134601	0.0349337	0.153375	0	0.0187428	0	0.195959	0.0103853	0.554326	0.352643	0	0.00427045	0	0.173966	0	0	0.02345	0.0240692	0	0.118124	0.0301616	0.111187	0.0119035	0	0
Rbms3	0.602383	0.0839217	0.0492353	0.0984772	0.115219	0.0270483	0	0	0	0.0641985	0.0915667	0.00335975	0.0156865	0.00471688	0.00790508	0.00401459	0	0.115164	0.109625	0	0.0963995	0.00966353	0	0	0	0.0174999	0.003388	0	0.00855284	0	0.0320574	0.0535636	0	0.00711795	0.386443	0	0	0.00641216	0.00367922	0.232419	0.273301	0.00505902	0.00461253	0.00639189	0.00321855	0.00586674	0.0598592	0.017814	0
Magi3	0	0	0	0.0229877	0	0	0	0	0	0	0	0.165168	0	0	0	0	0	0	0	0	0	0	0.0594894	0	0	0	0	0	0.0134764	0	0	0	0	0	0	0	0	0	0	0	0	0	0	0	0	0.025211	0.265608	0	0
B130024G19Rik	0	0	0	0	0	0	0	0	0	0	0	0	0	0	0	0	0	0	0	0	0	0	0	0	0	0	0	0	0	0	0	0	0	0	0	0	0	0	0	0	0	0	0	0	0	0	0	0	0
Inpp5f	0.0308063	0.238612	0.0522194	0.0441192	0	0.109804	0	0.644436	0.0248511	0.139671	0.0343526	0.0073095	0.0386781	0.228378	0.094935	0.227165	0	0.0597408	0	0.00725773	0.0398939	0.0508182	0	0.084535	0.107786	0.00380729	0.00933656	0.126398	0.0141418	0.188886	0	0.186052	0	0.353501	0	0	0.0110763	0.104247	0	0.0362421	0.114827	0.243243	0	0.0932984	0.027309	0.0181013	0.0742462	0.041667	0.188687
Atp8a1	0.889643	0	0.0192935	0.100619	0	0	0	0.0853216	0.405312	0	0.703994	0.0168519	0.143624	0.15701	0	0	0	0	0	0	0	0.0720136	0.150401	0	0	0.0146294	0.0981856	0	0	0	0.53189	0.024705	0.937652	0.0129827	0.362188	0	0.0493702	0	0	0.0241828	0.0305246	0.021146	0	0.0495484	0.0807186	0	0	0	0
Npy2r	0	0.0279907	0	0	0	0	0	0	0	0.0605693	0	0	0	0	0	0	0	0	0	0	0	0	0	0	0	0	0	0	0.00741692	0	0	0	0	0	0	0	0	0.00505505	0	0	0	0.340002	0	0	0.268642	0	0	0	0
Hsd11b1	0	0	0	0	0	0	0	0	0	0	0	0	0	0	0	0	0	0	0	0	0	0	0	0	0	0	0	0	0	0	0	0	0	0	0	0	0	0	0	0	0	0	0	0	0	0	0	0	0
Kcnip3	0	0.026318	0.0229192	0.111559	0	0	0	0	0	0	0	0.029361	0.0185451	0	0.0188408	0	0	0.0312925	0	0	0	0	0	0	0	0	0	0	0.0203846	0	0	0	0	0	0	0	0	0.0208399	1	0	0.0131858	0.0602878	0	0	0.0543363	0	0	0	0
Kcnn2	0	0	0.0165335	0.0267094	0	0	0	0	0	0	0	0.0117669	0	0	0	0	0	0.0161241	0	0	0	0	0	0	0	0	0	0	0.0108927	0	0	0.113205	0	0.0216329	0	0	0	0	0	0	0	0.0120807	0	0	0	0	0	0	0
Gfra1	0	0	0	0.357704	0	0	0	0	0	0	0	0	0.808611	0	0	0	0	0	0	0	0	0	0	0	0	0	0	0	0	0	0	0	0.0847352	0	0	0	0	0	0	0	0	0	0	0	0	0.0493458	0	0	0
Fbln2	0	0	0	0	0	0	0	0	0	0	0	0	0	0	0	0	0.027698	0	0	0	0	0	0	0	0	0	0	0	0	0	0	0	0	0	0	0	0	0	0	0	0	0	0	0	0	0	0	0	0
Ccdc36	0	0.399233	0	0.207791	0.105689	0.0926065	0	0.184414	0	0.0698475	0	0.195397	0.0842259	0.0661637	0.084443	0	0.350882	0.0734645	0.0479927	0.0989861	0.302194	0.0884802	0	0.496655	0.0586792	0	0.0402122	0	0.213179	0.14477	0.344409	0.120573	0	0.0806429	0	0	0.0785548	0.207562	0.609683	0	0.0492481	0.180137	0.103086	0	0.133703	0.237383	0.187825	0	0
Igsf3	0	0	0	0	0	0	0.164568	0	0	0	0	0.033336	0	0	0.0252114	0	0.583859	0	0.389266	0	0	0.0161436	0	0.0434255	0	0	0.0440214	0	0	0	0.0524629	0.0130903	0	0	0.0167364	0.0216774	0	0.0588715	0	0	0	0.0313728	0	0	0	0.0226795	0	0	0
Gad1	0.443159	0.116865	0.324938	0.152141	0.324091	0.400171	0.465092	0.452059	0.673735	0.910821	0.248686	0.585947	0.299224	0.207	0.291051	0.210976	0.235572	0.169123	0.22126	0.69645	0.139944	0.166779	0.416838	0.36658	0.314774	0.181241	0.176442	0.436271	0.314555	0.427833	0.299775	0.289222	0.142727	0.376766	0.323027	0.204912	0.512875	0.447777	0.249365	0.134452	0.157795	0.743934	0.378328	0.440556	0.156897	0.207186	0.23138	0.144112	0.302415
Slc44a5	0	0	0	0	0	0	0	0	0	0	0	0	0	0	0	0	0	0	0	0	0	0	0	0	0	0	0	0	0	0	0	0	0	0	0	0	0	0	0	0	0	0	0	0	0	0	0	0	0
Car10	0	0.156584	0	0.0115714	0.323642	0.00632804	0	0	0	0.210227	0	0.00841509	0	0.00608615	0.0646791	0	0	0.00751661	0	0	0	0.0124478	0	0	0	0.00618138	0.171603	0	0.00856886	0	0	0.00771033	0	0.36953	0	0	0	0.0496413	0	0	0.0429564	0	0.0199104	0.149909	0.0228407	0	0.0338918	0.0608267	0
Cp	0	0.00214265	0	0.00591452	0	0	0	0	0	0	0	0	0	0	0	0	0	0	0	0	0	0.00248739	0	0	0	0	0	0	0	0	0	0	0	0	0	0	0	0	0	0	0	0	0	0	0	0	0	0	0
Chst1	0	0.00916374	0.112821	0.0116816	0.177495	0.0105219	0.00777286	0	0	0.00420849	0	0.0105718	0.0381947	0	0.00444182	0	0.057313	0.00885285	0	0.551309	0	0.0121009	0	0	0	0	0.19735	0	0.0105727	0	0.108876	0.0721292	0	0.148346	0	0	0	0	0	0	0.00373035	0.115127	0	0.00587711	0.0207976	0.00719233	0	0.00527035	0
Necab3	0	0.0118493	0	0.070153	0.0241792	0.0490033	0.217501	0	0	0	0	0	0.0268404	0	0	0	0	0	0	0	0	0.0131306	0	0	0	0.066864	0.00835455	0	0.00903885	0	0	0	0	0	0	0	0	0	0	0	0.0192944	0	0.222781	0	0	0	0	0	0
Pdzrn4	0	0	0	0	0	0	0	0	0	0	0	0	0	0	0	0	0	0	0	0	0	0	0	0	0	0.139547	0	0	0	0	0	0	0	0	0	0	0	0	0	0	0	0	0	0	0	0	0	0	0
Nbea	0	0.0250689	0.0059584	0.107446	0.0406797	0.100809	0.00210985	0.29662	0.0735845	0.00819026	0	0.0857354	0.0360832	0	0.0855023	0	0	0.00611672	0	0	0	0.0947675	0.0146768	0	0	0.00374976	0.0693616	0.0720323	0.0034865	0.00101992	0	0.0754179	0	0.0302028	0.00124073	0	0.11991	0.00665349	0.010614	0	0.097201	0.0460574	0.0197628	0.0871694	0.24163	0.0054353	0.0653502	0	0
Serpina12	0	0	0	0	0	0	0	0	0	0	0	0	0	0	0	0	0	0	0	0	0	0	0	0	0	0	0	0	0	0	0	0	0	0	0	0	0	0	0	0	0	0	0	0	0	0	0	0	0
Gabrg2	0.130932	0.0868359	0.0910259	0.0443707	0.00469416	0.181475	0.0964015	0.0105946	0.0157566	0.0273836	0	0.107187	0.102002	0	0.0670681	0	0.138372	0.00710178	0.206025	0	0.198811	0.031943	0.00345298	0	0	0.0594643	0.00871042	0	0.00719641	0	0	0.0573072	0	0.198729	0	0	0.00725851	0.00429166	0	0	0.01862	0.0815866	0.00309655	0.0140566	0.0682669	0.0140236	0.136528	0.0860327	0.119151
Ptgds	0	0	0	0	0	0	0	0	0	0	0	0	0.0788459	0	0	0	0	0	0	0	0	0	0	0	0	0	0	0	0	0	0	0	0	0	0	0	0	0	0	0	0	0	0.00825653	0	0	0.189453	0	0	0
Gm4791	0	0	0	0	0	0	0	0	0	0	0	0	0	0	0	0	0	0	0	0	0	0	0	0	0	0	0	0	0	0	0	0	0	0	0	0	0	0	0	0	0	0	0	0	1	0	0	0	0
Dgkb	0	0	0.0182055	0	0	0	0	0	0	0	0	0	0	0	0.00692864	0	0	0	0	0	0	0	0	0	0	0	0	0	0	0	0	0	0	0	0	0	0	0	0	0	0	0	0	0	0	0	0	0	0
Tmem196	0	0	0	0	0	0	0	0	0	0	0	0	0	0	0	0	0	0	0	0	0	0	0	0	0	0	0	0	0	0	0	0	0	0	0	0	0	0	0	0	0	0	0	0	0	0	0	0	0
Map3k1	0	0	0.641056	0	0.46747	0	0	0	0	0	1	0	0	0	0	0	0	0	0	0	0	0	0	0	0	0	0	0	0	0	0	0	0	0	0	0	0	0	0	0	0	0	0	0	0.0319286	0	0	0	0
Srrm4	0	0	0	0	0	0	0	0	0	0	0	0	0.0994955	0	0	0	0	0	0	0	0	0	0	0	0	0	0	0	0	0	0	0	0	0	0	0	0	0	0	0	0	0	0	0	0	0.0156417	0	0	0
Gm9159	0	0	0	0	0	0	0	0	0	0	0	0	0	0	0	0	0	0	0	0	0	0	0	0	0	0	0	0	0	0	0	0	0	0	0	0	0	0	0	0	0	0	0	0	0	0	0	0	0
Scn3a	0	0	0	0	0	0	0	0	0.788662	0.0292476	0	0.275514	0.122511	0	0	0	0	0	0	0	0	0	0	0	0	0	0	0	0	0	0	0	0	0	0	0.0240021	0	0	0	0	0	0	0	0	0	0	0	0	0
Jam2	0	0	0	0.0472361	0	0	0	0.00547875	0	0	0	0	0	0	0	0	0.0108633	0	0.0078833	0	0	0	0	0	0	0	0	0	0.00571703	0	0	0	0	0	0	0	0	0	0	0	0	0	0	0	0.00672311	0	0.0229954	0	0
Ablim1	0	0.0212404	0	0	0.0236411	0.0726371	0	0	0	0	0	0	0	0	0	0	0	0	0	0	0	0	0.634379	0	0	0.0267764	0	0	0.0259239	0	0	0.0157454	0	0	0	0	0	0	0.17532	0	0.0345858	0.191676	0	0.128793	0.417658	0	0	0	0.0621127
BC018473	0.263775	0.511669	0	0	0	0	0.224385	0.333927	0	0	0	0.267036	0	0	0.297618	0	0.579491	0	0.43697	0	0.225926	0.46777	0	0.237561	0	0	0.141727	0	0.178892	0	0.208091	0.173846	0.57467	0	0.355628	0	0	0	0	0	0	0	0.369483	0.255232	0	0.267729	0	0	0.346581
Clstn2	0	0.00322805	0.260033	0.0169709	0	0.00434458	0	0	0.00259403	0.00165084	0	0	0.00391242	0	0.00577732	0	0	0.00164494	0	0	0	0	0	0	0	0	0	0	0.106262	0	0	0	0	0	0.00314489	0.152632	0	0	0	0	0.00929955	0	0	0	0	0.00194892	0.00167614	0.0471345	0.0828806
Ldb2	0	0.00544327	0.00704273	0.00639975	0	0.00510204	0	0	0	0.00761858	0	0	0.00797809	0	0.0192983	0	0	0	0	0	0	0.0107424	0	0	0	0.00924267	0.0103387	0	0.00782988	0	0	0.00704539	0	0.0118478	0	0	0	0.00667062	0	0	0	0	0	0.00531963	0.012277	0.0109858	0	0	0
2900079G21Rik	0	0	0	0	0	0	0	0	0.235569	0	0	0	0	0	0	0	0	0	0	0	0	0	0	0	0	0	0	0	0	0	0	0	0	0	0	0	0	0	0	0	0	0	0	0	0	0.081604	0	0	0
Clic4	0	0	0	0	0	0	0.600633	0	0	0	0	0	0	0	0	0	0	0	0	0	0	0	0	0	0	0	0	0	0	0	0	0	0	0	0	0	0	0	0	0	0	0	0	0	0	0	0	0	0
Plk2	0.0466132	0.240666	0.0293419	0.0662437	0.134578	0	0	0	0.190382	0	0.248806	0	0	0	0.063173	0	0	0	0.506737	0	0.211596	0.165483	0	0	0	0.0342288	0.159989	0	0	0	0	0.026837	0	0	0	0	0	0	0	0	0.102491	0	0	0	0.0350739	0	0	0	0
Sox11	0	0	0	0.0148963	0	0	0	0	0	0	0	0	0	0	0	0	0	0	0	0	0	0	0	0	0	0	0	0	0	0	0	0	0	0	0	0	0	0	0	0	0	0	0	1	0	0	0	0	0
Rgmb	0	0	0	0	0	0	0	0	0	0	0	0	0.163663	0	0	0	0	0	0	0	0	0	0	0	0	0	0	0	0	0	0	0	0	0.0161811	0	0	0	0	0	0	0	1	0	0	0.0229952	0.0266734	0	0	0
Sgk1	0	0.237234	0.0121162	0.0223392	0	0.0959669	0	0	0	0.0149793	0	0	0	0	0.0276671	0	0	0.169366	0	0	0	0.0202929	0	0	0	0.141342	1	0	0	0.0405002	0	0.0953501	0	0.0237798	0	0	0	0.397836	0	0	0.223642	0	0	0.0122024	0.0197131	0.0111999	0.0156524	0	0.0129561
Dner	0.0276944	0.0132377	0.0631348	0.0462595	0.00391533	0.0463226	0.0461035	0.0341104	0	0.17089	0.00776988	0.1322	0.162029	0.0021328	0.115334	0.00303858	0.0306226	0.010262	0	0.0830974	0.0576333	0.120848	0.154493	0.0491412	0.00373883	0.103594	0.0143548	0	0.127148	0	0	0.0135249	0	0.0187745	0	0	0	0.0130471	0	0.150703	0.040817	0.0622075	0	0.0125241	0.0640337	0.0221061	0.00494312	0.0813101	0.0837802
Itga4	0	0	0	0.170901	0	0	0	0	0	0	0	0	0	0	0	0	0	0	0	0	0	0	0	0	0	0	0	0	0	0	0	0	0	0	0	0	0	0	0	0	0	0	0	0	0	0	0	0	0
Nr3c2	0	0	0	0	0	0	0	0	0	0	0	0	0	0	0	0	0	0	0	0	0.04543	0	0	0	0	0.0285351	0	0	0	0	0	0	0	0	0	0	0	0	0	0	0	0	0	0.0140772	0	0.0161508	0	0.229872	0
Mum1l1	0	0	0.303168	0	0	0	0	0	0	0	0	0	0	0	0	0	0	0	0	0	0	0	0	0	0	0	0	0	0	0	0	0	0	0	0	0	0	0.334139	0	0	0	0	0	0	0.384356	0.878935	0	0	0
Gnb4	0	0	0	0	0	0.0414897	0	0	0	0.0728115	0	0.179834	0	0	0	0	0	0	0	0	0	0	0	0	0	0.0810847	0	0	0	0	0	0	0	0	0	0	0	0	0	0	0.00598641	0	0	0	0	0	0	0	0
Frem1	0	0	0	0	0	0	0	0	0	0	0	0	0	0	0	0	0	0	0	0	0	0	0	0	0	0	0	0	0	0	0	0	0	0	0	0	0	0	0	0	0	0	0	0	0	0	0	0	0
Ngef	0	0.0194066	0.0134264	0.0601831	0.348976	0.00754548	0.668594	0.319946	0.201125	0.236914	0.316299	0.0298513	0.0584679	0	0.0150507	0	0.332344	0.013094	0.0142567	0	0	0.0236554	0	0	0	0.0142387	0.0107508	0.0369734	0.483092	0	0	0.00781465	0	0.286441	0	0.0136221	0	0.0462435	0.251461	0	0.612687	0	0	0.0147511	0	0	0.0698652	0	0.0186455
Mchr1	0	0	0	0	0	0	0	0	0	0	0	0	0	0	0	0	0	0	0	0	0	0	0	0	0	0	0.0489758	0	0	0	0	0	0	0	0	0	0	0.0631991	0	0	0.0599809	0	0	0.692993	0	0	0	0	0
Csf2rb2	0	0	0	0	0	0	0	0	0	0	0	0	0	0	0	0	0	0	0	0	0	0	0	0	0	0	0	0	0	0	0	0	0	0	0	0	0	0	0	0	0	0	0	0	0	0	0	0	0
Ogt	0	0	0.0469625	0.0514573	0	0	0	0	0	0	0	0.0259791	0.0273598	0	0.00750666	0	0.0265611	0.00915996	0	0	0	0.17866	0	0.113328	0	0.00593495	0.0199162	0	0.00464101	0	0	0.0858172	0	0.0171174	0	0	0	0.0106755	0.309833	0	0.0135092	0.018873	0.0804785	0.0118242	0.00873237	0.00868215	0	0	0
Kcnq1ot1	0	0	0	0	0	0	0	0	0	0	0	0	0	0	0	0	0	0	0	0	0	0	0	0	0	0	0	0	0	0	0	0	0	0	0	0	0	0	0	0	0	0	0	0	0	0	0	0	0
Synpr	0.0814017	0.185407	0.319614	0.113409	0.16195	0.0060152	0.0673042	0.248879	0.285323	0.135468	0.234372	0.267276	0.23926	0.00102093	0.237394	0.113285	0.306746	0.0882408	0.231478	0.115009	0.163404	0.0987349	0.262842	0.229804	0.111595	0.187812	0.163836	0.221431	0.25576	0.171857	0.180208	0.363673	0.312706	0.25713	0.114696	0.0354655	0.0568353	0.325869	0.0964915	0.136835	0.191782	0.372988	0.132202	0.087712	0.0725421	0.0530779	0.252598	0.158606	0.108728
Pot1b	0	0	0	0	0	0	0	0	0	0	0	0	0	0	0	0	0	0	0	0	0	0	0	0	0	0	0	0	0	0	0	0.452273	0	0	0	0	0	0	0	0	0	0	0	0	0	0	0	0	0
Slc7a3	0	0	0	0	0	0	0	0	0	1	0	0	0	0	0	0	0	0	0	0	0	0	0	0	0	0	0	0	0	0	0	0	0	0	0	0	0	0	0	0	0	0	0	0	0	0.0683702	0	0	0
Cdkn1b	0	0.00369948	0.00598318	0.022977	0.0176592	0.00947802	0	0	0	0	0.142104	0.00661964	0.0191716	0.00255685	0.00573824	0	0	0.0163382	0	0	0.14168	0.00257682	0	0.00185968	0.0044522	0.0652601	0.0243005	0.0134368	0.00709537	0.00356751	0.0144927	0.138144	0.0586587	0.00402613	0	0	0.00589539	0.100647	0.380578	0.0351051	0.00946612	0.00590192	0	0.00225966	0.0037548	0.00373321	0	0	0
Usp2	0	0.00789301	0.0080422	0.0305028	0	0.224067	0	0.0125835	0.101838	0.0342467	0	0.010927	0.233976	0	0.00856996	0	0.0877342	0.00610018	0	0	0	0.00897969	0.0437271	0	0	0	0.0192393	0.119846	0	0	0.0265972	0.010727	0	0.0075162	0	0	0	0.0203127	0	0	0.0938215	0	0	0.0256481	0.00996929	0.0173459	0	0	0
Fosl2	0.40864	0	0.0868567	0	0	0.0211678	0	0	0	0.204024	0	0	0.0129748	0	0.00915395	0	0	0	0	0.020451	0	0	0	0	0	0.0109117	0.0183085	0	0	0	0	0.00748586	0	0	0	0	0	0.0182254	0.0235965	0	0	0.0205039	0	0	0	0.00741118	0	0	0
Tigit	0	0	0	0	0	0	0	0	0	0	0	0	0	0	0	0	0	0	0	0	0	0	0	0	0	0	0	0	0	0	0	0	0	0	0	0	0	0	0	0	0	0	0	0	0	0	0	0	0
Kcnq5	0	0.00967007	0	0.0563521	0	0.016315	0	0	0	0	0	0.0214012	0.00556806	0	0.0139278	0	0.0245433	0.00457567	0	0	0.0270129	0	0	0.01195	0	0.00547326	0.00841818	0	0.0104324	0	0	0.0356714	0	0.00986616	0	0	0	0	0	0	0.0236188	0.0359964	0	0.011813	0.0305345	0.00975824	0.17391	0	0
Btg1	0	0.559828	0	0	0	0	0	0	0	0	0	0	0	0	0	0	0	0	0	0	0	0	0	0	0	0	0	0	0	0	0	0	0	0	0	0	0	0	0	0	0	0	0	0	0	0	0	0	0
Pgpep1	0	0	0	0	0	0	0	0	0	1	0	0	0	0	0	0	0	0	0	0	0	0	0	0	0	0	0	0	0	0	0	0	0	0	0	0	0	0	0	0	0	0	0	0	0	0	0	0	0
Gm6602	0	0	0	0	0	0	0	0	0	0	0	0.147243	0	0	0	0	0	0	0	0	0	0	0	0	0	0	0	0	0	0	0	0	0	0	0	0	0	0	0	0	0.279763	0	0	0	0	0	0	0	0
Rapgef3	0	0	0	0.0233173	0	0	0	0	0	0	0	0	0	0	0	0	0	0	0	0	0	0	0	0	0	0	0	0	0	0	0	0	0	0	0	0	0	0	0	0	0	0	0	0	0	0	0	0	0
Fkbp7	0	0	0	0	0	0	0	0	0	0	1	0	0	0	0.0649724	0	0	0	0	0	0	0.0680787	0	0	0	0	0	0	0	0	0	0	0	0	0	0	0	0	0	0	0	0	0	0	0	0	0	0	0
Nlrp1a	0	0	0	0	0	0	0	0	0	0	0	0	0	0	0	0	0	0	0	0	0	0	0	0	0	0	0	0	0	0	0	0	0	0	0	0	0	0	0	0	0	0	0	0	0	0	0	0	0
Lama3	0	0	0	0	0	0	0	0	0	0	0	0	0	0	0	0	0	0	0	0	0	0	0	0	0	0	0	0	0	0	0	0	0	0	0	0	0	0	0	0	0	0	0	0	0	0	0	0	0
Fam196a	0	0	0.167646	0.116232	0	0.15253	0	0	0	0	0	0	0	0	0	0	0	0	0	0	0	0.0465815	0	0	0	0.126173	0.0582182	0	0	0	0	0	0	0.0454881	0	0	0	0	0	0.111026	0.0700037	0	0	0.514686	0	0.037492	0	0	0
[truncated: 159 more columns]

## Sheet: PV-VIP comp. Pfeffer-Tasic
	Pfeffer et al.	Pfeffer et al.	Pfeffer et al.	Pfeffer et al.	Pfeffer et al.	Pfeffer et al.	Pfeffer et al.	Pfeffer et al.	Pfeffer et al.	Pfeffer et al.	Pfeffer et al.	Pfeffer et al.	Pfeffer et al.	Pfeffer et al.	Pfeffer et al.	Pfeffer et al.	Pfeffer et al.	Pfeffer et al.	Pfeffer et al.	Pfeffer et al.	Pfeffer et al.	Pfeffer et al.	Pfeffer et al.	Pfeffer et al.	Pfeffer et al.	Pfeffer et al.	Pfeffer et al.	Pfeffer et al.	Pfeffer et al.	Pfeffer et al.	Pfeffer et al.	Pfeffer et al.	Pfeffer et al.	Pfeffer et al.	Pfeffer et al.	Pfeffer et al.	Pfeffer et al.	Pfeffer et al.	Pfeffer et al.	Pfeffer et al.	Pfeffer et al.	Pfeffer et al.	Pfeffer et al.	Pfeffer et al.	Pfeffer et al.	Pfeffer et al.	Pfeffer et al.	Pfeffer et al.	Pfeffer et al.
gene	PV	PV	PV	PV	PV	PV	PV	PV	PV	PV	PV	PV	PV	PV	PV	PV	PV	PV	PV	PV	PV	PV	PV	PV	PV	PV	PV	PV	PV	PV	PV	PV	PV	PV	PV	PV	VIP	VIP	VIP	VIP	VIP	VIP	VIP	VIP	VIP	VIP	VIP	VIP	VIP
	CP-B_74	CP-D_34	CP-D_32	CP-D_44	CP-B_83	CP-B_73	CP-B_85	CP-B_77	CP-B_84	CP-B_79	CP-B_76	CP-B_80	CP-D_42	CP-D_48	CP-B_81	CP-B_87	CP-D_30	CP-D_33	CP-D_37	CP-D_40	CP-D_45	CP-D_35	CP-B_90	CP-D_43	CP-D_46	CP-D_47	CP-D_29	CP-D_41	CP-B_89	CP-B_75	CP-B_82	CP-D_38	CP-D_36	CP-B_86	CP-D_31	CP-B_78	CP-D_15	CP-B_56	CP-B_70	CP-D_28	CP-D_8	CP-B_64	CP-D_18	CP-D_27	CP-D_22	CP-D_26	CP-D_12	CP-D_20	CP-D_16
Pvalb	0.454494	0.359314	0.872239	0.700344	0.119942	0.24686	0.304637	0.0469891	0.151959	0.190488	0.377798	0.293942	0.313248	0.146614	0.123336	0.252828	0.534593	0.640389	0.723643	0.28021	0.300382	0.751428	0.282669	0.951452	0.436411	0.100107	0.535631	0.18334	0.138383	0.108661	0.307711	1	0.677538	0.325923	0.145184	0.1934	0	0.00632553	0.0102812	0.146343	0.0325453	0.0109758	0.00772264	0	0.00295152	0.0175223	0.00861312	0	0.00979761
Rnd2	0.333343	0.42355	0.0666741	0.180531	0.236185	0.0897507	0.275253	0.0773684	0.483449	0.233205	0.511462	0.431735	0.210754	0.0119671	0.0479821	0.226101	0.211514	0.212735	1	0.19135	0.295491	0.140331	0.222474	0.0728668	0.421447	0.20787	0.349382	0.414164	0.341442	0.189354	0.324724	0.23877	0.54254	0.427855	0.111242	0.291741	0.0859123	0.0768468	0.00929591	0.0283107	0.00790645	0.0665139	0.00361822	0.0137765	0.00147504	0.00394691	0.0262303	0.000836323	0
Cplx1	0.699449	0.270211	0.420623	0.605876	0.65357	0.392334	0.783137	0.415689	0.717592	0.479018	0.583952	0.648968	0.597039	0.487019	0.345734	0.707048	0.387349	0.349297	0.863835	0.880069	1	0.334016	0.724879	0.457904	0.30577	0.382984	0.867047	0.661023	0.565872	0.46158	0.579992	0.803144	0.710863	0.427393	0.99695	0.666227	0.167491	0.0859016	0.077042	0.00542576	0.264406	0.0637721	0.00879519	0.006453	0.0766119	0.00522392	0.0247486	0.424771	0.00617287
Sparcl1	0.243907	0.108383	0.548779	0.605139	1	0.212663	0.545734	0.4916	0.791495	0.246089	0.368461	0.736555	0.300644	0.265543	0.326922	0.616716	0.375046	0.363019	0.000356303	0.251612	0.212418	0.143042	0.795547	0.578337	0.232478	0.524935	0.510591	0.643277	0.566442	0.941954	0.226914	0.452624	0.411165	0.402468	0.250746	0.541069	0.0071439	0.0933621	0.014452	0.0033821	0.00704957	0.0190995	0.00206189	0.0105896	0.0260844	0.0306448	0.000629665	0.23929	0.208226
Il1rapl2	0	0	0.0851571	0	0.366004	0	0.436914	0.42515	0.149973	0	0.389888	0.7403	0	0.0524698	0	0.283708	0.0748756	0	0	0	0	0	0.454527	0	0	0	0	0	1	0.196606	0.477098	0	0.0778096	0.863307	0	0	0	0	0	0	0	0	0	0	0	0	0	0	0
Adamts8	0.213372	0	0	0	0	0.479622	0.216423	0	0.184702	0	0	0.136442	0	0	0	0	0	0	0	0	0	0	0.0597736	0	0	0	0.0865181	0.359598	0.398369	0.122758	0	0	1	0	0	0	0	0	0	0	0	0	0	0	0	0	0	0	0
Nek7	0.171554	1	0.139899	0.00419597	0.0864801	0.177258	0.223387	0.271963	0.163312	0.339745	0.219788	0.149243	0.155273	0	0.159936	0.100202	0.224003	0.00228763	0.495476	0.0447608	0.356599	0	0.192296	0.00586906	0.00137482	0.389441	0	0.103941	0.201737	0.224746	0.330164	0.00471391	0.520406	0.551358	0.617529	0.244976	0	0.00536462	0.0041521	0.00244507	0.00508702	0.0076626	0	0	0	0.0081447	0	0.00410906	0
Kcna1	0.108476	0.168116	0	0	0.340802	0.218676	0.230614	0.10592	0.484497	0.0786469	0.18894	0.366164	0.216611	0	0.0838513	0.402737	0.250438	0.00405538	0.0292811	0.575425	0.0764033	0.408473	0.335863	0	0.00348171	0.268559	0.138278	0.520733	0.183182	0.150013	0.174878	1	0.355321	0.0882591	0.00677258	0.249072	0	0.0113215	0.0073606	0	0	0.0114218	0	0	0.136802	0	0	0	0
Nog	0.255053	0.0109634	0	0.255058	0.452273	0.0832549	0.402086	0.851515	0.261631	0.0172326	0.153727	0.404758	0.416989	1	0	0.189631	0	0.409146	0	0.0094925	0.195943	0.530128	0.127891	0.00818364	0.249759	0.226669	0.374947	0.00601124	0.255018	0.323444	0.0690753	0	0.00737095	0.232646	0	0.0956692	0	0.00807394	0.0054036	0	0.00687824	0.00924065	0	0	0	0	0	0.0120048	0
Tac1	0.242003	0	0.204896	0	0.316124	0.0571855	0.038662	0.0462021	0.0742023	0.354306	0.0925572	0.0177656	0.0604372	0.0102797	0.199628	0.0564052	0	0.46916	0	1	0.0167009	0	0.247525	0.19905	0.703441	0.845995	0	0.0226267	0.929145	0.569128	0.0561336	0	0.201622	0.269812	0.250497	0.189613	0	0.00726155	0.0166111	0	0	0.0161344	0	0	0	0	0	0	0
Nxph1	0.108763	0	0	0.468873	0.660185	0.13295	0.375668	0.495726	0.459719	0.248113	0.255619	0.264496	0.188778	0.0316562	0.0741953	0.120357	0.390588	0.132297	0	0.737203	0.452272	1	0.292475	0	0.549037	0.37446	0.0238016	0.328086	0.516082	0.538213	0.122733	0	0	0.0996035	0.159532	0.202465	0	0.0143926	0.0206409	0	0	0.0205904	0	0	0	0	0	0.0175088	0
Plcxd3	0.0566973	0.0199895	0.403921	0	0.0152316	0.177131	0.334651	0	0.0859232	0.179382	0.0743307	0.0993847	0.00258526	0.029692	0.270698	0	0.00584254	0.308258	0.220167	0	0	0	0.163762	0.0213049	0	0.155816	0	0	0.0788661	0.106699	0.017481	1	0.312595	0.0571905	0	0.0458947	0	0	0	0	0	0	0	0	0	0	0	0	0
Ldhb	0.278277	0.570686	0.136973	0.420508	0.321343	0.416233	0.36136	0.228116	0.4152	0.266066	0.539162	0.366973	0.326285	0.328587	0.352613	0.415957	0.65732	0.220356	0.530808	0.328925	0.629297	0.817009	0.327205	0.72021	0.573355	0.156509	0.695664	0.336851	0.371179	0.298836	0.291259	0.412508	1	0.277857	0.140545	0.424429	0.0030509	0.122669	0.109651	0.318174	0.00265494	0.0528228	0.739765	0.413134	0.00953475	0	0.0995982	0.287172	0.240133
Optn	0.299687	0	0	0	0.0437506	0	0.00981754	0	0	0.114188	0	0.0548512	0	0	0.0103474	0	0	0	1	0	0	0	0.0776345	0	0	0.18921	0	0	0.0436451	0.105343	0.0156392	0	0	0	0.0251728	0.0692801	0	0	0	0	0	0	0	0	0	0	0	0	0
Fkbp11	0	0	0	0	0.0399187	0	0	0	0	0	0.022371	0	0	0	0	0.0772189	0	0	0	0	0	0	0	0	0.0388376	0	0	0.335596	0.0442289	0	0	0	0.0773503	0	1	0.0250402	0	0	0	0	0	0	0	0	0	0	0	0	0
Mdh1	0.612175	0.344859	0.505542	1	0.612639	0.590559	0.455511	0.57244	0.449089	0.799351	0.33418	0.544472	0.548532	0.756081	0.558654	0.576568	0.700903	0.449156	0.682557	0.560661	0.862229	0.337445	0.60796	0.519758	0.363862	0.636136	0.61692	0.595578	0.744546	0.714808	0.651249	0.871283	0.396435	0.736513	0.546574	0.596898	0.318855	0.279038	0.263719	0.466896	0.600433	0.187517	0.494629	0.0107873	0.135705	0.0128897	0.323064	0.129626	0.264725
Wscd1	0	0	0.947925	0	0.139758	0.0305823	0.0904284	0.151963	0.443586	0.220371	0	0	0.208911	0	0.0238273	0	0.536959	0	0	0	0	0	0.0867564	0	0	0.857475	0	0	0.238613	0.081296	0	1	0	0.157376	0	0.0496801	0	0	0	0	0	0.0261853	0	0	0	0	0	0	0
Adamts15	0.0445415	0	0	0	0.0233631	0	0	0	0.287366	0	0	0.105898	0	0	0.121383	0.0220981	0	0	0	0	0	0	0.0735046	0	0	1	0.780284	0	0.0453224	0	0	0	0	0	0.0961428	0.125832	0	0	0	0	0	0	0	0	0	0	0	0	0
Kcng4	0.167246	0	0	0	0	0.768231	0.382845	0	0.130735	0	0	0	0	0	1	0	0	0	0	0	0	0.347184	0.341732	0	0	0	0	0	0.192756	0.068788	0	0	0	0	0	0.439369	0	0	0	0	0	0	0	0	0	0	0	0	0
Esrrg	0.165302	0	0.141243	0	0.0516372	0.0432867	0.0523336	0	0.0568058	0.0739485	0.138707	0.0826746	0	0	0.110633	0.0697031	0	0	0	0.0206708	0.113578	0	0.0456603	0	0.0302866	0.0306055	0.0503422	0.097072	0.0908227	0.0106989	0.126757	0.0235873	0	0.242354	1	0.0842012	0	0	0	0	0	0	0	0	0	0	0	0	0
Snap25	0.703153	0.341466	0.582068	0.613798	0.68559	0.709981	0.740277	0.714815	0.682764	0.673697	0.413785	0.630919	0.464102	0.338356	0.395066	0.583122	0.447892	0.448865	1	0.405719	0.598975	0.632195	0.562541	0.418715	0.452255	0.390313	0.657452	0.351727	0.585695	0.660426	0.815467	0.397697	0.75481	0.712659	0.368737	0.777751	0.0985699	0.192187	0.362751	0.272623	0.0571955	0.222265	0.475701	0.28044	0.185362	0.143675	0.0305068	0.631206	0.243859
Rcan2	0.673317	0.242776	0.0885901	0.705826	0.213707	0.252985	0.642076	0.431358	1	0.627565	0.164949	0.27058	0.67933	0	0.265335	0.531655	0.340931	0.222202	0.215205	0.147021	0.162296	0	0.400186	0.699474	0.526086	0.333287	0.168652	0.274522	0.530674	0.199596	0.388598	0.383483	0.540522	0.734452	0.460267	0.623395	0.00863283	0.131364	0.0378448	0.031045	0.00503297	0.0405696	0.0567797	0	0.196155	0	0	0	0
Ank1	0.087957	0.158371	0	0	0.196789	0.163721	0.0334209	0.00375474	0.190799	0.0571726	0.123885	0.13242	0.143571	0.300438	0.358126	0.0797042	0.0613657	1	0.50434	0.821512	0	0.154231	0.0959426	0	0	0	0.161116	0.232691	0.035102	0.00680362	0.153885	0.00419987	0.00481681	0.101575	0.31982	0.130222	0.00770979	0.00403474	0	0	0	0	0	0	0	0.0169633	0	0	0
Lhx6	0.101609	0.076597	0.698519	0	0.113545	0.156645	0.330829	0.0281619	0.0511863	0.270716	0.0682493	0.037812	0.255478	0	0.409557	0.0913322	0	0	0	0.48788	0.435641	0	0.231342	0	1	0.063055	0.129802	0.0288856	0.481203	0.175769	0.163969	0	0.69245	0.941938	0	0.0222233	0	0	0	0	0	0.240613	0	0	0	0	0	0	0
Fgf18	0	0.965608	0	0	0	0.661	0.522639	0	0.675024	0	1	0	0	0	0	0	0	0	0	0	0	0	0	0	0	0.837247	0	0.371666	0	0	0.992535	0	0	0	0	0	0	0	0	0	0	0	0	0	0	0	0	0	0
Mme	0	0	0	0	0.327159	0	0.386389	0	0	0	0	0	0.667706	0	0	0	0	0	0	0	0	0	0.469552	0	0	1	0.395963	0	0.884359	0	0	0	0	0	0	0	0	0	0	0	0	0	0	0	0	0	0	0	0
Gtf2h4	0.312225	1	0	0	0.0723636	0.0659075	0.0838294	0	0	0	0	0	0	0	0	0.0939446	0	0	0	0	0	0	0.0913248	0	0	0	0	0	0	0	0	0	0	0	0	0.125724	0	0	0	0	0	0	0	0	0	0	0	0	0
Moxd1	0.113155	0	0.0759049	0.989941	0.534604	0.102271	0.605443	0	0.151674	0.341676	0.0103643	0.306068	0.238831	0.0239338	0.059761	0.152456	0	0	0.240159	0.720228	0.33614	0	0.321774	0	1	0.868205	0.0166216	0.0757288	0.196777	0.106553	0	0	0	0.338875	0	0.0408179	0	0.0144021	0	0.0210599	0	0.0175134	0	0	0	0	0	0	0
Nf1	0.0093571	0	0	0	0	0	0	0.114062	0	0	0	0	0	0	0	0	0	0.0726104	0	1	0	0	0	0	0	0.0161102	0	0.274466	0.0323648	0.0206682	0	0	0	0	0	0.0270028	0	0	0	0	0	0	0	0	0	0	0	0	0
Cplx2	0.0146387	0.0034561	0.00459544	0.00253937	0.00555013	0.00529057	0.00540715	0.0123318	0.0049382	0.0443299	0.0106148	0.0128352	0	0.104888	0.00346248	0.00369616	0	0.00244126	0	0	0	0.0157368	0.00281314	0.00136157	0.00546764	0.0251416	0.00201657	0	0.00368327	0.00883419	0.0179104	0.00189555	0.00167957	0.00836676	0	0.0795479	0.273419	0.384979	0.0766747	0.00680681	0.003004	0.241761	0.0329932	0.0195046	0.665652	0	0	0.263918	0
Fxyd6	0.00587321	0	0	0	0.00277624	0	0.00505125	0.00195256	0.00239085	0.0346864	0.00392322	0.00384506	0	0	0.00214309	0.00404614	0	0.00173438	0	0	0	0	0.0027902	0	0.00161313	0	0	0	0.00262437	0.00518915	0.00350582	0	0	0.00241667	0	0.00315867	0.383094	0.767446	0.262328	0.307241	0.0111028	0.100488	0.0605529	0	0.307542	0.171036	0	0	1
Synpr	0.00736751	0.00174834	0.00597778	0	0.00486222	0.0106776	0.00621581	0.00721238	0.00485343	0.00401645	0.00762717	0.00311662	0	0	0.00805264	0.00672491	0	0	0.0021443	0	0.00402209	0	0.00454785	0	0	0.0025033	0	0	0.00408555	0.00751085	0.0508674	0	0	0.00901467	0.00166018	0.0056424	0.224256	0.335089	0.444232	0.0804545	0	0.39648	0.00901897	0.550152	0.0884537	0.00374533	0.00199444	0.00377909	0
Rgs12	0.000980999	0	0	0.000808581	0.000405749	0.00170649	0.000707856	0	0.000599014	0.0129793	0.000879473	0.000569257	0	0	0.00069802	0	0	0	0	0	0	0	0	0	0	0	0	0	0	0	0.000534656	0	0	0.00190295	0	0.000675573	0.0965708	0.119371	0.00295762	0	0.271146	0.0535003	0	0.122709	0.0270784	0.048132	1	0.21102	0.000510013
Cxcl14	0.00145384	0.00049711	0	0	0.000955795	0.0033575	0.00274922	0.00363	0.00168365	0.00850161	0.00302448	0.00113231	0	0	0.00102624	0.00211265	0	0.00105851	0.0360896	0	0	0.00232818	0.00149197	0	0	0	0	0	0.00177416	0.0037871	0.00197505	0	0.000889636	0.00379265	0	0.00212669	0.254257	0.100518	0.104337	0.109268	0.218921	0.331558	0.00371394	0.252332	0.000940449	0.0803423	0.684535	0.0216247	0.642205
Cnr1	0.0016638	0	0.00134996	0	0.00155278	0.00197803	0.00240109	0.0025274	0.00247148	0.00226758	0.00386065	0	0	0	0.00446926	0.00177416	0	0	0	0	0	0	0.00166639	0	0	0	0	0	0.00146783	0.00118732	0.00219225	0	0	0.00372399	0	0.00177283	0.598697	1	0.087908	0.118987	0	0.19571	0	0.13078	0	0.311892	0	0.223226	0.555894
Cbln2	0.00391889	0.0714384	0	0	0	0	0	0	0	0	0.00619996	0	0	0.195431	0	0	0	0	0	0	0	0	0.00567993	0	0	0.0696716	0	0	0	0.0524089	0	0	0	0	0.00834907	0	0.00442789	0.221631	0.0483105	0.052225	0.0877299	0.300154	0.045943	0	1	0.745565	0	0	0
Penk	0.00172812	0	0	0	0.0011712	0.0125552	0.00164129	0.00184729	0.00130211	0.00134585	0.00231339	0.00147947	0.000466259	0	0.00181412	0.00115479	0	0	0	0	0	0	0.000883063	0	0	0	0	0	0.00151005	0.00264261	0.00174569	0.0122099	0	0.00232076	0	0.00153446	0	0.00212971	0.0493105	0.292642	0	0.0964251	0.000607897	0.92798	0.379922	0.164109	0.599973	0	0
Crh	0.00168254	0	0	0	0.000373417	0.00132889	0.000987047	0.000540265	0.000620192	0.000727088	0.000857004	0.000926893	0	0.00111321	0.00113655	0.00370907	0	0	0	0.000495873	0	0	0.000861453	0	0	0	0	0	0	0.00130529	0.00168704	0	0	0.00246776	0	0.000941493	0.511768	0.0329353	0.302619	0	0.215046	0.306827	0.0275867	0.770585	0.000461901	0.071869	0.547351	0.292547	1
Tac2	0.00109771	0	0.000657866	0.000807838	0.00127558	0.00194623	0.00154814	0.000437923	0.000837849	0.0033467	0.00208399	0.00124946	0	0.000827141	0.00192262	0.00462036	0.0003085	0	0.000670692	0	0	0.00208118	0.000848528	0.000278453	0.000730545	0	0	0.000235818	0.000948294	0.00158704	0.00192299	0.00119677	0.000503783	0.00261329	0.000950071	0.00132831	1	0.348636	0.120465	0	0.543081	0.209822	0.311936	0.055087	0.156073	0.311883	0.720812	0	0.216862
Vip	0.00203642	0.000916765	0.00825701	0.000709045	0.00148962	0.00198218	0.00240162	0.00153747	0.00132369	0.00182896	0.00297234	0.0013547	0.000583708	0	0.0020039	0.00210051	0.000300859	0.000213387	0	0.000291048	0.00113174	0.000809758	0.00134406	0	0	0	0	0.000369605	0.00122696	0.004382	0.00226919	0	0.000911145	0.00186894	0	0.00210424	0.46373	0.188446	0.235447	0.201337	0.423607	0.277145	0.211845	0.342218	0.190023	0.290565	0.249867	0.0751516	0.464145
Rgs16	0	0	0	0	0	0	0	0	0	0	0	0	0	0	0	0	0	0	0	0	0	0	0	0	0	0	0	0	0	0	0	0	0	0	0	0	0	0.540551	0.5126	0	0.887841	0	0.220359	0	0.143353	0	0	0.193457	0.158012
Rgs8	0.00277588	0	0	0	0	0	0	0	0	0	0	0	0	0	0	0	0	0	0	0	0	0	0	0	0	0	0	0	0	0	0	0	0	0.00783225	0	0.00262167	0	0.186967	0.0223174	0.0598698	0	0.0489781	0.0138481	0	0.0750669	0	0	0	0
Prox1	0	0	0	0	0	0	0	0	0	0.00766699	0	0	0	0	0	0	0	0	0	0	0	0	0	0	0	0	0	0	0	0	0	0	0	0.00225997	0	0	0.479111	0.117063	0.0391529	1	0	0.0585856	0	0	0.0813024	0.531901	0	0	0.83617
Adarb2	0.00200546	0	0	0	0	0	0.00107191	0	0.00140315	0	0	0	0	0	0	0.0014209	0	0	0	0	0	0	0	0	0	0	0	0	0	0.00118125	0	0	0	0	0	0.00125393	0.0554762	0.379492	0.0975465	0.404657	0.899897	0.427893	0.840976	0	1	0.0579836	0	0.318534	0.00191147
Cpne7	0	0	0	0	0	0	0	0	0	0	0	0	0	0	0	0	0	0	0	0	0	0	0	0	0	0	0	0	0	0	0	0	0	0	0	0	0.820188	0	0.901271	0	0	0.0537053	0	0	0.175467	0	0	0	0
Pcp4	0.0109779	0	0	0	0.0059884	0.0244542	0.00688395	0.0182806	0.0102045	0.0121563	0.00750535	0.00789282	0.00165021	0	0.0218348	0.00934809	0	0	0.167667	0	0	0.0017702	0.00669352	0	0	0	0	0	0.00449653	0.0102621	0.00822671	0	0	0.0121685	0	0.00890999	0.39379	0.516607	0.0359735	0.00264681	0	0.239669	0.709995	0.0106603	0	0	0.356151	0	1
Igf1	0	0	0	0	0	0	0	0.00688981	0.00241667	0	0	0	0	0	0.0025207	0.00275678	0	0	0	0	0	0	0	0	0	0	0	0	0	0.00242752	0	0	0	0.00253794	0	0.00249192	0.522998	0.0586118	0.269596	0.0111038	0.286956	0.0442457	0	0	0.537575	0	0	0.00545272	0.888884
Gpd1	0.1113	0	0	0	0	0	0.00387464	0	0.00614786	0.00556008	0.00382291	0	0	0	0	0.0125866	0	0	0	0	0	0	0	0	0	0	0	0	0	0.00776345	0.00344918	0	0	0	0	0.00332814	0.00625681	0.0883162	0.184018	0.61085	0.189931	0.137272	0	0	1	0	0	0	0
Htr3a	0	0	0	0	0.00212827	0	0.002284	0.00323317	0	0.002072	0.00246936	0	0	0	0.00216863	0	0.00157467	0	0	0	0	0.00464655	0	0	0	0	0	0	0	0	0	0	0	0.00285834	0	0	0.083812	0.337629	0.00337851	0	0.188147	1	0.570967	0	0	0	0	0	0.960185
Adra1b	0	0	0	0	0	0	0	0	0	0	0	0	0	0	0	0	0	0	0	0	0	0	0	0	0	0	0	0	0	0	0	0	0	0	0	0	0.151817	0.0089652	0	0	1	0.03634	0	0	0.00427974	0	0	0.836711	0
Sema3c	0	0	0	0	0	0	0	0	0	0	0	0	0	0	0	0	0	0	0	0	0	0	0	0	0	0	0	0	0	0	0	0	0	0	0	0	0.606786	1	0.14597	0	0	0	0	0	0	0	0	0	0
Nfix	0.00450203	0.0263006	0	0.0825183	0.00181465	0.00215751	0.00518755	0.00827019	0.00219761	0.002915	0.00595201	0.00740272	0	0.0249298	0.00794254	0.0327427	0	0	0	0.00189766	0	0.0235008	0.00648213	0	0	0	0	0	0.011939	0.0022201	0.00573879	0	0	0.00995164	0	0.0636759	0.0186244	0.00702599	0.0600307	0	1	0.0209362	0	0	0.698758	0	0	0	0
Igfbp5	0	0	0	0	0	0	0	0	0	0	0	0	0	0	0	0	0	0.00383106	0	0	0	0	0	0	0	0	0	0	0	0.00364708	0	0	0	0.0114389	0	0	0	0	0.137331	0	0	0	0.424995	0	0	0	0	0	0
Sorcs3	0	0	0	0	0	0	0	0	0	0	0	0	0	0	0	0	0	0	0	0	0	0	0	0	0	0	0	0	0	0	0	0	0	0	0	0	0	0.0751739	0	0	0	0	0	0	0.00976489	0	0.14426	0	0
Serpine2	0.00307749	0	0	0	0.00146684	0	0.00281278	0.00135052	0	0	0.00523668	0.00171255	0	0	0.00135878	0.00147892	0	0	0	0	0	0	0.00169001	0	0	0.0141234	0	0	0.00161349	0.014275	0.00219643	0	0	0.00497479	0	0.00293075	0.055621	0.0662356	0.0629003	0	0	0.251891	0	0.03866	0.0390925	0.0110165	1	0	0.0882914
Kit	0.00321333	0	0	0	0	0.0845188	0.00288989	0.00459824	0.0015249	0.00141447	0	0.00288115	0	0.0208442	0.0672924	0.00395087	0	0	0	0	0	0	0.00133645	0	0	0	0	0	0.0177627	0.110168	0.00179481	0	0	0.00514919	0	0	0.227362	0.355382	0.110788	0.00485059	1	0.118529	0.577303	0	0.184733	0.674005	0	0.0745294	0.351549
Nr2f2	0.00165256	0	0	0	0	0	0	0	0.00184998	0.00278852	0	0	0	0	0	0.00285081	0	0	0	0	0	0	0.00219558	0	0	0	0	0	0	0	0.00220163	0	0	0.00178092	0	0	0	0.0432936	0.0484453	0	0.0162778	0.45087	0	0	0.0282452	0	0	0	0
Atp1b2	0.00260763	0.000957669	0	0.0988323	0.0200422	0.00680828	0.01565	0.105033	0.0125106	0.0020429	0.0161351	0.00115843	0.0682268	0.00280699	0.000971895	0.00316723	0	0.000705873	0	0	0	0	0.0151447	0	0	0	0	0	0.0156449	0.0896059	0.0020206	0	0.00136771	0.0519078	0.133436	0.00241879	0.001688	0.15855	0.0225121	0.169692	0	0.0795124	0.00221458	1	0.256366	0.00461596	0.898014	0	0.0374589
Nr2e1	0	0	0	0	0	0	0	0	0	0	0	0	0	0	0	0	0	0	0	0	0	0	0	0	0	0	0	0	0	0	0	0	0	0	0	0	0	0	0	0	0	0	0	0	0	0	0	0	0
Sall1	0	0	0	0	0	0	0	0	0	0	0	0	0	0	0	0	0	0	0	0	0	0	0	0	0	0	0	0	0	0	0	0	0	0	0	0	0	0.0739428	0.213125	0	0	0	0	0	0	0	0	0	0
Dlx1	0.00788293	0	0.00280459	0.0128844	0.136059	0.0145038	0.0255511	0.104191	0.020013	0.0470306	0.0350584	0.00792548	0	0	0.00565012	0.0948095	0	0.00335323	0.00242944	0	0	0	0.00309209	0	0.00510348	0.196395	0	0	0.0341336	0.0345752	0.0515993	0	0.36465	0.0506071	0.00494833	0.045416	0.20878	0.359474	0.228785	0.00579233	0	0.332817	0	0.0128175	0.881634	0.00723549	0	0	0
Chrna4	0	0	0	0	0	0	0	0.00698983	0	0	0	0	0	0	0	0	0	0	0	0	0	0	0	0	0	0	0	0	0	0	0	0	0	0	0.0119241	0	0	0.0433332	0.0250424	0	0	0	0	0	0.278879	1	0	0	0
Sh3gl3	0.00798123	0	0	0	0	0	0	0	0.00142143	0.0027547	0	0	0	0	0	0	0	0	0	0	0	0	0	0	0	0	0	0	0	0	0	0	0	0	0	0.00790426	0	0.0538447	0.0803871	0	0	0.0172472	0	0	0	0.00133195	0	0	1
Grm8	0	0	0	0	0	0	0	0	0	0	0	0	0	0	0	0	0	0	0	0	0	0	0	0	0	0	0	0	0	0	0	0	0	0	0	0	0	0	0.625039	0	0	0	0	0	0	0	0	0	0
Grpr	0	0	0	0	0	0	0	0	0	0	0	0	0	0	0	0	0	0	0	0	0	0	0	0	0	0	0	0	0	0	0	0	0	0	0	0	0.170361	0.0115295	0.0327941	0	0	0	0	0	1	0	0	0	0
Ap1s2	0.0223447	0	0.00201443	0	0.0426506	0.00269863	0.0353332	0.00377141	0.0482964	0.125584	0.00491891	0.0227306	0.0182471	0	0.00372548	0.110874	0.105564	0	0	0.00553844	0	0	0.0101088	0	0.00175762	0.0212254	0.0655431	0.0013926	0.051366	0.0370545	0.117766	0.226521	0.0919257	0.0073352	0.00290917	0.0914659	0	0.439973	0.225647	0.77667	0	0.335452	0	0.627477	0.304811	0	0	0.186488	1
Lingo2	0	0	0	0	0	0	0	0	0	0	0	0	0	0	0	0	0	0	0	0	0	0	0	0	0	0	0	0	0	0	0	0	0	0	0	0	0	0	0.130714	0	0	0	0	0	1	0	0	0	0
Vwc2l	0	0	0	0	0	0	0	0	0	0	0	0	0	0	0	0	0	0	0	0	0	0	0	0	0	0	0	0	0	0	0	0	0	0	0	0	0	0.0182172	0	0	0	0	0	0	0	0	0	0	0
6330403K07Rik	0.0055622	0	0	0	0.0239506	0.00869881	0.00735807	0.0228834	0	0.0167181	0.0084698	0.0112657	0	0	0.00502327	0.0273722	0	0	0	0	0	0	0.0102535	0	0.00533227	0	0.0515426	0	0.00512612	0.00506793	0.00952745	0	0	0.028997	0	0.00827651	0	0.212167	0.103505	0	0	0.0327134	0.0400615	0	0	0	0	0	1
Aldoc	0.00313197	0.000752881	0	0	0.00315833	0.0663842	0.047116	0.0372344	0.194686	0.0962805	0.023718	0.00357894	0	0.28749	0.0157025	0.0364381	0.0164306	0	0.00226798	0.138237	0.000614993	0	0.00175523	0.000677955	0.00103227	0.000872242	0.0575579	0.000615161	0.0122781	0.00150937	0.00185327	0	0.000766606	0.0136973	0.00155693	0.006335	0	0.0500397	0.075205	0.252296	0	0.0075356	0	0.00388883	0.125656	0	1	0	0
Slc24a3	0.0123388	0.00573518	0.364515	0.122235	0.0806144	0.0451206	0.0586132	0.0452637	0.00922655	0.0136634	0.00738134	0.0441132	0.0310387	0.0537511	0.0174114	0.0319639	0.0666207	0	0.00307141	0.00279552	0.00327192	0.00464252	0.061987	0	0.0116943	0.0139413	0	0	0.0116873	0.0914719	0.0353352	0.00623731	0	0.00373983	0.00564769	0.00433965	0	0.0641645	0.0829774	0.923719	0	0.109137	0.00687683	0	0.132887	0.00371615	0	0.57932	0.0187434
Dscam	0	0	0	0	0	0	0	0	0	0	0	0	0	0	0	0	0	0	0	0	0	0	0	0	0	0	0	0	0	0	0	0	0	0	0	0	0	0.0430981	0.0171114	0	0	0.0202701	0	0.151403	0	0	0.0702196	0.00529188	0
Wnt5b	0	0	0	0	0	0	0	0	0	0	0	0	0	0	0	0	0	0	0	0	0	0	0	0	0	0	0	0	0	0	0	0	0	0	0	0	0	0	0	0	0	0	0	0	0.514263	0	0	0	0
Glra2	0	0	0	0	0.0375644	0	0	0	0	0	0	0	0	0	0	0	0	0	0	0	0	0	0	0	0	0	0	0	0	0	0	0	0	0.00760079	0	0	0	0.106156	0	0	0	0	0	0	0.152785	0	0	0	0
Igsf5	0	0	0	0	0.00841868	0.0326835	0.0160221	0	0.0139822	0.00936697	0.00966057	0	0	0	0.016711	0	0	0	0.163054	0	0	0	0.00885027	0	0	0	0	0	0	0	0	0	0	0	0	0.018823	0.406777	0.6452	0.0450018	0.0178454	0	0.463881	0.294471	0	0	0	0	0	1
Ust	0	0	0	0	0	0	0	0	0	0	0	0	0	0	0	0	0	0	0	0	0	0	0	0	0	0	0	0	0	0	0	0	0	0	0	0	0	0.242353	0	0	0	0	0	0	0.241941	0	0	0	0
Htr2c	0	0	0	0	0	0	0	0	0	0	0	0	0	0	0	0	0	0	0	0	0	0	0	0	0	0	0	0	0	0.00864063	0	0	0	0	0	0	0.709038	0.611519	0	0	1	0.071213	0	0	0	0	0	0	0
Npas1	0	0	0	0	0	0	0	0	0	0	0	0	0	0	0	0	0	0	0	0	0	0	0	0	0	0	0	0	0	0	0	0	0	0.0262956	0	0	0.237679	0.883345	0.242622	0	0	0.108201	0	0	0.624843	0	0	0	0.110747
Id3	0	0	0	0	0	0	0	0	0	0	0	0	0	0	0	0	0	0	0	0	0	0	0	0	0	0	0	0	0	0	0	0	0	0	0	0	0	0	0.235086	0	0	0	0	0	0	0	0	0	0
Sh3bgrl	0	0	0	0	0	0.0200592	0	0	0	0	0.0135522	0.124906	0	0	0	0	0	0	0	0	0	0	0.0475927	0.0376643	0	0	0	0	0	0	0.213423	0	0	0	0	0.122477	0	0.737976	0.526084	0	0	0.667924	0.0854677	0.0590897	0.182954	0	0	0	0
Chst1	0.0276866	0	0	0	0.0354685	0	0.00772085	0.0167281	0.00640095	0.00507804	0	0	0	0.00513997	0.00869704	0.00556231	0	0	0	0	0	0	0.00522442	0	0	0	0	0	0.0251133	0.0106356	0.00859133	0	0	0.00856192	0.0329121	0.0175428	0	0.155376	0.411635	0.434188	0.0408411	0.136876	0	0	0	0	0	0	0
Svil	0	0	0	0	0	0	0	0	0	0	0	0	0	0	0	0	0	0	0	0	0	0	0	0	0	0	0	0	0	0	0	0	0	0	0	0	0	0	0.0185569	0	0	0	0	0	0	0	0	0	0
Zfpm2	0	0	0	0	0	0	0	0	0	0	0	0	0	0	0	0	0	0	0	0	0	0	0	0	0	0	0	0	0	0	0	0	0	0	0	0	0	0	0	0	0	0	0	0	0	0	0	0	0
Elfn1	0.00677541	0	0	0	0.00472991	0.144606	0.00959674	0.0123887	0.00537258	0.01048	0.0288227	0	0	0.00595627	0.343113	0.0260896	0	0.0113101	0	0	0	0	0.00750146	0	0	0	0	0	0.00444033	0.0139679	0.00934892	0	0	0.00803182	0	0.00635457	0	0.0228704	0.169218	0.00508225	0	0.255143	0	0.506494	0.331473	0.0652988	0	0	0.00753419
Slco1a6	0	0	0	0	0	0	0	0	0	0	0	0	0	0	0	0	0	0	0	0	0	0	0	0	0	0	0	0	0	0	0	0	0	0	0	0	0	0.145062	0.206305	0	0	0.1911	0	0	0.155397	0	0	1	0.171524
Calb2	0.00904623	0	0.00605828	0	0.00289316	0.00348735	0.00476608	0.00567117	0	0.0109032	0.00499777	0.00528782	0	0	0.00259356	0.00788237	0	0.00349824	0	0	0	0	0.00291884	0	0	0	0	0.00305387	0.0137627	0.0039963	0.00424274	0.00648766	0	0.00793835	0	0.00447526	0	0.0076176	0.00666686	0.00332356	0.030409	0.0085507	0.360495	0.00381343	0.485897	0	0	0	0
Tmsb10	0.0248636	0	0	0.0395653	0.018161	0.124431	0.0198202	0.0935233	0.0220683	0.0269708	0.0148353	0.0146499	0	0.284773	0.0384935	0.0476624	0	0.121148	0.0134392	0	0	0	0.011137	0.0290726	0.0515101	0.0936291	0	0	0.05191	0.0800251	0.0298121	0	0	0.133668	0.0159544	0.0190654	0.890097	0.217745	0.218839	0.113728	0	0.121164	0.576951	0.0970263	0.00799581	0	1	0	0.0101564
Rgs10	0.00785423	0	0	0	0	0.0368501	0.0154278	0	0	0.461375	0.0687225	0.00610612	0	0	0.0283729	0.0170575	0	0	0	0	0	0	0.00556537	0	0	0	0	0	0.0167289	0.0876104	0.0131732	0	0	0.0355499	0	0	0	0.0112775	0.288937	0.335183	0.0419057	0.102492	0.0206525	0	0.228025	0.400108	0	0	0
Tcf4	0.0823325	0.105128	0.405739	0.0664211	0.113308	0.0980218	0.0861523	0.140611	0.0791031	0.0528137	0.0493197	0.0592497	0.20629	0.0580414	0.253727	0.0700086	0.294809	0.0691012	0.00387352	0.0876052	0.15016	0.0055964	0.0892945	0.109947	0.00236713	0.0740007	0.0575463	0.0251676	0.102283	0.141268	0.067121	0.143535	0.137379	0.143381	0.207825	0.0886084	0.278075	0.248877	0.156593	0.0848601	0.024385	0.341124	0.227844	0.122012	0.184285	0.018503	0.0516512	0.206793	0.255647
Ptprz1	0	0.00858779	0	0	0	0	0	0.00712612	0.00790768	0.00328811	0	0	0	0.240072	0	0	0	0	0.00452723	0	0	0	0	0	0	0	0	0	0	0.0981356	0	0	0	0	0	0	0.0108482	0.00353425	0.0631885	0	0	0.310394	0.00445556	0	0.606465	0	0	0	0
Cpne2	0	0	0	0	0	0	0	0	0.0111856	0	0	0	0	0	0	0	0	0	0	0	0	0	0	0	0	0	0	0	0	0	0	0	0	0.00704813	0	0	0.203685	0.311374	0	0	0	0.0106848	0.0531699	0	0	0	0	0.025238	0.8831
Gng4	0.0231468	0	0	0	0	0	0	0	0	0	0	0	0	0	0	0.0279614	0	0	0	0	0	0	0	0	0.387317	0	0	0	0	0	0	0	0	0.00400896	0	0.00411519	0.137743	0.444928	0.0243695	0.519015	0	0	0	0	0	0	0	0	0
Wnt5a	0	0	0	0	0	0	0	0.00506046	0	0.00500353	0	0	0	0	0	0	0	0	0	0	0	0	0	0	0	0	0	0	0	0	0	0	0	0	0	0	0	0.0663296	0	0	0	0.101248	0	1	0.00476793	0	0	0	0
Syt5	0.00327172	0	0	0.00144701	0.00269699	0.006049	0.00380025	0.0794916	0.0036849	0.00383753	0.00425871	0.00274271	0	0.0687876	0.00384354	0.00221237	0	0.0102388	0	0	0	0.00425487	0.00345622	0	0.030711	0	0	0	0.00261482	0.00243238	0.00259703	0	0	0.180953	0	0.00822106	0.317497	0.0741016	0.0423427	1	0	0.0951553	0	0.0113026	0.069373	0.00483411	0	0	0
Trp53i11	0.00130778	0	0	0.000988104	0.00146389	0	0.0160945	0	0.00100651	0	0	0.00214044	0	0	0	0	0.00778639	0	0	0	0.00563269	0	0.00101355	0	0	0	0	0	0.0460675	0	0.00261344	0.00145895	0	0.00338246	0.0037246	0	0.0491856	0.382868	0.00144571	0	0	0.00496748	0.0209317	0.0190197	0.00157712	0.00720224	0	0	1
Sez6	0.0125073	0.0107179	0.213157	0	0.0397428	0.00715936	0	0	0.0134181	0	0	0.0539061	0	0.0219904	0.0552223	0	0	0.252232	0	0.0176319	0.0166165	0	0	0.0144769	0	0	0.00666769	0.0736554	0	0.00920881	0	0	0.0195589	0.0161745	0.0162839	0	0.0863613	0.0226845	0.0655474	0.016083	0.0410658	0.0847988	0.032411	0	0.0290492	0.0191335	0.0366798	0.0637096	0.0556321
Sema5b	0	0	0	0	0	0	0	0	0	0.0129936	0	0	0	0	0	0	0	0	0	0	0	0	0	0	0	0	0	0	0	0	0	0	0	0	0	0	0	0	0	0	0	0	0	0	0	0	0	0	0
Ccnd1	0	0	0	0	0	0	0	0	0	0	0	0	0	0	0	0	0	0	0	0	0	0	0	0	0	0	0	0	0	0	0	0	0	0	0	0	0	0	0	0	0	0	0	0	0	0	0	0	0
Cacng5	0	0	0	0	0	0	0	0	0	0	0	0	0	0	0	0	0	0	0	0	0	0	0	0	0	0	0	0	0	0	0	0	0	0.0130563	0	0	0	0	0.0396832	0	0	0	0	0	0	0	0	0	0
Qpct	0	0	0	0	0	0	0	0	0	0	0	0	0	0	0	0	0	0	0	0	0	0	0	0	0	0	0	0	0	0	0	0	0.0189085	0	0	0	0	0.312912	0.194834	0	0	0	0	0	0	0	0	0	0
Tnfrsf10b	0	0	0	0	0	0	0	0	0	0	0	0	0	0	0	0	0	0	0	0	0	0	0	0	0	0	0	0	0	0	0	0	0	0	0	0	0	0	0.346447	0	0	0.178036	0	0	0.629899	0	0	0	0
Usp53	0	0	0	0	0	0	0	0	0	0	0	0	0	0	0	0	0	0	0	0	0	0	0	0	0	0	0	0	0	0	0	0	0	0	0	0	0.396654	0	0.13036	0	0	0	0	0	0	0	0	0	0
Kcnt2	0	0	0	0	0	0	0	0	0	0	0.020773	0	0	0	0	0	0	0	0	0	0	0	0	0	0	0	0	0	0	0	0	0	0	0	0	0	0	0	0.775894	0	0	0.0144795	0	0	0	0	0	0	0
Npas3	0	0	0	0	0	0	0	0	0	0	0	0	0	0.016001	0	0	0	0	0	0	0	0	0	0	0	0	0	0	0	0	0	0	0	0	0	0	0	0.0130116	0	0	0	0.0295354	0	0	0	0	0	0	0
Marcks	0	0	0	0	0	0	0.0143841	0	0	0.00300333	0.0498348	0.0139829	0	0	0.0022861	0.00223702	0	0	0	0	0	0	0	0	0	0	0	0	0	0	0	0	0	0	0	0	0	0.0363704	0.0307817	0	0	0	0	0	0.0114476	0	0	0	0
Syt6	0	0	0	0	0	0	0	0	0	0	0	0	0	0	0	0	0	0	0	0	0	0	0	0	0	0	0	0	0	0	0	0	0	0	0	0	0	0	0	0	0	0	0	0	0	0.180424	0	0	0
Gng2	0.0470023	0	0.0046771	0	0.0366977	0	0.00981198	0	0.00409522	0.0505048	0.0519592	0.0330938	0	0	0.0128146	0.0619597	0	0	0.0432677	0.0115197	0	0.00533881	0.0111933	0.0075887	0	0.127784	0	0	0.0110428	0.00646425	0.00949411	0.039574	0	0.0197834	0	0.0305189	0	0.108571	0.119605	0.132568	0	0.201461	0	0	0	0	0	0.0120121	0
Pde4b	0	0	0	0	0	0	0	0	0.0382484	0	0	0	0	0	0	0.00447084	0	0	0	0	0	0	0	0	0	0	0	0	0	0	0	0.150666	0	0.00860231	0	0	0	0	0.00475377	1	0	0.151748	0.0121677	0	0.31353	0	0	0	0
Cacna1h	0	0	0	0	0	0.0111923	0	0	0	0	0	0	0	0	0	0	0	0	0	0	0	0	0	0	0	0	0	0	0	0	0	0	0	0	0	0	0.375663	0.0809079	0	0	0	0.00496903	0	0	0	0	0	1	0
Cadps2	0	0	0	0	0	0	0	0	0	0	0	0	0	0.00829999	0	0	0	0	0	0	0	0	0	0	0	0	0	0	0	0	0	0	0	0.00356117	0	0	0	0.230412	0	0	0.00602768	0.0977153	0.00402973	0	0.0277479	0	0	1	0
Sp8	0	0	0	0	0	0	0	0	0	0	0	0	0	0	0	0	0	0	0	0	0	0	0	0	0	0	0	0	0	0	0	0	0	0	0	0	0.0362381	0.0905596	0	0	0	0.0910997	1	0	0	0	0	0	0
Rasd2	0.00403915	0	0	0	0	0.0047067	0	0.00516987	0	0	0	0.106104	0	0	0	0	0	0	0.00603262	0	0.00467378	0	0	0	0	0	0	0.0190898	0	0	0	0	0	0.00391758	0	0.00335116	0.0277154	0.118434	0.105179	0.838815	0	0.126698	0.704669	0	0	0	0	0	1
Npy2r	0	0	0	0	0	0	0	0	0	0	0	0	0	0	0	0	0	0	0	0	0	0	0	0	0	0	0	0	0	0	0	0	0	0	0	0	0	0.0252713	0.40238	0	0	0	0	0	0	0	0	0	0
Ccnd2	0	0	0	0	0	0	0	0.00974712	0	0	0	0	0.133825	0	0.00475477	0	0	0.0100208	0	0	0	0	0	0	0	0	0	0	0	0.0170077	0	0	0	0	0	0.0102556	0	0.0872833	0.0138229	0	0	0	0	0	1	0	0	0	0
Pcdh8	0.0101386	0	0	0.00793389	0.155223	0.0603149	0.0514131	0	0.00815769	0.00748468	0.073517	0.0128602	0	0.00445644	0.101228	0.0297486	0	0	0.0143012	0.458132	0	0	0.0297465	0	0	0	0	0	0.0283774	0.00391903	0.028944	0	0	0.0966961	0	0.106061	0	0.0241348	0.0635115	0	0	0.427964	0.0347729	0	0.583259	0	0	0	0
Pkib	0.014271	0.0246796	0	0.0211751	0.0021134	0.00252601	0	0.00594553	0	0	0.0146707	0	0.00240773	0.0330769	0.00630817	0.00390648	0	0	0	0	0	0	0.00336005	0	0.00528979	0	0	0.00207343	0.00254533	0	0	0	0	0	0.0709102	0.00523913	0.00561298	0.00229345	0.131267	0	1	0.00185928	0	0.00731048	0.0342749	0	0.00794658	0.00263502	0.0707656
Slc1a2	0.0703419	0	0	0	0.00779705	0.0520698	0.024788	0.0116655	0.00618058	0.512386	0.00806607	0.0389562	0	0.318638	0.00590943	0.00725655	0	0	0.00570083	0	0	0	0.00369476	0	0	0	0	0	0.0550779	0.00650397	0.00735538	0	0	0.0198328	0	0.00761224	0	0.00519217	0	0	0	0.11846	0	0	0.0594021	1	0	0	0
Kctd12	0	0	0	0	0	0.00488621	0	0	0	0.0150356	0.00770274	0	0	0	0.00336615	0.0691715	0.0120028	0	0	0	0	0	0	0	0	0	0	0	0.0466024	0.00463101	0	0	0	0.00813399	0	0	0.268995	0.490852	0	0	0	0.176743	1	0.0318175	0.441252	0	0	0.648059	0
Crispld2	0	0	0	0	0	0	0	0	0	0	0	0	0	0	0	0	0	0	0	0	0	0	0	0	0	0	0	0	0	0	0	0	0	0	0	0	0	0	0	0	0	0.193475	0	0	0	0	0	0	0.406563
Csmd3	0	0	0	0	0	0	0	0	0	0	0	0	0	0	0	0	0	0	0	0	0	0	0	0	0	0	0	0	0	0	0	0	0	0.0358554	0	0	0	0	0.708358	0	0	0	0	0	0	0	0	0	0
Crhbp	0.160871	0	0.827508	0	0.112904	0.0362688	0.193738	0.171519	0.0523147	0.0544816	0.0289161	0.0589637	0.207026	0.27445	0.0190984	0.172122	0.121412	0	0.0141002	0	0.196634	0.0112044	0.102501	0	0.107422	0.282892	0	0.210729	0.062923	0.234221	0.205696	0	1	0.0791135	0	0.148836	0	0.0339031	0.0333967	0.0316849	0.0223181	0.0558026	0.0637229	0	0.205843	0.0109184	0	0.00826262	0.0307744
Tmem132c	0.00688029	0	1	0	0	0.181992	0	0	0	0	0	0.017885	0	0	0	0	0	0	0	0	0	0	0	0	0	0	0	0	0	0	0	0	0	0	0.0142271	0	0	0	0	0	0	0	0	0	0	0	0	0	0
Kcns3	0.236506	0	0.109511	0	0.521544	0.116557	0.0965012	0	0	0	0.0538982	0	0	0	0	0.0597158	0	0.164625	0.0273333	0	0.195475	0	0.494335	0	0	0.0786057	0	0	0.127319	0	0	0	0.940697	0.0204811	0	0	0	0	0	0	0	0	0	0	0	0	0	0	0
Fam135b	0.133751	0	0	0	0	0	0	0	0	0	0	0.0734294	0	0.178553	0	0.0975223	0	0	0	0	0.0406209	0	0.0450547	0	0	0	0	0.575958	0	0.210757	0	0	0	0	0.159397	0.0674703	0.037632	0	0	0	0	0	0	0	0	0	0	0	0
Rapgef5	0	0	0	0	0	1	0	0	0	0.80247	0	0	0	0	0	0	0	0	0.94704	0	0	0	0.493435	0	0	0	0	0	0	0.420179	0	0	0	0.439291	0	0	0	0	0	0	0	0	0	0	0	0	0	0	0
Lmo3	0.131815	0	0	1	0.188856	0.0242526	0.0651072	0.518197	0.160737	0.00595776	0.172501	0.090534	0.359553	0.0739022	0.0434602	0.192297	0.00404263	0	0.360929	0	0	0	0.195143	0	0.634018	0.140934	0	0	0.111582	0.212647	0.230153	0	0	0.0996907	0	0.286483	0	0.00391339	0.0283338	0	0	0.0144207	0	0	0	0	0	0	0
Rgs4	0.270116	0.00502994	0.0180579	0	0.440803	0.0683181	0.17569	0.700368	0.261925	0.0577762	0.1973	0.0605237	0.0298908	0.0891546	0.0426043	0.150621	0.188441	0.0942308	0	0	0.599579	0.00785245	0.138091	0	0	0.483537	0.210165	0	0.0973627	0.674116	0.327786	0	0	0.0701089	0.123335	0.584956	0	0.0524409	0.0583188	0	0	0.480512	0	0.0173206	0.00693294	0	0	0	0.00652707
Rab3b	0.179466	0.00549794	0.131195	0.141271	0.243946	0.0112799	0.0150029	0.210186	0.0943426	0.119086	0.243674	0.0472535	0.103579	0.0938016	0.00729642	0.0915077	0.003673	1	0.0060333	0.431718	0.0106547	0.231819	0.111523	0.195269	0.171286	0.304994	0.153847	0.0184101	0.290883	0.233357	0.100052	0.013122	0.0239376	0.106305	0.20004	0.120115	0.317372	0.11394	0.0336237	0.00137501	0.0181397	0.00851638	0.0144253	0.00225383	0.00439397	0	0.0141117	0.00389943	0.00178359
Got1	0.50718	0.0896623	0.296661	0.404338	0.604304	0.198557	0.47275	0.238555	0.560117	0.670251	0.549799	0.516064	0.58053	0.227895	0.23627	0.652213	0.274619	0.420559	0.642553	0.0444548	0.217675	0.00276632	0.501397	0.0511601	1	0.293585	0.310614	0.31534	0.727248	0.540436	0.36495	0.174936	0.0173703	0.942026	0.219942	0.52806	0.394475	0.132358	0.464395	0.00635943	0.0050166	0.298907	0.261242	0.00996633	0.0045687	0.00265719	0.0275923	0.0144111	0.00919761
Cycs	0.133258	0.0815661	0.197822	0	0.168091	0.191786	0.223648	0.116957	0.420182	0.809487	0.0824553	0.110505	0.137104	0.104874	0.260304	0.279141	0.244123	0.144289	0.150375	0.137762	0.233006	0.0611214	0.210094	0	0.0433573	0.0685656	0.170496	0.0339893	0.30275	0.0470948	0.375355	0.056161	0	0.201051	0.0896392	0.251243	0.0414056	0.134272	0.0654718	0	0	0.0566035	0	0	0.0968182	0.326168	0	0	0
Akr1c18	0.208621	0.00799895	0	0	0.00222059	0.00235727	0.00811477	0	0.102908	0.351845	0.176637	0.178658	0	0.537084	0.00462824	0.0222596	0	0	0	0.00438633	0	0	0.196489	0.00317775	0.00342417	0	0.21342	0.20948	0.0121049	0.00254694	0.00310895	0	0.00496526	0.00248527	1	0.00452917	0	0.00890753	0.00283263	0.00370682	0.0189297	0.00439554	0.0281227	0.300289	0.00412016	0.00646783	0	0	0
Cartpt	0.00907859	0	0	1	0	0.0384185	0.0111	0.278051	0.00476397	0.094787	0.00394982	0.0497772	0.295345	0	0.0610367	0	0.0543127	0	0	0.305103	0	0	0.00894579	0.0644568	0	0	0	0	0.0725125	0.124328	0.00356369	0.804755	0	0.00660402	0	0.0232517	0.00646453	0	0.00501803	0	0	0.00611814	0	0	0	0	0	0	0
Slit2	0	0.602874	0	0	0.313847	0	0	0	0	0	0.132105	0	0.218552	0.0333665	0.727449	0.341995	0	0	0	0.634433	0.034159	0	0	0	0	0	0	0.0832852	0.141991	0	0.0623044	0	0	0	0	0.483307	0	0	0.0466202	0	0	0.0604579	0	1	0	0	0	0	0
Tmsb4x	0.781239	0.162464	0.388839	0.333482	0.137266	0.421772	0.49352	0.469739	0.154434	1	0.399647	0.26086	0.429463	0.0956836	0.356647	0.283715	0.491387	0.310121	0.699846	0.543561	0.299219	0.303816	0.312058	0.191058	0.306241	0.18717	0.258474	0.117481	0.295617	0.266665	0.479626	0.567538	0.582449	0.639222	0.424538	0.327032	0.166973	0.288249	0.0820821	0.0405214	0.181749	0.280064	0.342193	0.157384	0.178622	0.0185482	0.156079	0.242096	0.023647
Coro6	0	0.0450887	0	0	0	0	0.0641625	0	0.0343596	0	0	0.0148844	1	0.963935	0.127759	0	0	0	0	0	0	0	0.040275	0	0	0	0.0151148	0	0.0665531	0	0	0	0.528668	0	0	0.0820128	0	0	0	0	0	0	0	0.0843405	0	0	0	0	0
Casz1	0.313876	0	0	0	0	0	0.495962	0	0	0	0.491971	0	0	0	0	0.474869	0	0	0	0	0	0	0.926268	0	0.0260866	0	0	0	0	1	0	0	0	0.0645149	0	0.116073	0	0.0188503	0.0428937	0	0	0	0	0	0	0	0	0	0
Eya4	0.976608	0	0.801196	0	0	0	0	1	0	0	0.679828	0	0	0	0	0	0	0	0	0	0	0	0	0	0	0	0	0	0	0	0	0	0	0	0	0	0	0	0	0	0	0	0	0	0	0	0	0	0
Mpped1	0.13983	0.210873	0	0.00646832	0.233699	0.00717971	0.0149725	0.00356758	0.10687	0.0241042	0.0409614	0.0684295	0.162941	0.00507567	0.111598	0.0824287	0.0411691	0.372162	0	0.00926201	0	0	0.115354	0	0.02332	0.0647856	0	0.154473	0.0411766	0.179159	0.12095	0.0072555	0.224429	0.0166711	1	0.126989	0	0.00990003	0.0126674	0	0	0.117143	0.0191195	0	0	0	0	0	0
Rassf4	0	0	0	0	0	0	0	0	0	0	0	0	0	0	0	1	0	0	0	0	0	0	0	0	0	0	0	0	0.188634	0	0	0	0	0	0	0	0	0	0	0	0	0	0	0	0	0	0	0	0
Tacr3	0	0	0	0	0	0	0	0.069171	0	0	0.103976	0	0	0	0	0	0	0	0	0	0	0	0	0	0	0.165637	0	0	0	0	0	0	0	0	1	0	0	0	0	0	0	0	0	0	0	0	0	0	0
Slc25a5	0.496141	0.218653	0.35229	0.681032	0.427929	0.298654	0.584382	0.469492	0.268796	0.461405	0.550492	0.419135	0.231443	0.383957	0.205304	0.531125	0.275227	0.620506	0.278702	0.148802	0.181516	0.291731	0.448364	0.860885	0.111549	0.172272	0.277347	0.277913	0.488045	0.415081	0.622568	0.0567915	0.3838	0.565538	0.0124667	0.517955	0.0763269	0.212652	0.204856	0.046446	0.00159186	0.0993261	0.34454	0.158598	0.0464279	0.0912268	0.0312805	0.296017	1
Gabrd	0.0314642	0.351862	0.204658	0.697905	0.612145	0.64722	0.98079	0.169143	0.0396258	0	0.0310286	0.662769	0.63347	0.104318	0.661135	0.209359	0.0291809	0.0281067	0	0	1	0.675133	0.76625	0.0655541	0	0.298414	0.0985698	0.275105	0.502621	0.170967	0.119916	0.530028	0.28399	0.128172	0.798815	0.544797	0	0.0199733	0.0301448	0	0	0.0346974	0.66475	0	0	0	0	0	0
Scn1a	0.325653	0.7059	0.504423	0	0.819061	0.160038	0.452101	0.0861174	0.415914	0.0241638	0.950082	0.964597	0.506003	0	0.316772	0.523481	0.883945	0.0155057	0	0.0422978	0	0.933242	0.919718	0.250997	0	0.0222937	0.65544	0.823621	0.181094	0.686037	0.0635938	0.188156	0.236921	0.0843642	0.0973645	0.519323	0.107119	0.391513	0.148533	0.0184142	0	0.0249549	0	0	0	0	0	0	0
Agmat	0	0	0	0	0	0	0	0	0	0	0	0	0	0	0	0	0	0	0	0	0	0	0	0	0	0	0	0	0	1	0	0	0	0	0	0	0	0	0	0	0	0	0	0	0	0	0	0	0
Osbpl1a	0.389345	0.683728	0.159358	0	0.214036	0.172144	0.316681	0.109558	0.309675	0.0684559	0.13379	0.225028	0.0285635	0.25217	0.120249	0.233192	0.156401	0.472099	0.00295929	0.0265756	0.016049	0	0.145944	0.196382	0.0961488	0.0927958	0.139356	0.10816	0.100896	0.0645979	0.13949	1	0.0140039	0.530983	0.95887	0.201986	0	0.0202143	0.0210275	0.0103188	0.0234202	0.13984	0.553712	0	0	0.012276	0	0.091661	0
Mustn1	0	0	0	0	0	0.125078	0	0	0	0	0	0	0	0	0	0	0	0	0	0	0	0	0.196346	0	0	0	0	0	1	0.0685503	0	0	0	0	0	0	0	0	0	0	0	0	0	0	0	0	0	0	0
Fgf12	0.322468	0	0.0585221	0	0.273891	0.0543128	0.532506	0.452341	0.0781248	0.203033	0.572352	0.181179	0.0371391	0.348761	0.00965915	0.529745	0	0.654027	0	0.406127	0	0.015177	0.192686	0.128329	0	0.283027	0.064145	0.0102903	0.242612	0.246638	0.461668	0.030426	0	0.256745	0	0.297924	0	0.0734712	0.0260116	0	0.00790128	0.0436397	0	0.0263757	0	0	0.684567	0	0
Ch25h	0	0	0	0	0	0	0	0	0	0	0	0.0660426	0.116297	0	0	0	0	0	0	0	0	0	0	0	0	0	0	1	0	0	0	0	0	0	0	0	0	0	0	0	0	0	0	0	0	0	0	0	0
Hirip3	0.0735587	0	0	0	0	0.0194074	0	0	0.0174792	0	0	0.0776877	0	0.090985	0	0.314758	0	0	0	0	0	0	0.19214	0.168334	0	0	0.840607	0	0.186008	0	0	0	0	0	0	0	0	0	0	0	0	0.140808	0	0	0	0	0	0	0
Mypn	0.0710565	0	0	0	0	0.0536022	0.160652	0	0	0	0.0175183	0	0	0	0	0	0	0	0	0	0	0	0.0519228	0.811593	0	0	0	0	0.0229928	0	0	0	0	0	1	0	0	0	0	0	0	0	0	0	0	0	0	0	0
Nxph2	0	0.938732	0	0.0608411	0	0	0.170925	0.732695	0	0	0	0	0	0	0	0	0.0198092	0	0	0	0	0	0.258282	0	0	0	0	0	0.119784	0.403102	0	0	0	0	1	0	0	0	0	0	0	0	0	0	0	0	0	0	0
Klf5	0.0219899	0.0242278	0	0	0.357992	0.0832305	0	0.18266	0.0329691	0.310096	0.247835	0.0154246	0.316232	0.746822	0	0.173318	0	0.473229	0.247103	0.0389079	0.0339266	0	0	0	0	0.178764	0	0	0.0190435	0.0520412	0.0847494	0	0.106687	0.0182812	1	0.0149581	0.0524652	0.264938	0	0	0	0.0323328	0	0.0913742	0.0159955	0	0.262563	0	0.188634
Fam150b	0.108033	0	0	0	0.128042	0	0	0	0	0	0.0307202	0	0	1	0	0	0	0	0	0	0	0	0.0247663	0	0	0	0	0	0.316173	0	0	0	0	0.277363	0	0	0	0	0	0	0	0	0	0	0	0	0	0	0
Npnt	0.13786	0	0.0193084	0	0.0462784	0.0111494	0.491546	0.103046	0.151361	0.0230067	0.116003	0.157696	0	0.979436	0.00912107	0.146584	0.704065	0.372155	0	0	0	0	0.135256	0	0	0.135586	0	0	0.17598	0.198767	0.0259494	0.476597	0.384252	0.286523	1	0.184929	0	0.0103037	0.0100483	0	0	0	0	0	0	0	0	0	0
Itpr1	0.048263	1	0	0	0.0426054	0.066533	0.0731151	0.331919	0.217425	0.029172	0.0300864	0.0848867	0.0492688	0	0.0871735	0.0601133	0.292713	0.517707	0.0229516	0	0.129474	0	0.0800087	0.228604	0	0	0.118051	0.450364	0.0403632	0.185205	0.0388669	0.696328	0.00506911	0.0223572	0.00808898	0.0773303	0	0.00947202	0.00530876	0	0	0.0068845	0	0	0	0	0	0	0
Spsb4	0.115543	0	0	0	0.155619	0	0	0	0	0.0828604	0	0	0	0	0	0	0	0	0	0	0	0	0	0	0	0	0	0	0.0974922	0	0.188017	0	0	0	0	0.098363	1	0	0	0	0	0	0	0	0	0	0	0	0
Lrig1	0	0	0	0	0	0	0	0	0	0	0	0	0	0	0	1	0	0	0	0	0	0	0.271069	0	0	0.454236	0	0.19679	0	0	0	0	0	0	0	0	0	0	0	0	0	0	0	0	0	0	0	0	0
Usp6nl	0	1	0	0	0.0724386	0.053299	0	0	0	0	0.181393	0	0	0	0	0.0375298	0	0	0	0	0	0	0	0	0	0	0	0	0	0	0	0	0	0	0	0	0	0	0	0	0	0	0	0	0.160343	0	0	0	0
Atp5g3	0.601981	1	0.242458	0.324139	0.506303	0.721992	0.493173	0.29226	0.521072	0.465239	0.380248	0.456171	0.351692	0.475461	0.616287	0.627989	0.448281	0.22626	0.398239	0.339049	0.237306	0.556724	0.448088	0.660296	0.700975	0.25566	0.716708	0.138689	0.611411	0.326303	0.755031	0.466578	0.493985	0.682821	0.174241	0.64596	0.218873	0.424837	0.425587	0.0613122	0.0133753	0.38407	0.0987336	0.710636	0.070564	0.191205	0.0510454	0.557821	0.618245
Adamts1	0.160333	0	0	0	0	0.0951924	0.22879	0	1	0	0	0.382378	0	0.943158	0	0.0963743	0	0.260409	0	0	0.718194	0	0	0	0	0.912373	0	0.0964264	0.118321	0.0732103	0.0276942	0	0	0.381582	0	0	0	0	0	0	0	0	0	0	0	0	0	0	0
Ndufa4	0.725786	0.812158	0.139721	0.342768	0.242392	0.645672	0.852042	0.649651	0.31715	0.731715	0.528433	0.435703	0.355969	0.645279	0.354944	0.435374	0.92371	0.298956	0.26741	0.537436	0.100725	0.463818	0.358673	0.103656	0.478623	0.315004	0.527341	0.496221	0.277034	0.234972	0.486955	0.379021	0.396825	0.389667	0.264378	0.392053	0.0288339	0.0772232	0.258111	0.0168462	0.0286764	0.163092	0	0.257356	0.00421306	0	0	0.00454996	0
Arhgef6	0.0529728	0	0	0	0	0	0.00903169	0.0765072	0.0996484	0	0	0	0	0	0.0839727	0.128274	0	0	0	0	0.571577	0	0.0783972	0.470005	1	0.0441887	0	0	0.038891	0	0.0401999	0	0	0	0	0	0	0	0	0	0	0.105494	0	0	0	0	0.0648938	0	0
Ankrd34c	0	0	0	0	0	0	0	0	0	0	0.223613	0.241957	0.780572	0	0	0.0264425	0	0	0	1	0	0	0	0	0	0	0	0	0	0	0	0	0	0	0	0.0731096	0	0	0	0	0	0	0	0	0	0	0	0	0
Tgfb3	0	0.518329	0	0	0.334894	0	0.438472	1	0	0	0	0	0.25341	0	0.349	0	0	0	0	0	0	0	0.0686427	0	0	0	0	0	0.103919	0.0306176	0.0971318	0	0	0	0	0	0.0391549	0	0	0	0	0	0	0	0	0	0	0	0
Iqgap2	0	0	0	0	0	0	0	1	0	0	0.447838	0	0	0	0	0	0	0	0	0	0	0	0.0236451	0	0	0.431994	0	0	0	0	0	0	0.431937	0.153954	0	0	0	0	0	0	0	0	0	0	0	0	0	0	0
Ndrg4	0.719777	0.406469	0.414963	0.533252	1	0.626658	0.677222	0.491013	0.759509	0.695666	0.73031	0.920916	0.572202	0.238948	0.832147	0.789152	0.115978	0.307865	0.813364	0.555072	0.308283	0.284129	0.839964	0.386302	0.207656	0.526757	0.440257	0.624822	0.735474	0.764057	0.580549	0.501016	0.124757	0.495991	0.924645	0.691516	0.110927	0.235607	0.242934	0.181346	0.0200914	0.305657	0.420687	0.204097	0.322979	0.0184246	0.0503147	0.00834197	0.0135726
Col11a1	0	0	0	0	0	0	0	0	0	0	0	0	0	0	0	0	0	0	0	0	0	0	0	0	0	0	0	0	0	0.560739	0	0	0	0	0	1	0	0	0	0	0	0	0	0	0	0	0	0	0
Atp5j	0.473602	0.0657168	0.0982643	0.181114	0.219297	0.550429	0.567497	0.268021	0.26509	0.272109	0.473635	0.264811	0.168371	0.538798	0.500613	0.55631	0.630351	0.0287149	0.557267	0.242978	0.400885	0.269077	0.269057	0.24344	0.416859	0.289317	0.299655	0.260922	0.496936	0.555712	0.453029	0.652664	0.449134	0.329788	0.172287	0.417748	0.107926	0.197253	0.0505388	0.0847364	0.0422171	0.206387	0.911391	0.00451689	0.328882	0.00393397	0.0125694	0	0.172597
Kcnc2	0.143965	0.0294739	0.00711613	0.0939186	0.525736	0.0689081	0.284634	0.0803231	0.220467	0.178185	0.227875	0.182856	0.0625951	0.26868	0.231423	0.221917	0.0827006	0.144925	0	0.999305	0	0.378094	0.33905	0.133315	0.0294496	0.0801215	0.0820577	0.0957752	0.310383	0.655891	0.299655	0.38365	0	0.133829	0	0.289956	0	0.010853	0.136969	0	0	0.0310531	0	0	0	0	0	0	0
Bcl11b	0.0187773	0	0.115535	0	0.0117762	0.00581868	0.274785	0.0260216	0	0.133826	0.0900073	0.2863	0.253914	0	0	0	0	1	0	0.717103	0.573685	0	0.0274422	0	0	0.00906507	0	0	0.058615	0.0222659	0.00507846	0	0	0	0.348855	0.0532609	0	0.00896222	0.00509838	0.0142967	0	0	0	0	0	0	0	0	0
Myo5b	0	0	0	0	0.276877	0	0.100577	1	0	0	0.425185	0.133805	0	0	0	0.317841	0	0	0	0	0	0	0	0	0	0	0	0	0.105462	0	0.806808	0	0	0	0	0	0	0	0	0	0	0	0	0	0	0	0	0	0
Kctd8	0.411403	1	0	0	0.322833	0.307979	0.538623	0	0	0	0.290319	0	0	0.0692437	0	0.0979896	0	0	0	0	0	0	0.273106	0	0	0.357055	0.341815	0	0.130176	0.0355992	0.427415	0	0.226658	0.490892	0	0.291912	0	0	0	0	0	0.029102	0	0	0.0159126	0	0	0	0
Slc6a1	0.250102	0.146509	0.309886	0.16891	0.756363	0.355707	0.636781	0.584838	0.713504	0.248902	0.192762	1	0.513984	0.102412	0.647385	0.423525	0.642194	0.259243	0.19729	0.494013	0.235164	0.295243	0.82669	0.649924	0.374534	0.426211	0.180222	0.252697	0.453869	0.818529	0.344679	0.282941	0.00826284	0.351334	0.534723	0.322816	0.00285032	0.280045	0.391137	0	0.0587926	0.107688	0.00402716	0.0100233	0.0298936	0.424363	0.0154957	0.00152925	0
Afap1	0.0188617	0	0	0	0.0143997	0.0707293	0.0295962	0.0522252	0.050525	0	0.318346	0.0171994	0	0	0.0908488	0	0	1	0.727517	0.0103103	0	0	0.0315033	0.0100249	0	0.418807	0.00405589	0	0.0831437	0	0	0.012525	0	0.00696914	0	0	0	0.0044798	0	0	0	0.00528252	0	0	0	0	0	0	0
Atp5c1	0.377133	0.543685	0.439994	0.551485	0.24239	0.330124	0.258387	0.345259	0.274485	0.247691	0.336979	0.210991	0.311875	0.0428298	0.138484	0.356881	0.499688	0.438048	0.613207	0.497886	0.704915	0.147056	0.298167	0.847363	0.0136061	0.363169	0.175714	0.308229	0.316817	0.310986	0.380762	0.653655	0.409378	0.412551	0.06022	0.344666	0.0659353	0.234617	0.0733071	0.0058472	1	0.122019	0.10839	0.0793105	0.00715928	0.0206078	0.0583425	0.968283	0.605148
Cdk15	0	0	0.396606	0.25894	0	0	0	0	0	0	0.0907032	0	0.0242877	0.1397	0.0295868	0.0210557	0	0.0435351	0	0.0310393	0	0.0326572	0.070631	0	0.0965565	0.0732029	0.0512744	0	0	0	0	0	0.0888453	0	0	0	0.0277622	0	0	0.0387761	0.0293361	0	0	1	0.632132	0.116864	0	0	0.0894192
F2r	0	0	0	0	0	0	0.0279698	0	0	0.00387281	0	0	0	0	0	0	0	0	0	0	0.0059017	0	0	0	0	0	0	0	0	0.00946321	0	1	0	0	0.00448227	0	0	0	0	0	0	0.00262474	0	0	0	0	0	0	0.00656277
Atp5g1	0.107873	0.250892	0.135693	0.0501103	0.0418273	0.104339	0.113907	0.0912485	0.0574526	0.111957	0.121205	0.0891026	0.263927	0.340994	0.060395	0.15345	0.150552	0.211023	0.380195	0.0588541	0.171095	0.449769	0.0981469	0.171224	0.194351	0.206608	0.283159	0.471626	0.0832904	0.0920242	0.0973523	0.518625	0.23836	0.0804254	0.149511	0.0831893	0.259707	0.0363414	0.0549812	0.0889641	0.381493	0.030388	0.0159055	0.00478113	0.170819	0.00624616	0.012196	0.0249473	0.00180171
Tanc1	0.033741	1	0	0	0	0	0.0519389	0	0	0	0	0	0	0	0	0	0	0	0	0	0	0	0.030483	0.105447	0	0	0	0	0	0	0	0	0	0.137447	0	0	0	0	0.0397861	0	0	0.0793775	0	0.110943	0	0	0	0	0
Gpnmb	0	0	0	0	0	0	0	0	0	0	0	0	0	0	0	0	0	0	0	0	0	0	0	0	0	0	0	0	0	0	0	0	0	0	0	0	0	0	0	0	0	0	0	0	0	0	0	0	0
Ntng1	0.126239	0	1	0	0.036247	0.00727587	0	0	0	0	0.0229397	0.14712	0	0	0	0.0535532	0	0	0	0	0	0	0	0	0.745479	0.0822165	0	0	0.0799912	0.190485	0	0	0	0	0	0	0	0	0	0	0	0	0	0	0	0	0	0	0
Adora1	0.0126293	0	0	0	0.0220602	0.140581	0.035692	0.0303088	0.0848279	0.291687	0.0109892	0.294939	0.00498343	0	0.0308902	0.00547095	0	0.289733	0	0	0	0.0678829	0.0637607	0	0	0.490363	0	0	0.00788875	0	0.0118303	0	0.204312	0.021436	0	0.00495432	0	0.00608432	0.00407202	0	0	0.0127665	0	0	0	0.769419	0	0	0
Kcnab1	0.259697	0.0324643	0	0	0.32395	0.23119	0.237359	0.0273953	0.134598	0.358995	0.353444	0.249141	0.0705938	0.613023	0.00781782	0.474368	0.301922	0.0932809	1	0	0.198022	0	0.226128	0	0.180715	0.261692	0.29534	0.0697987	0.0967166	0.196576	0.472208	0.392231	0.109712	0.0881583	0.318932	0.279525	0.00814685	0.153532	0.224516	0	0	0.114553	0	0	0	0.0453815	0	0	0
2610318N02Rik	0	0	0	0	0	0	0	0	0	0	0	0	0	0	0	0	0	0	0	0	0	0	0	0	0	0	0	0	0	0	0	0	1	0	0	0	0	0	0	0	0	0	0	0	0	0	0	0	0
Atp5f1	0.907982	0.686396	0.95685	0.637745	0.521226	0.690188	0.849117	0.750135	0.73869	0.638849	0.620908	0.760943	0.804905	0.78281	0.496128	0.541749	0.906442	0.832444	0.931016	0.810849	0.151248	0.645027	0.774287	0.362057	0.0146326	0.58392	0.594409	0.299809	0.685907	0.551166	0.740744	1	0.507959	0.707095	0.551706	0.500623	0.105111	0.382152	0.127808	0	0	0.41497	0	0.908006	0.336872	0.0958115	0	0	0.154767
Idh3a	0.236667	0.373146	0	0.433914	0.360335	0.551964	0.508781	0.0250693	0.489226	0.0660993	0.497081	0.233213	0.381279	0.0178332	0.415681	0.238477	0.098113	0.433431	0.17958	0.0315557	0.322327	0	0.586583	0.0728698	0.0153627	0.109596	0.293744	0.0303052	0.389628	0.108156	0.283071	0.267666	0.0414489	0.6918	0.441476	0.48821	0	0.152456	0.163592	0	0	0.0587972	0	0	0.604062	0.458429	0	0	0
Gria3	0.106815	0.00530676	0	0.84937	0.515008	0.113017	0.0823213	0.539613	0.058281	0.0372906	0.0473348	0.152194	0.162681	0.00640477	0.0610692	0.0714819	0.125739	0.334316	0.0036674	0.00975715	0.0314731	1	0.292409	0	0	0.5558	0.221234	0.269917	0.343048	0.313536	0.195338	0	0.133498	0.0423194	0.924598	0.235478	0.0154062	0.0138746	0.0342442	0	0.00372106	0.0287448	0	0	0	0	0	0	0
Pdlim3	0	0	0	0	0	0.193533	0.00924411	0	0.0900126	0	0	0	0.0805286	0	0.49446	0	0.0555859	0	1	0	0	0	0	0	0	0.314704	0	0.452745	0	0	0	0	0	0	0.487877	0	0	0	0	0	0	0.0104098	0	0	0	0	0	0	0
Atp1b1	0.364295	0.477485	0.640839	0.230279	1	0.281671	0.712192	0.572567	0.721468	0.530624	0.500186	0.790188	0.344616	0.237575	0.556059	0.734505	0.335147	0.353914	0.3233	0.525111	0.154629	0.350072	0.725492	0.322345	0.471816	0.525034	0.548977	0.730885	0.699336	0.761957	0.632987	0.115293	0.279339	0.543709	0.370458	0.57325	0.111307	0.340547	0.263683	0.145385	0.0777468	0.340323	0.715154	0.0180991	0.409685	0.34154	0.234657	0.0119291	0.127232
Fkbp3	0.159149	0.276919	0.0201371	0.0594182	0.0765848	0.0767274	0.108714	0.0747944	0.120333	0.0411784	0.0902669	0.0630365	0.085518	0.0552905	0.0680997	0.0818646	0.0501048	0.0956288	0	0.290398	0	0.139439	0.0956646	0.086469	0.117519	0.0494572	0.213027	0.0796555	0.0879442	0.0517764	0.0719428	0.0495103	0.151836	0.118936	0.236672	0.0809637	0	0.0256933	0.0256111	0.0102466	0.15153	0.0410077	0.00151833	0	0.00433027	0	1	0.110239	0.306968
Pdhb	0.294364	0	0.0572992	0.309899	0.344427	0.483805	0.125041	0.124261	0.165563	0.031968	0.266124	0.156238	0.144333	0	0.209486	0.368352	0.0601775	0.583478	0.20892	0.543752	0.511511	0.0653475	0.243098	0.00257687	0	0.0657082	0.399928	0.229143	0.19959	0.0845032	0.0957834	0.0324982	0.382443	0.183751	0.268141	0.285002	0	0.0456299	0.227899	1	0	0.186905	0.0855186	0.0159727	0	0	0	0	0
Pnpo	0.0624821	0	0.0622437	0	0.0139236	0.0214594	0.11078	0	0.0124904	0.149111	0.153957	0.151935	0.374653	0	0.0379771	0.153102	0.0380187	0.0227126	0.834245	0.48823	0	0.189352	0.085227	0.285596	0	0.0783239	0	0.224189	0.0645423	0.332806	0.136075	0	0.00546201	0.332443	0.217899	0.197827	0	0	0.0122794	0	0	0.0122494	0	0	0	0	0	0	0
Dbpht2	0	0	0	0	0	0	0	0	0	0	0	0	0	0	0	0	0	0	0	0	0	0	0	0	0	0	0	0	0	0	0	0	0	0	0	0	0	0	0	0	0	0	0	0	0	0	0	0	0
Luzp2	0.106067	0	1	0	0.127175	0	0.207586	0	0.226903	0	0	0	0	0.0186122	0	0	0.326402	0	0	0	0	0	0.0528931	0	0	0	0	0	0	0	0	0	0	0.208568	0	0.0918265	0	0	0	0	0	0	0	0	0	0	0	0	0
Ndufb5	0.456535	1	0.903386	0.101008	0.150372	0.563018	0.40748	0.471303	0.214585	0.429178	0.287344	0.354388	0.345228	0.108212	0.243467	0.51931	0.21956	0.254323	0.535292	0.222362	0.569356	0.601159	0.535155	0.195509	0.403606	0.1525	0.597293	0.27603	0.444257	0.153636	0.290655	0.276576	0.326251	0.241655	0.062512	0.31767	0.357131	0.134267	0.236084	0.950664	0.0170429	0.0487003	0.311295	0.0468887	0.230517	0.907955	0.00434932	0.843172	0.0233237
Ociad2	0.305612	0.0160704	0.934095	0	0.0439403	0.374694	0.220185	0.12497	0.014579	0.0334024	0.130545	0.0838961	0.0818569	0.474174	0.230837	0.0835743	0	0	0.0069158	1	0.00910864	0.68455	0.0116273	0.0459975	0.0121066	0.0239996	0.211059	0.0393922	0.088308	0.0230128	0.0380714	0.0294447	0.218037	0.530851	0.0406936	0.1822	0.0404656	0.0314937	0.0644974	0	0.0136831	0.019404	0	0	0.0111683	0	0.0733303	0.0101316	0.0158885
Hsbp1l1	0.0834031	0	0	0	0.116419	0.0754114	0.114057	0	0.114541	0	0	0	0	0	0	0	0	0	0	0	1	0	0.0182043	0	0	0	0	0	0	0	0.049491	0	0	0.0473802	0	0	0	0	0	0	0	0	0	0	0	0	0	0	0
Slc25a4	0.905061	0.655266	0.361083	0.415781	0.489379	0.636464	0.582776	0.628522	0.453364	0.454129	0.632811	0.575159	0.31838	0.439564	0.671254	0.595713	0.420369	0.337909	0.228669	0.42097	0.701786	0.35369	0.539686	0.658936	0.415529	0.456113	0.354995	0.437893	0.574174	0.52292	0.74761	0.126014	0.324313	0.58471	0.367307	0.709192	0.346494	0.355835	0.327468	1	0.013831	0.217242	0.0702054	0.0323585	0.119078	0.134898	0.155109	0.965912	0.173986
Stmn3	0.50094	0.384772	0.225986	0.208997	0.477748	0.526886	0.580437	0.472065	0.554443	0.381013	0.46962	0.336524	0.274299	0.185635	0.594313	0.613786	0.146187	0.410894	0.306621	0.64363	0.551102	0.701856	0.475536	0.729256	0.140289	0.276721	0.323463	0.37731	0.391261	0.295359	0.559965	0.785004	0.658665	0.180022	0.0465389	0.372664	0.0835615	0.280784	0.330717	0.110056	0.0247953	0.151259	0.291932	0.240671	0.647891	1	0.132883	0.0405657	0.0115167
Htr2a	0	0	0	0	1	0	0	0	0	0	0	0	0	0	0	0	0	0	0	0	0	0	0	0	0	0	0	0	0	0	0	0	0	0	0	0	0	0	0	0	0	0	0	0	0	0	0	0	0
Syt2	0.0149503	0.781395	0.11575	0	0.0788013	0.0336115	0.0996012	0.00337025	0.0688655	0.18065	0.0630842	0.0800442	0.0555631	0	0.00283599	0.160346	0.0023918	0.0129725	0.00550575	0	0.0421819	0.00369871	0.173841	0	0	0	0.629796	1	0.00681152	0.00407128	0.0430606	0.0066257	0.00156651	0.0778651	0	0.0612139	0.00365901	0.00204294	0.00633915	0.00572784	0	0.00376407	0	0	0.00203071	0	0	0.00746838	0
Nudt7	0	0	0	0	0	1	0.188649	0	0	0	0	0	0	0	0	0	0	0	0	0	0	0	0	0	0	0	0	0	0	0	0	0	0	0.0535721	0	0	0	0	0	0	0	0	0	0	0	0	0	0	0
Fras1	0	0	0	0	0	0	0	0	0	0	0	0	0	0	0	0	0	0	0	0	0	0	0	0	0	0	0	0	0	0	0	0	0	0	0	0	0	0	0	0	0	0	0	0	0	0	0	0	0
Cap2	0.17409	0	0	0.47873	0.316823	0.421822	0.27958	0.775726	0.211378	0.0203371	0.464548	0.26696	0.409117	0	0.0580514	0.210885	0.0864784	0.164214	0.034668	0	0	0.858006	0.247308	0.539082	0	0.106616	0.280188	1	0.108387	0.35318	0.293611	0	0.935	0.0181839	0.894426	0.211584	0	0.0121441	0.0157908	0	0	0.0216593	0	0.409842	0	0	0	0	0
Atp5o	0.401208	1	0.271953	0.238563	0.161165	0.230333	0.111007	0.164693	0.195247	0.326246	0.318784	0.181202	0.0904205	0.286662	0.195558	0.28279	0.133976	0.224587	0.304503	0.0824636	0.26159	0.46012	0.2407	0.35771	0.429712	0.204269	0.238067	0.0630453	0.327352	0.163719	0.185582	0.744645	0.0103889	0.173333	0.0719836	0.273851	0	0.0935924	0.0312803	0.202945	0.0718795	0.0495975	0.0306468	0	0.184866	0	0.0707538	0.182012	0.27339
Tmem44	0.155426	0	0	0	0.276242	0.0486317	0.0487999	0.0510528	0.106272	0.028268	0.0917812	0.1179	0.631337	0.0217401	0.190517	0.0242549	0	0.0136045	0.20109	0	0.39918	0.0152077	0.147887	1	0.689769	0.140568	0.157953	0	0.184507	0.244221	0.035072	0	0	0.164288	0.0727032	0.136976	0	0	0.020577	0.00897577	0	0.0164213	0	0	0	0	0	0	0
Slc24a2	0.133966	0.0369614	0.103993	0.297789	0.220465	0.0240311	0.213664	0.15556	0.426061	0.0401912	0.126364	0.183608	0.124727	0.194644	0.00834847	0.222972	0.745479	0.0128952	0	0.174307	0.0105241	0.877454	0.203837	0.462134	0.00343046	0.170966	0.317413	0.561573	0.274746	0.21074	0.376191	1	0.267689	0.151408	0.058964	0.239123	0	0.053949	0.0616441	0.0112159	0	0.0259785	0.0177957	0.0130105	0.103928	0	0.0373856	0.0135153	0.0191851
Cds1	0	1	0	0.192989	0.124691	0.0622312	0.32016	0.0329175	0.208403	0.0241639	0.11709	0.400453	0	0	0.025455	0.070708	0	0.106325	0.635524	0.0123598	0	0	0.120316	0.353664	0	0.00813748	0.171673	0.107736	0.0882631	0.0253047	0.17112	0	0.212395	0.12831	0.00865629	0.043687	0	0.00927595	0.0281432	0	0	0.0150398	0	0	0	0	0	0	0
Spata1	0.136367	0	0	0	0	0	0	0.158407	0	0	0.176824	0	0.334815	0.44124	0.0869324	0	0	0	0	0.193855	0	0	0.123626	0.202939	0.0950763	0	0.0935762	0.0758231	0	0.106309	0.790057	0	0.0736285	0	0	0.0937524	0.679194	0.11639	0.449291	0	0.10535	0.36563	0	0	0.533125	0.154618	0	0.15044	0.22937
Nacc2	0.164665	0.165509	0.34788	0.016838	0.13738	0.749446	0.0618404	0.148959	0.161901	0.00913994	0.380409	0.363125	0.451918	0	0.388735	0.123343	0	0.51788	0	0	0.0679694	0.939742	0.123588	0.0446037	0	0.021353	0.0154912	0.39107	0.158559	0.160801	0.298136	0	0.694285	0.0182125	1	0.56898	0	0.45191	0.0180967	0	0	0.00955717	0	0.0200937	0.00774184	0.149152	0.0190622	0	0
Prss23	0	0	0	0	0	0	0.0925588	0	1	0	0	0.142104	0	0	0	0	0	0	0	0	0	0	0.030423	0	0	0	0	0	0	0	0	0	0	0	0	0	0	0	0	0	0	0	0	0	0	0	0	0	0
Mef2c	0.171066	0.0835551	0.250354	0.196015	0.0957452	0.158804	0.102997	0.108947	0.142071	0.130676	0.0931441	0.113166	0.0346362	0.0214059	0.320955	0.0850611	0.113235	0.0646456	0.251497	0.0361921	0.100901	0.171443	0.105516	0.0984765	0.000947262	0.0576807	0.147432	0.0903976	0.0965077	0.0985423	0.136671	0.0827434	0.122327	0.101108	0.166196	0.142753	0.00657222	0.0226257	0.0251233	0.0019059	0.158159	0.0618374	0.0252477	1	0.00724896	0.299635	0.0369469	0	0.00070635
Hs3st1	0.13613	0	0	0	0.23922	0.402601	0.11096	0.00967992	0.216948	0.594999	0	0.148536	0	0	0.371098	0.0122311	0.199162	0	0	0	0	1	0.0594499	0	0.894188	0.286798	0.264791	0.315732	0.0726932	0	0	0	0.0246817	0	0	0.0717489	0	0	0.0167208	0	0	0	0	0	0	0	0	0	0
AI593442	0.429087	0	0.0487221	0	0.398442	0.122019	0.219742	0.420253	0.443366	0.478516	0.238862	0.467056	0.0111098	0	0.12932	0.34056	0	0.07998	0	0	0.518839	0.0383065	0.218696	0.0729152	0	0.0103133	0.0216968	0.28269	0.275044	0.113471	0.304335	0.092756	0	0.163205	0.701698	0.350699	0	0.0619357	0.0248021	0	0	0.0276522	0	0	0	0	0	0	0
Tpi1	0.483036	0.47312	0.571511	0.0647329	0.449509	0.321213	0.28733	0.219852	0.278246	0.387475	0.239814	0.212516	0.263625	0.22833	0.341801	0.447968	0.145669	0.499051	0.857553	0.0378169	0.049221	0.254966	0.404846	0.537599	0.259645	0.0375069	0.338206	0.0710904	0.399877	0.481971	0.480808	0.594085	0.251933	0.32896	0.215105	0.556284	0.0107421	0.249712	0.117649	0.633141	0.818874	0.217243	0.431355	0.0564541	0.0648867	0.205092	0.661689	0.00353888	0.00554975
Pnldc1	0	0	0	0	0	0	0	0	0	0	0	0	0	0	0	0	0	0	0	0	0	0	0	0	0	0	0	0	0	0	0	0	0	0	0	0	0	0	0	0	0	0	0	0	0	0	0	0	0
Ttc39a	0	0	0.0567983	0	0	0	0	0	0	0	0	0	0	0	0	0	0	0	0	0	0	0	0	0	0	0	0	0	0	0.192685	0.641621	0	0	0	0	0	0	0	0	0	0	0	0	0	0	0	0	0	0
Dmrt2	0	0	0	0	1	0	0	0	0	0	0	0	0	0	0	0	0	0	0	0	0	0	0	0	0	0	0	0	0.379861	0	0	0	0	0	0	0.667536	0	0	0	0	0	0	0	0	0	0	0	0	0
Tmem132d	0.0146002	0	0	0	0.671292	0.0274598	0.014827	0	0	0.0164241	0.15245	0.20232	0	0	0.0175807	0.223081	0	0.019761	0	0	0	0	0.308639	0	0	0.864492	0	1	0.374762	0	0.0208405	0	0	0	0	0.0217689	0	0	0.0239111	0	0	0	0	0	0	0	0	0	0
Cox7b	0.640207	0.494249	0.63248	0.0718269	0.381528	0.488753	0.33009	0.449119	0.586726	0.443903	0.271474	0.654374	0.349638	0.399514	0.409881	0.33124	0.823567	0.355145	0.625777	0.606339	0.655935	0.398592	0.63877	0.443831	0.935781	0.275028	0.409302	0.0633154	0.686228	0.458289	0.998917	0.0920427	0.649983	0.763493	0.359235	1	0.233596	0.154956	0.126926	0.31567	0	0.263174	0.36369	0.00456134	0.334196	0.353817	0.00793317	0.333519	0.00515666
Wt1	0	0	0	0	0	0.00612603	0	0	0	0	0.00594291	0	0	0	0	0	0	0	0	1	0	0	0	0	0	0.181441	0	0	0	0	0	0	0	0	0	0	0	0	0	0	0	0	0	0	0	0	0	0	0
Kcnt1	0	0	1	0	0.161662	0	0	0	0	0	0	0.100221	0	0	0.298161	0	0	0	0	0	0	0	0.0386768	0	0	0	0.0809015	0	0	0	0	0	0	0	0	0.0383834	0	0	0	0	0	0	0	0	0	0	0	0	0
Prkacb	0.184697	0.351266	0.0274543	0.129633	0.423949	0.333633	0.315432	0.151495	0.335555	0.198987	0.480398	0.662733	0.487802	0.260419	0.139613	0.377963	0.807211	0.529048	0.471788	0.142377	0.342543	0.00440763	0.375815	0.286447	0.21089	0.313253	0.173739	0.15924	0.500935	1	0.10725	0.00431512	0.160595	0.333141	0.465228	0.202889	0.00585907	0.0796248	0.0245154	0.159846	0.546099	0.239151	0.00875573	0.693149	0.00279877	0.00718939	0.0178661	0.00201506	0.00497708
Cox4i1	0.368398	0.449586	0.313229	0.204906	0.253063	0.364529	0.336767	0.275246	0.547329	0.269919	0.225294	0.202524	0.404237	0.257671	0.324391	0.378574	0.297284	0.107358	0.0508972	0.0612346	0.853921	0.122789	0.233719	0.0627376	0.0931954	0.109776	0.24758	0.22612	0.231422	0.234384	0.368602	0.397873	0.0311	0.458178	0.102124	0.195839	0	0.266679	0.0926653	0.425554	0.412838	0.137362	0.330488	0	0.0103923	0.25401	0.69269	0.0716252	0.119284
Strbp	0.279417	0.389797	0	0	0.0530916	0.0109808	0.0567662	0.0133928	0.130395	0.0125882	0.180185	0.008658	0.0031717	0	0.179934	0.0634278	0.0361858	0.101889	0	0.318508	0	0.411389	0.0369429	0.00454175	0	0.0077307	0.0246704	0.142712	0.0456315	0.201333	0.1061	0.248162	0.218429	0.0114016	0.14238	0.104218	0	0.028906	0.0509811	0	0	0.0192789	0	0	0	0	0	0	1
Kcnab3	0.323004	0.0764402	0	0.162574	0.406154	0.122461	0.468215	0.00757999	0.294638	0.0918104	0.190378	0.417555	0.449842	0.00672463	0.185112	0.433391	0.390202	0.389719	0	0.487176	0.226073	0.125771	0.555281	0.408071	0	0.129518	0.17279	0.214195	0.219042	0.0568476	0.581625	0	0.00299473	0.0295971	0	0.380327	0	0.00965944	0.0216406	0	0	0.132489	1	0	0.00370317	0	0	0	0
Fam84a	0.0230489	0	0	0	0.0957393	0.0970992	0.0428209	0.0156953	0.0100096	0.0261519	0.00922106	0.0530739	0.868099	0	0.0153127	0.0198317	0.490864	0	0	0.226168	0	1	0.0779294	0.0413978	0	0.295291	0	0	0.0330755	0.0115866	0.0115718	0	0.156118	0.0107922	0	0.0860105	0	0.026668	0.120663	0.0122642	0	0.00818033	0	0	0	0	0	0.0298116	0.0386347
Uqcrh	0.199466	0.237874	0.14227	0.533851	0.140629	0.259564	0.11793	0.182157	0.0881796	0.0719221	0.208147	0.122287	0.400624	0.355389	0.0587047	0.142269	0.373771	0.013574	0.591381	0.347226	0.207811	0.627471	0.130654	0.538129	0.254443	0.0837055	0.665587	0.305837	0.0871784	0.100054	0.15938	0.748373	0.381343	0.197786	0.132749	0.184866	0.0112529	0.0828638	0.0677522	0.00537342	0.00365874	0.0397326	0.0168163	0.434751	0.0114972	0	1	0.664693	0
Myc	0	0	0	0	0	0	0	0.0630779	0	0	0	0	0	0	0	0	0	0	0	0	0	0	0	0	0	0	0	0	0.21101	0	0	0	0	0	0	0	0	0	1	0	0	0	0	0	0	0	0	0	0
1190002N15Rik	0.374931	0	0	0	0.0173112	0.107434	0.884792	0.0539454	0.178038	0.0233356	0.203233	0.730342	0	0	0.0185029	0.0187447	0	0	0	0	0	0	0.236	0	0	0.518353	0.280734	0.404613	0.384182	0	0.0473767	0	0	0.0476914	0	0.430353	0	0.0362302	0.0181191	0	0	0	0	0	0	0	0	0	0
Cacna2d2	0	0.199915	0	0	0.0389018	0.0125193	0.120472	0.0124417	0.14917	0.016744	0.402391	0.0714601	0.106072	0	0.1798	0.194936	0.304491	1	0	0	0.0743603	0.0235697	0.207674	0.171581	0.0217436	0.0728829	0.602792	0.0357318	0.112411	0.0613708	0.0623225	0	0.0127225	0.0128325	0	0.148088	0	0.0128553	0.0153225	0.699971	0	0	0	0	0	0	0	0	0
Tox2	0.199686	0	0	0	0.295331	0.0877266	0.339633	0	0	0	0.682016	0.0610295	0	0	0.0846485	0.0242915	0	0.281301	0	0	0	0	0.0173258	0	0	0.930332	0	0	0.0110168	0.0810129	0.143099	0.0204583	0.0561084	1	0	0.132744	0	0.0147825	0.013515	0	0.0334509	0	0	0	0	0	0	0	0
Fgfr2	0	0	0	0	0	0	0.148619	0.156437	0	0	0	0	0	0	0	0	1	0	0	0	0	0	0	0	0	0	0	0	0	0	0	0	0	0	0	0.931007	0	0	0	0	0	0	0	0	0	0	0	0	0
Pgk1	0.719168	0.238382	0.240416	0.505184	0.421141	0.508498	0.47867	0.379941	0.745481	0.285871	0.561245	0.362806	0.10393	0.739286	0.552197	0.433293	0.382113	0.144763	0.14904	0.354135	0.140662	1	0.603481	0.221999	0.296956	0.195527	0.315051	0.292852	0.418029	0.293056	0.567273	0.4873	0.404476	0.188074	0.176391	0.489638	0.263468	0.310972	0.0897557	0.00853029	0.222277	0.391658	0.164282	0.987796	0	0.683832	0.00598604	0.0106335	0
Dab2	0.0211023	0	0	0	0	0	0	0	0	0	0	0	1	0	0.0254102	0	0	0	0	0	0	0	0	0	0	0	0	0	0	0	0	0	0	0	0	0	0	0	0	0	0	0	0	0	0	0	0	0	0
Timm8a1	0.230117	0	0	0	0.250463	0.271173	0.340655	0.565029	0.609518	0.0208016	0.408414	0.0336278	0	0	0.0973129	0.060761	0	0	0.909683	0.0231716	0	0	0.318107	0	0	0.0146378	0	0	0.284115	0.0381215	0.145466	0	0	0.108939	0	0.0628498	0	0	0.0141326	0	0	0	0	0	0	0	0	0	0
Sfxn5	0.51818	0	0.160217	0	0.313664	0.733974	0.0244257	0.0199972	0.248139	0.0461352	0.0271893	0.933339	0.0123299	0.0137347	0.36215	0.324867	0	0	0	0	0	0	0.10517	0	0	0.0215657	0	0.020218	0.1378	0	0.0122657	0	0.0159339	0.0126278	0	0.340403	0.0232612	0.0271557	0.0211093	0	0	0.0210577	0	0	0	0	0	0	0
Runx2	0	0	0	0	0	0	0	0	0	0	0	0	0	0	0	0	0	0	0	0	0	0.50084	0.134906	1	0	0	0	0	0	0	0	0	0	0	0	0	0	0	0	0	0	0	0	0	0	0	0	0	0
Cox6b1	0.259021	0.178126	0.346257	0.321655	0.13038	0.235427	0.213794	0.0895136	0.204063	0.347471	0.165032	0.0890272	0.31624	0.28138	0.211312	0.266664	0.275813	0.288001	0.413293	0.433223	0.33352	0.235198	0.179408	0.195466	0.657054	0.260464	0.571023	0.29395	0.164377	0.163916	0.181907	0.826433	0.672834	0.154085	0.168195	0.219667	0.0959086	0.134085	0.0839928	0.186937	0.0262224	0.0457022	0	0.079163	0.0204774	0.596152	0.0113944	0.137187	0.0228366
Mif	0.174271	0.171637	0.00282623	0.132956	0.0849862	0.178187	0.139746	0.116408	0.0421136	0.188401	0.0544637	0.107513	0.350401	0.283953	0.0834358	0.160994	0.202997	0.321691	0.00880407	0.279249	0.091773	0.134804	0.0879151	0.130152	0.0423693	0.130084	0.270577	0.0608937	0.114474	0.183873	0.175966	0.00860882	0.41928	0.102601	0.153373	0.120463	0.217047	0.116633	0.0324639	0.00775231	0.0116128	0.0720968	0.00264667	0.0695332	0	0	1	0	0.00735516
4930405A21Rik	0	0	0	0	0	0	0	0	0	0	0	0	0	0	0	0	0	0	0	0	0	0	0	0	0	0	0	0	0	0	0	0	0	0	0	0	0	0	0	0	0	0	0	0	0	0	0	0	0
Mdh2	0.192425	0.444859	0.00372279	0.146561	0.157153	0.134656	0.0912068	0.0731057	0.187044	0.209397	0.241594	0.221406	0.353411	0.044573	0.126309	0.225608	0.264872	0.0520504	0.0236157	0	0	0.55899	0.165322	0.43921	0.266845	0.183759	0.376214	0.133542	0.187913	0.176998	0.275557	0.365708	0.107037	0.161576	0.0569342	0.12424	0.0339966	0.221359	0.0871894	0.0065354	0.0584054	0.0685015	0.0302143	0.575971	0.00688581	0.00194374	0.0161471	0.00470702	0.00605527
Usmg5	0.381497	0.656845	0.49533	0.482255	0.250185	0.350218	0.236658	0.130517	0.241448	0.350922	0.308736	0.306561	0.459159	0.148956	0.42168	0.374964	0.203399	0.825913	0.188368	0.698491	0.970853	0.899269	0.261449	0.60268	0	0.287483	0.616317	0.233721	0.211328	0.171891	0.298004	0.858676	0.0957867	0.283693	0.318366	0.244127	0.154253	0.336227	0.0725135	0	0.0308374	0.289344	0.413546	0.0678725	0.295325	1	0.0550877	0.730666	0.627913
Ndst3	0	0.410835	0	0.0872042	0.0388972	0	0	1	0.115954	0.0262169	0	0	0	0	0	0	0	0	0	0	0	0	0.177065	0	0	0	0	0	0	0	0	0	0	0	0	0	0	0	0	0	0	0	0	0	0	0	0	0	0
Pacsin2	0.269142	0	0.0556639	0.0177719	0.190708	0.386834	0.467104	0.326537	0.303067	0.283174	0.067349	0.387642	0.101065	0.5249	0.382548	0.338855	0.0108763	0	0	0	0.197849	0.601807	0.121717	0.0706821	0.0103023	0.188174	0.247442	0.467475	0.205436	0.225205	0.207003	0	0.435307	0.178122	0.08348	0.239404	0	0.164628	0	0	0	0	0	0	0.0135769	0	0	0	0
Ephx4	0.435997	0	0.133857	0	0.679295	0.512789	1	0.409669	0.316145	0.620414	0.300115	0.211005	0.102073	0.544669	0.184631	0.409483	0	0	0	0	0.360473	0.235921	0.709805	0	0.478516	0.289068	0.106567	0.793679	0.505847	0.215647	0.485967	0.911119	0.680392	0.515948	0.117128	0.391458	0	0.0340522	0.230612	0	0	0.035274	0	0.0554022	0.748016	0	0	0	0
Abat	0.152752	0.0214197	0	0	0.290024	0.199289	0.412159	0.0213288	0.219191	0.288214	0.165943	0.594566	0.285911	0	0.787579	0.507429	0.247083	0.735265	0.0553068	0.0763473	0.212103	0	0.590755	0	0.377592	0.228286	0.312754	0.304713	0.613387	0.482178	0.44718	0.123934	0.186944	0.0754242	0.277975	0.333615	0	0.2166	0.716384	0	0	0.0530869	0	0	0	0	0	0	0
Sdhb	0.0829901	0.487658	0.0184287	0.0509172	0.132862	0.294457	0.156606	0.114369	0.199255	0.210792	0.0641893	0.092364	0.234709	0.0688974	0.21424	0.188267	0.0978224	0.358731	0.84575	0.010028	0	0.540174	0.131925	0.268459	0.170539	0.0921621	0.0979631	0.161609	0.179959	0.265896	0.25812	0	0.224337	0.231027	0.244248	0.149872	0.0416204	0.165307	0.0274691	0.140978	0.118555	0.0907689	0	0	0.0602443	0	0	0.20449	1
Ets1	0.175193	0	0	0	0	0	0	0	0	0	0.885152	0	0	0	0	0	0	0	0	0	0	0.102065	0.503063	0	0	0	0	0	1	0	0	0	0	0	0	0	0	0	0	0	0	0	0	0	0	0	0	0	0
Asah2	0	0	0	0	0	0	0	0	0	0	0	0	0	0	0	0.574772	0	0	0	0	0	0	0.103105	0	0	0	0.819775	0	0	0.293853	0	0	0	1	0	0	0	0	0	0	0	0	0	0	0	0	0	0	0
Neto2	0	0.0123158	0.0159079	0.501574	0.244714	0.155524	0.225843	0.137818	0.265466	0.0121255	0.287783	0.389951	0	0	0.505077	0.249699	0.320335	0	0	0	0.921839	0.00640889	0.131823	0	0	0.0167807	0.320791	0.0244385	0.139712	0.0606683	0.0506029	1	0.0276863	0.427475	0.0109151	0.0260369	0	0.0115851	0.00784577	0	0	0.0109572	0	0	0	0	0	0	0
Etv1	0.152392	0	0.028793	0.674701	0.113241	0.0225356	0.39257	1	0.57696	0.0684916	0.0950107	0.793011	0.284491	0	0.00857484	0.103058	0.0229929	0.388614	0	0.567049	0	0	0.177868	0.71639	0	0.0986757	0	0.00817353	0.128573	0.144394	0.0353733	0.340808	0.00653631	0.457229	0	0.305786	0	0.0193733	0.0199427	0	0	0.0963285	0	0	0	0.0117652	0	0	0.0325794
Gria4	0.218438	0	0.559525	0.0242919	0.161574	0.193239	0.251551	0.07262	0.0666908	0.0223387	0.107515	0.0639195	0.121504	0	0.167383	0.100935	0	0	0	0	0.0987204	0.0407975	0.171784	0.0172388	0	0	0.141982	0	0.254498	0.0116967	0.131334	0	0	0.117702	0	0.073543	0	0.0180082	0	0	0	0	0.0302701	0	0	0	0	0	0
Idh3b	0.829862	0.0196597	0.954983	1	0.367532	0.231758	0.383242	0.233261	0.501145	0.49935	0.338232	0.536053	0.319459	0.369469	0.194287	0.595466	0.407119	0.219197	0	0.305654	0.120395	0.429251	0.41217	0.522868	0.661293	0.14973	0.706233	0.778852	0.277776	0.613522	0.311887	0.349624	0.153942	0.449001	0.0142336	0.471059	0	0.218566	0.0637149	0.00387805	0	0.223565	0	0.252359	0.307796	0.0262975	0	0.651493	0
Sox6	0	0	0.192706	0	0	0.0356471	0	0	0.166948	0	0.698	0	0	0	0	0.209205	1	0	0	0	0.186821	0	0.066384	0	0	0	0	0	0.094394	0.263525	0.203048	0	0.0717576	0	0.51279	0.257117	0	0	0	0.0688396	0	0	0	0	0	0	0	0	0
H2-T22	0	0	0	0	0	0.187971	0.0107083	0.0899748	0	0	0.0122335	0	0	0	0	0.0155914	0	0	0	0	0.0180758	0.0231745	0.029575	0	0	0	0	0	0	0	0	0	0	0.0386356	0	0	0.294871	0.100934	0	0	0	0	0	0	0.524341	0	0	0	0
Gabra4	0.123529	0.00534893	0.00450443	0.605939	0.176939	0.00793997	0.122998	0.0147951	0.690904	0.0184321	0.0312919	0.502448	0	0.17783	0.0103928	0.312569	0.193628	0.270942	0.00375973	0.118141	0.00395316	0.327059	0.246108	0	0.00282071	0.0750839	0.298855	0.121099	0.148655	0.5805	0.0528982	0.0153455	1	0.280955	0	0.207001	0	0.0166322	0.0206724	0.0218499	0	0.0364848	0.00444025	0	0.0166245	0	0	0.00899259	0
Ndufa12	0.0841391	0.0139372	0.256214	0.07223	0.0222163	0.0207373	0.0373287	0.0427615	0.0358784	0.03495	0.0235859	0.0276338	0.00632443	0.0161915	0.00456742	0.0553575	0.108083	0.0555517	0.0286697	0.188085	0.0416275	0.0103487	0.0373317	0.159	0	0.0309468	0.0433132	0.0254962	0.0473533	0.0193153	0.0265647	0.0196568	0.0268008	0.034252	0.00182454	0.0390663	0.0216702	0.0160974	0.00371804	0.000540608	1	0.0350014	0.0176363	0.372647	0.00169251	0.00102903	0.0166036	0.000389365	0.00203028
Rcan1	0.0173275	0	0	0	0.0679898	0	0.121788	0.0591419	0.134166	0	0.135138	0	0	0	0	0	0	0	0	0	0	0	0.0429729	0	0.0698008	0.144193	0	0	0.0605641	0	0.102232	0.371575	0	0.291304	0	0	0	0.00960267	0	0	0	0	0	0	0	0	0	0	0
Dynlt3	0.237745	0	0.00578697	0.141887	0.302073	0.238498	0.411716	0.0746368	0.433307	0.124053	0.151069	0.123918	0.174347	0	0.430299	0.434016	0	0.346039	0.900265	0.784704	0.246883	0.637922	0.131789	0.011975	0	0.269114	0.192281	0.103225	0.380652	0.132334	0.544437	0	0.0969125	0.297992	0.665733	0.291639	0	0.0490902	0.0102432	0	0.014411	0.819062	0.442576	0	0	0	0	0	0.764523
Mgst3	0.0564561	0.028509	0.196429	0	0.110082	0.315083	0.134658	0	0.0948007	0.643028	0.144645	0.0831612	1	0.684193	0	0.345653	0.0436326	0	0	0.937997	0.101619	0	0.169391	0	0.639628	0.0645214	0.610348	0.414528	0.06629	0.0966435	0.092674	0.8765	0.035986	0.0456308	0	0.243364	0	0	0.0242706	0	0	0	0	0	0	0	0	0	0
Serpini1	0	0	0	0	0	0	0	0	0	0	0	0	0	0	1	0	0	0	0	0	0	0	0	0	0	0	0	0	0	0	0	0	0	0	0	0	0	0	0	0	0	0	0	0	0	0	0	0	0
Cend1	0.585356	0.0501687	0.0811527	0.0459624	0.481965	0.49528	0.428567	0.15848	0.347241	0.70582	0.545411	0.341999	0.35258	0.252719	0.402342	0.516639	0.62736	0.18234	0.354891	0.368263	0.559836	0.622512	0.598879	0.607304	0.337177	0.388166	0.210998	0.256551	0.596318	0.605132	0.713261	0.33702	0.696974	0.525707	0.517918	0.352345	0.0492757	0.209883	0.0481384	0.359795	0	0.267807	0.108567	1	0.834167	0.0354535	0	0.0183228	0
Ntm	0.0854028	0.382847	0.353614	0.122661	0.181422	0.263118	0.142671	0.00805398	0.441729	0.124494	0.159271	0.215315	0.00892643	0.181256	0.177682	0.118998	0.267632	0.154408	0.00487305	0.593151	0.187071	0.0848114	0.176083	0.201931	0.022009	0.0400976	0.0898292	0.0883922	0.209525	0.152101	0.126166	0.310394	0.293942	0.0265823	0	0.0918384	0.00418193	0.0135367	0.0187557	0	0.0763284	0.0726805	0	0.048896	0.230051	0.0262792	0.152858	0.0423238	0.0349858
Btbd3	0.288867	0	0.830047	0.167781	0.372134	0.132514	0.16513	0.130745	0.391532	1	0.150287	0.390527	0.0922333	0	0.112307	0.269352	0.855195	0.022091	0	0	0	0.700724	0.152826	0	0	0.316081	0.0338783	0.722416	0.0989008	0.264378	0.117598	0	0.827539	0.266353	0.0961311	0.492319	0	0	0	0	0	0	0	0	0	0	0	0	0
Opcml	0.0521947	0.242422	0.0428564	0	0.180387	0.24267	0.0399923	0.00480043	0.0637657	0.0150304	0.0750598	0.321961	0.0262002	0.296973	0.0880652	0.085958	0.00579724	0.214471	0	0.253974	0.275818	0.0381681	0.0781485	0.41698	0.0747424	0.00723663	0.0532784	0	0.2418	0.0973395	0.0248939	0.0641554	0	0.289192	0	0.188595	0.00485564	0.00538516	0.0741684	0	0	0	0.015436	1	0.115586	0	0	0	0.0303853
Fam81a	0.0459373	0	0	0	0	0	0	0	0	0.099661	0	0.0150371	0.0172634	0	0	0	0	0	0	0.542522	0	0	0.0174377	0.0252292	0	0	0	0	0.0594942	0.0101467	0.0693184	0	0	0.0169732	0.0630123	0.0293539	1	0	0	0	0	0	0	0	0	0	0	0	0
Tox3	0.0977857	0	0.145141	0	0.197139	0.10127	0.0847834	0.0141327	0.0319553	0.00592824	0.249318	0.0655515	0.380568	0	0	0.0142859	0	1	0.0332321	0	0	0	0.0407645	0	0	0.478587	0.0818581	0.00593012	0.0368392	0	0.0581725	0	0.248306	0.0976823	0	0.226344	0.0122809	0.006372	0	0	0	0.0198019	0	0	0	0	0.0103032	0	0
Nudt19	0.0418517	0	0	0	0.0612039	0.146734	0.0852837	0	0.206927	0	0.0869958	0.179809	0.160251	0	0.0685939	0.135371	0	0	0	0	0.0125553	0.384423	0.211913	0.0501724	0.198582	0.374363	0.0374042	0	0.0990454	0.164857	0	0	0.204879	0	0.150412	0.0792592	0	0.10279	0.0976718	0.012333	0	0.0230762	1	0	0	0	0	0	0
Plcd3	0	0	0	0	0	0	0	0	0	0	0.935466	0	0	0	0	0	0	0	0	0	0	1	0	0	0	0	0	0	0.102903	0	0	0	0	0	0	0	0	0	0	0	0	0	0	0	0	0	0	0	0
Cox6c	0.290733	0.452468	0.407441	0.047947	0.07146	0.229552	0.145655	0.170588	0.131847	0.113452	0.29624	0.233747	0.291883	0.326104	0.225015	0.198662	0.279898	0.532575	0.329494	0.286403	0.431262	1	0.132616	0.12904	0.0929994	0.138388	0.325424	0.601094	0.233231	0.20648	0.297844	0.16605	0.301806	0.362786	0.26578	0.175361	0.172892	0.154042	0.137603	0.384286	0.014717	0.0743146	0.263784	0.184131	0.138596	0.74779	0.0231174	0.0151379	0.250591
Dusp14	0.0530161	0	0	0.578923	0.293633	0.147572	0.145191	0.0656499	0.179371	0.0186003	0.359916	0.00515472	0.775667	0	0.395676	0.014844	0.416501	0	0	0.365657	0	0	0.206149	0.279657	0.233125	0.173426	0	0	0.0791214	0.0118262	0.0782232	0	0.0089937	0.031565	1	0.156327	0	0.237056	0.091296	0	0	0.255467	0	0	0	0	0.138545	0	0
Sdhd	0.289017	0	0.248081	0.0483026	0.221451	0.415429	0.30293	0.736439	0.281796	0.00858094	0.117999	0.186438	0	0	0.156149	0.348242	0.312091	0.103243	0	0.665686	0.130109	0	0.35696	0.0983827	0	0.445171	0.186581	0.34163	0.202185	0.450427	0.333182	0.084152	0.336076	0.0378142	0	0.210224	0	0.195995	0.20238	0	0	0.189423	0	0	0	0	0.283358	0	0
Bcat1	0.269383	0.775657	0	0.740749	0.151034	0.209023	0.192101	0.0604295	0.309272	0.662226	0.482282	0.458083	0	0.171207	0.631135	0.313058	0	0.114623	0	0.421701	0.155356	0	0.439085	0	0	0.0600891	0.612761	0.121447	0.271865	0.380964	0.459951	0.0307243	0	0.277136	0	0.148647	0	0.262241	0.0266397	0.0282208	0	0.12528	0	0	0	0	0	0	0
Ndufb9	0.150574	0.0224185	0.438355	0.0761906	0.163832	0.309578	0.0476952	0.043835	0.242592	0.0777211	0.0974335	0.152589	0.284701	0.131858	0.138991	0.226884	0.141057	0.132794	0.210337	0.286774	0.0139842	0.66179	0.121309	0.271705	0.0366274	0.137189	0.159754	0.19833	0.190207	0.238778	0.246827	0.0243508	0.0452771	0.283472	0	0.283617	0.0428201	0.136548	0.112332	0.0870581	0	0.230643	0.0771471	0.179662	0	0	0.615178	0.775555	0.0602983
Mafb	0.142896	0.362379	0	0.459785	0.0560458	0.0495608	0.384979	0.164879	0.433703	0.100813	0.17055	0.0677436	0.207972	0	0.0440057	0.0701271	0	0.197741	0	0.227493	0.0186887	0	0.273974	0	0	0	0.0323719	0.0931522	0.198464	0.224751	0.0900287	1	0	0.0135409	0.182034	0.0828295	0.00574143	0.010054	0.0175518	0	0	0.0181126	0.0112666	0	0	0	0	0.00427829	0
C330006A16Rik	0.0539811	0	0	0	0.132301	0	0	0	0.0778979	0.264722	0.589096	0	0	0	0.0406257	0	0	0	0	0	0	0	0.0493068	0	0	0	0	1	0.221107	0.152024	0	0	0	0.353406	0	0.0708308	0	0.0152977	0	0	0	0	0	0	0	0	0	0	0
Ufsp2	0.0849271	0.0326158	0	0.307374	0.148248	0.0817896	0.173687	0.972192	0	0.233383	0.255055	0.267833	0	0	0.0520089	0.220657	0	0	0.11307	0	0.0284517	0.133973	0.166736	0	0	0	0.00812666	0.411539	0.0526364	0.106765	0.108896	0	0	0.296536	0.101883	0.105666	0	0.221366	0.0143061	0	0	0.183384	1	0	0	0	0	0	0
Map1lc3b	0.483512	0	0.607861	1	0.208446	0.34616	0.243769	0.15136	0.259028	0.28005	0.197975	0.217755	0.189362	0.00574508	0.12722	0.299056	0.335159	0	0.192499	0.369938	0.0119031	0.159554	0.273936	0.195591	0.259018	0.179736	0.0478527	0.461337	0.303015	0.275108	0.262672	0.563502	0.432337	0.267977	0.120626	0.288114	0.0174152	0.181085	0.155592	0.0316883	0.017583	0.174697	0.595216	0.00114788	0	0.447133	0.0103813	0.0051068	0.110823
Scn1b	0.408556	0.0775202	0.287374	0.070476	0.239426	0.14568	0.212103	0.0442563	0.16265	0.0937923	0.273734	0.322902	0.326911	0.0222672	0.160975	0.334219	0	0.515005	0.294705	0.215663	0.895923	0.253739	0.151561	0.151478	0.293679	0.281377	0.484529	0.404741	0.226559	0.358691	0.171539	1	0.239383	0.109188	0.0325198	0.221319	0.333033	0.0676341	0.185981	0.0090475	0	0.0813833	0	0.0403378	0.00502818	0.648394	0.00825368	0	0
Lpl	0	0	0	0	0	0	0.362832	0	0.0653377	1	0	0	0	0.13532	0	0	0	0	0	0	0	0	0	0	0	0	0	0	0	0	0	0	0	0	0	0	0.139501	0	0.220584	0	0	0	0	0	0	0	0	0	0
Bcl11a	0.0192311	0.00994925	0.269139	0	0.133182	0.0717512	0.0184216	0.420498	0.0456311	0.0228563	0.0725614	0.0594475	0.00733186	1	0.0132901	0.0975477	0.102016	0.0051605	0	0.00565786	0.00374103	0.00575266	0.0738515	0.00211534	0.00268162	0.126644	0.0251716	0	0.072606	0.130537	0.164704	0.00578328	0.00368386	0.0304925	0.0055519	0.174527	0.00272793	0.0153166	0.0436278	0.00225787	0.0356891	0.0287682	0.00412953	0.0118431	0.0035852	0.0234843	0.00882758	0	0.00239085
Nefm	0.271183	0	0	0	0.107493	0.240749	0.210009	0.0346876	0.266483	0.0153898	0.258188	0.0943417	0.25976	0.540632	0.0483226	0.0357379	1	0	0	0.0528991	0.020638	0.0156874	0.141532	0.0244313	0	0	0.120582	0	0.0135484	0.0854172	0.0562409	0	0.0364626	0.037743	0	0.745909	0	0.0275698	0.0394334	0	0	0.146619	0	0	0	0	0	0	0
Tmx2	0.181211	0.295531	0.00305965	0.218534	0.188979	0.106089	0.231765	0.120856	0.196842	0.125419	0.133983	0.189213	0.0660016	0.168483	0.222642	0.30303	0.182866	0	0.00530077	0	0.797821	0.270656	0.255555	0	0	0.331686	0.156878	0.23889	0.197126	0.343276	0.133628	0.00616753	0.113518	0.107639	0.39588	0.216533	0	0.0646184	0.0899376	1	0.0201687	0.167995	0	0.476981	0	0.00281912	0.0432351	0.500922	0
Eno1	0.16127	0.440886	0.152568	0.220465	0.113653	0.0950253	0.113454	0.215681	0.0873749	0.175121	0.149359	0.139687	0.303047	0.0168206	0.125313	0.0727198	0.126169	0.0805463	0.0515254	0.304755	0.230613	0.0962074	0.116896	0.0873453	0.210994	0.177638	0.14747	0.0661957	0.144882	0.127246	0.108301	0.311715	0.159144	0.0585561	0.242311	0.100774	0.0245326	0.0641235	0.0727228	0.0956552	0.0254029	0.0514714	1	0.0141153	0.0912299	0.0740414	0.0150645	0.0063432	0.00471472
Kcnk3	0.277412	0	0	0	0	0.130191	0.228214	0	0.207597	0.0763209	0.0466448	0	0.209411	0	0	0.0824845	0	0	0	0	0	0	0	0.0373948	0.0378419	1	0	0	0.103418	0	0.251362	0.453005	0	0	0.0529988	0.247128	0	0	0	0	0	0.0384246	0	0.0660981	0	0	0	0	0
Trps1	0	0	0	0	0	0.132319	0.637595	1	0.242226	0	0.0485097	0.763717	0	0	0.833254	0	0	0	0	0	0	0	0.10888	0	0	0.382034	0.220279	0	0	0	0.14682	0	0	0.575861	0	0.0914009	0	0	0	0	0.19906	0	0	0	0	0	0	0	0
Gapdh	0.220834	0.418218	0.375931	0.555651	0.202592	0.213321	0.166444	0.191652	0.152202	0.188193	0.153295	0.202365	0.336806	0.530919	0.164162	0.183374	0.647665	0.598674	1	0.327613	0.50355	0.674466	0.173468	0.607351	0.535636	0.450494	0.56066	0.600004	0.189581	0.185153	0.237629	0.504736	0.651309	0.186768	0.398441	0.184697	0.299309	0.150165	0.114843	0.489657	0.233917	0.122918	0.389147	0.609646	0.274645	0.620337	0.387131	0.824375	0.119756
Laptm4b	0.0952912	0	0.40606	0.166368	0.236514	0.316719	0.243138	0.0462495	0.435057	0.0366787	0.287342	0.30445	0.144937	0.383834	0.452632	0.0973975	0.0162905	0.182941	0.00830751	0	0.602298	0	0.254957	0.409421	0	0.2118	0.32934	0.00622624	0.33772	0.162371	0.194063	0.183709	0	0.0604797	0.0085759	0.202442	0.0129624	0.00676982	0.0116506	0.0194812	0.0187436	0.00774808	0	0	0.0887323	1	0	0	0
Pla2g7	0	0	0	0	0.0536284	0	0	0.0159745	0	0	0	0.0142989	0	0.376958	0	0.0640138	0	0.223822	0	0	0	1	0	0.0711982	0	0	0	0	0.0763403	0	0.0365208	0	0	0	0	0	0	0	0	0	0	0	0	0	0	0	0	0.0325093	0
Auh	0.329713	0	0.00530307	0	0.120906	0.210242	0.0890982	0.0761178	0.36927	0.106893	0.0986944	0.269573	0.0949086	0	0.238649	0.196372	0.390224	0.889495	0.585399	0.057774	0	0.0933944	0.157026	0	0	0.0964414	0.107273	0.437485	0.420893	0.183102	0.161472	0.00874973	0.128844	0.407271	0	0.397352	0.0124193	0.123102	0.488204	0.0186192	0.00693314	0.0110886	0.715951	0	0.0126112	0.0116291	0	0	0
Oprd1	0	0	0	0	0	0	0	0	0	0	0	0	0	0	0	0	0	0	0	0	0	0	1	0	0	0	0	0	0	0	0	0	0	0	0	0	0	0	0	0	0	0	0	0	0	0	0	0	0
Sgpp2	0	0	0	0	0	0	0	0	0	0	0.250247	0	0	0	0.554087	0	0	0	0	0	0	0	0	0	0	0	0	1	0.160206	0	0	0	0	0	0	0	0	0	0	0	0	0	0	0	0	0	0	0	0
Ckb	0.423795	0.55043	0.228432	0.600088	0.442477	0.526151	0.480109	0.433434	0.456622	0.186519	0.183344	0.406131	0.378569	0.201314	0.674117	0.335202	0.549079	0.348822	0.445962	0.213722	1	0.461458	0.367202	0.636522	0.487996	0.479263	0.49989	0.586835	0.338061	0.399562	0.303565	0.19724	0.907265	0.315244	0.629555	0.266107	0.00555019	0.130224	0.193694	0.0505321	0.0197795	0.124831	0.324433	0.0145283	0.154684	0.820154	0	0.179834	0.253978
Ndufv2	0.309332	0.22584	0.395489	0.235656	0.241938	0.307199	0.533766	0.260193	0.417307	0.416771	0.432782	0.210609	0.184198	1	0.300677	0.305659	0.103577	0.408585	0.574842	0.301315	0.469666	0.0664342	0.402154	0.109413	0.168898	0.311559	0.314279	0.331921	0.343054	0.251002	0.410883	0.187096	0.141395	0.424566	0.105536	0.349492	0.0444783	0.277753	0.111863	0.702519	0.340402	0.307369	0.264942	0.0231376	0.00326869	0.343324	0.0327892	0.842277	0.8816
Kctd9	0.200632	0	0	0	0	0	0.577186	0	0.117255	0	0	0	0	0.038536	0	0.206138	0	0	0	0	0.0348992	0	0	0	0	0	1	0	0.0650987	0.132948	0.532339	0	0	0.0381557	0	0	0	0	0	0	0	0	0	0	0	0	0	0	0
Ptprm	0	0	0	1	0	0	0.250065	0	0.430371	0	0.160759	0	0	0	0	0.0456975	0.586699	0	0	0.0164148	0	0	0.0466852	0	0	0	0	0.19261	0	0.0156031	0	0	0.0171796	0.207299	0	0.0827174	0	0.00985536	0	0	0	0.0213057	0	0	0	0	0	0	0
Pak1	0.197932	0.307742	0	0.00300769	0.0546212	0.0730793	0.216386	0.0936535	0.0462343	0.111392	0.191408	0.139427	0.112166	0.227634	0.100129	0.176829	1	0.51508	0.00440401	0.92354	0	0.400358	0.141975	0.00905071	0.423561	0.131048	0.00249666	0	0.195518	0.0568601	0.025191	0.00493435	0	0.197767	0.0254819	0.209364	0	0.0505394	0.0818185	0.0145033	0	0.0341431	0	0	0.0135128	0.0182691	0	0	0.00569131
Sowahb	0	0	0	0	1	0.430717	0.0754284	0.804401	0.22807	0	0.105052	0	0.0821098	0	0.0212746	0.117559	0	0	0	0	0	0	0.0663119	0	0	0	0.15624	0	0.340849	0	0.30263	0	0	0	0	0	0	0.0200275	0	0	0	0	0	0	0	0	0	0	0
Tsc22d1	0.369047	0.176382	0.484163	0.304783	0.357537	0.256561	0.261276	0.428895	0.169952	0.177259	0.344264	0.413863	0.154262	0.690554	0.290968	0.346617	0.17983	0.345785	0.357746	0.735908	0.399298	0.0616564	0.312466	0.198484	0.571752	0.213729	0.433883	0.121958	0.348611	0.274729	0.149371	0.00208341	0.291537	0.251574	0.0506552	0.398902	0.00588339	0.175568	0.0209508	0.0038023	0.0218019	0.284357	0.0068322	0.523528	0.0107325	0.00571385	0	0.530773	0.441741
Tuba4a	0.243831	0.0116148	0.0962656	0	0.319073	0.284764	0.191013	0.310554	0.346664	0.249531	0.205429	0.409685	0.367157	0.1802	0.430186	0.241394	0.0742993	0.382231	0	0.00271277	0.0192763	0.160337	0.37733	0.166616	1	0.0856744	0.303954	0.46673	0.513872	0.378515	0.331885	0.110418	0.767767	0.171547	0	0.340895	0.00454941	0.256703	0.0437375	0.53244	0.0141015	0.104197	0.0080347	0.391561	0.00429001	0.00322537	0.00343511	0	0.175838
Atp5h	0.406132	0.245174	0.142295	0.0822825	0.167523	0.32708	0.21283	0.291211	0.374548	0.307775	0.359934	0.161654	0.176785	0.173528	0.205167	0.227989	0.0792117	0.3771	0.420573	0.663664	0.126095	0.157179	0.231752	0.190562	0.53084	0.137757	0.432336	0.227739	0.281186	0.289909	0.421152	0.417145	0.174112	0.328477	0.184712	0.234933	0.0600646	0.272015	0.0760838	0.157441	0.00551163	0.304362	0.0135299	0.00875704	0.17241	0.0158894	0	1	0.0839996
Paip2	0.23887	0.0132659	0.193234	0.0105647	0.130263	0.379325	0.287174	0.138914	0.220447	0.277231	0.233874	0.15028	0.677081	0.0506319	0.106635	0.138697	0.373028	0.0425816	0.194527	0.10419	0.433852	0.396831	0.314161	0.0156065	0.346896	0.246967	0.215368	0.427714	0.268419	0.325838	0.242169	0.014299	0.100298	0.103974	0.352717	0.185447	0.0159908	0.344477	0.321168	0.00824089	0.687371	0.553388	0.0671396	0.0225951	0.226913	0.595721	0	0.0234717	0.0211016
Inpp4b	0.022941	0	0	0	0	0.830677	0.0316355	0	0.844925	0	0.141951	0.112642	0	0	1	0.0559706	0	0	0	0.0166323	0	0	0.182875	0	0	0	0	0	0.0446027	0	0	0	0	0	0	0.0681894	0.254239	0	0	0	0.0903878	0	0	0	0	0	0	0	0
2510039O18Rik	0	0	0	0	0	0	0	0	0	0.0365734	0	0.046117	0	0	0	0	0	0	0	0	0	0	0.183338	0	0	0.0469683	0	0	0.105351	0.177138	0	0	0	0	0	0	0	0	0.0532454	0	0	0	0	0	0	0	0	0	0
Glrb	0.135531	0.412047	1	0	0.17754	0.0884699	0.134172	0.0922309	0.0125336	0.169034	0.106651	0.251142	0.300107	0	0.294232	0.201709	0.205917	0	0.00743187	0.0837824	0.226677	0.191898	0.336958	0.510376	0.0821683	0.00398821	0.202232	0.109808	0.101823	0.0588315	0.33174	0.4067	0	0.210323	0.32299	0.197939	0	0.0776626	0.118123	0	0	0.175596	0	0	0.00842223	0.758297	0	0	0
Rbm20	0	0	0	0	0	0	0	0	0	0	0	0	0	0	0	0	0	0	0	0	0	0	0	0	0	0	0	0	0	0	0	0	0	0	0	0	0	0	0	0	0	0	0	0	0	0	0	0	0
Chchd3	0.354382	0.0158289	0	0.439514	0.0666985	0.0412867	0.0855658	0.166624	0.101668	0.451948	0	0.207596	0.0225563	0.218059	0.00988557	0.170706	0	0	0	0	0	0	0.0423564	0	0.229907	0.164741	0	0	0.0504399	0.121495	0.0152341	0.122115	0.132289	0.331772	0	0.0903233	0	0	0	0	0	0.0100592	0	0.0276861	0	0	0	0	0
Kcna2	0.0883794	0	0	0.425757	0.466932	0.263598	0.433349	0.0238148	0.223911	0.176602	0.160101	0.503991	0.0494898	0.0443968	0.237115	0.527026	0.0489985	0.0151098	0	0.0374709	0	0.145347	0.394285	0	0	0.126757	0.460068	0	0.217455	0.0472624	0.57898	0	0.0673642	0.0751925	0	0.424853	0	0.0956138	0.0365662	0	0	0	0	0	0	0	0	0	0
Hrasls	0.0454653	0	0	0	0.0329364	0.0339835	0	0	0	0	0	0.132548	0	0	0	0	0	0	0	0	0	0	0.0398295	0.0523313	1	0	0	0	0	0.208068	0	0	0.0834634	0	0	0.0522767	0	0	0	0	0	0	0	0	0.0129457	0	0	0	0
Gabrb2	0	0.67856	0	0	0	0	0.0780955	0.113085	0.0475986	0	0.179382	0	0	0	0.192385	0.0371508	0	0	0	0	0	0	0.198573	0	0	0	0	0	0	0	0.0617958	0	0	0	0	0	0	0	0	0	0	0	0	0	0	0	0	0	0
Nsf	0.517903	0.169558	0.0423909	0.00726112	0.383466	0.325317	0.426233	0.150977	0.31039	0.293504	0.628306	0.591394	0.439268	0.114922	0.220638	0.543517	0.296072	0.276771	0.0110108	0.808605	0.376887	0.680518	0.378608	0.307539	0.425444	0.31281	0.691425	0.443624	0.311229	0.439466	0.273211	0	0.524903	0.390293	0.664987	0.334549	0.962097	0.233577	0.313541	0.00148124	1	0.162146	0.0147496	0.214049	0.0125127	0.0274901	0.267553	0.00576095	0.399209
Tmc4	0.0960239	0.0569671	0.172054	0.0550115	0.0384069	0.350631	0.0444152	0.0729326	0.0434115	0	0.282799	0.0979239	0.1127	0.139145	0.128968	0.102393	0	0	0	0	1	0	0.0363103	0.10168	0.0617989	0.192734	0.0680998	0.391489	0.0580895	0.0342622	0.208762	0	0	0.530147	0.245229	0.11031	0.0831977	0	0	0	0.315279	0.0977459	0.131735	0	0.0890771	0.366109	0	0	0
Mrps7	0.0203304	0	0.0196571	0.115864	0.0255467	0.179548	0	0.0267651	0	0.0617495	0.0566089	0	0.0221057	0	0.0391692	0	0.0335201	0.107315	0	0	0	0	0.17449	0	0	0.082921	0	0.0590238	0.224505	0	0.0818359	0.272165	0	0.508737	0	0.494584	0	0.471977	0.410534	0	0	0	0	0	0.0283313	0	0	0.915081	0
Cckbr	0	0	0	0	0.2823	0	0	0	0	0.0409694	1	0.298039	0	0	0	0	0	0	0	0	0	0.0974436	0.179569	0	0	0.42091	0.61977	0	0.432275	0	0	0	0	0	0	0	0	0.0440361	0.0417517	0	0	0.0535495	0	0	0	0	0	0	0
Ndufb8	0.28326	0	0.629064	0.0895579	0.145185	0.311165	0.253831	0.205342	0.091552	0.420868	0.183221	0.207599	0.59788	0.492048	0.308387	0.189035	0.208947	0.143515	0.458835	0.233736	0.596231	0.0305406	0.227357	0.511385	0.187297	0.24273	0.439108	0.364163	0.261618	0.186594	0.456928	0	0.358681	0.131289	0.0285569	0.264943	0.469929	0.20459	0.0757434	0.188568	1	0.0491435	0.260216	0	0.202653	0	0	0.194143	0
Nceh1	0	1	0	0	0.238388	0.0972855	0.225247	0.0265535	0.388448	0.011781	0.00864018	0.0676481	0	0	0.0829499	0.0485208	0	0	0	0	0	0.0480351	0.149899	0	0	0.112082	0.0296009	0	0.0848008	0.627964	0	0	0.0279123	0	0	0.0858308	0	0.0135071	0.0288143	0	0	0.194363	0.09706	0	0	0.0512669	0	0	0
St3gal4	0	0	0	0	0	0.172585	0	0	0	1	0	0	0	0	0	0.118723	0	0	0	0	0	0	0	0	0	0.106687	0	0	0.489451	0	0	0	0	0	0.0373344	0	0	0	0	0	0	0	0	0	0	0	0	0	0
Insig2	0.0683637	0	0	0	0.00395941	0.132258	0.224992	0.164854	0.303755	0.287819	0.161378	0.132939	0	0	0.0802822	0.0258969	0	0.0703584	0	0	0.00443823	0	0.117266	1	0.193251	0.225801	0	0	0.101805	0.0430583	0.0417385	0.571996	0.0432828	0.427379	0.037343	0.0681217	0	0.00644509	0.00848021	0	0	0	0	0.0582081	0	0	0	0	0
Atp6v1d	0.271879	0.359744	0.00331205	0.403205	0.408114	0.488604	0.437811	0.238175	0.226565	0.532984	0.666842	0.646126	0.682577	0.639165	0.33855	0.545079	0.32905	0.169358	1	0.0699596	0.214314	0.911715	0.626197	0.740409	0.163689	0.0590584	0.373492	0.0444234	0.408262	0.364928	0.213611	0.579289	0.464695	0.18723	0.467279	0.50325	0.00517854	0.162178	0.315719	0	0.017606	0.0568949	0.343962	0.0179613	0.256721	0.00359159	0.0293261	0.0253677	0.00331519
Nefl	0.0703094	0	0.371481	1	0.0389556	0.0664484	0.0223631	0.0177033	0.0780636	0.141006	0.109208	0.0607445	0.0401584	0.0260553	0.0994671	0.0117171	0.208515	0.0889219	0	0	0	0	0.0162323	0	0	0.106956	0.205519	0	0.00780556	0.235242	0.0486995	0	0	0.149056	0	0.23533	0	0.0128914	0.00906078	0	0	0.103379	0.312037	0	0	0	0	0.0296227	0
Slc38a2	0.0278455	0	0.138564	0	0.0496244	0.106432	0.0308947	0.0118254	0.0972868	0.090941	0.0635698	0.0114671	0.0379645	0	0.131957	0.0413396	0.123725	0.262966	0	0.679447	0	0	0.137957	0	0	0	0.10056	0.0106132	0.211039	0.00595216	0.139243	0.30463	0	0.020909	0.276287	0.0734875	0	0.00896028	0.0112537	0	0	0.0237731	0	0	0	0.0259707	0	0	0
Slc25a11	0.219381	0	0	0.757228	0.216876	0.106483	0.278401	0.739466	0.291349	0.148867	0.0839312	0.62205	0.125015	0.140489	0.140936	0.198285	0.222633	0.0133737	0	0.0316256	0.4342	1	0.248178	0.0319477	0.0155825	0.339301	0.197756	0.316492	0.279068	0.260345	0.440253	0.263112	0	0.0193954	0	0.280054	0	0.144542	0.0962271	0.0136134	0.0463466	0.0259437	0	0.0223142	0	0.0453472	0	0	0
Gabra1	0.11818	0.209102	1	0.406375	0.352915	0.0512833	0.452102	0.0979607	0.49788	0.212709	0.264674	0.296411	0.191721	0.107256	0.0780045	0.632482	0.551235	0.244551	0.0974485	0.146397	0.255533	0.205981	0.386321	0.503778	0.0895979	0.294526	0.568549	0.525086	0.3024	0.297931	0.387314	0.317198	0.479538	0.230604	0.186347	0.297087	0.00707212	0.0249272	0.181933	0.00776715	0	0.0283173	0.0432347	0.278098	0.662132	0	0	0.481585	0
Vamp1	0.300337	0.00272971	0.440511	0.00846833	0.242501	0.0829646	0.242801	0.0745975	0.123423	0.0205548	0.329125	0.249114	0.223674	0.257735	0.0223752	0.293382	0.00510618	0.00234734	0.0063043	0.279333	1	0.00295936	0.267249	0	0	0.0666817	0.867483	0.649692	0.173511	0.111639	0.275731	0	0	0.0825033	0.0072578	0.157236	0.00181765	0.00511769	0.0178534	0.00690276	0.00316351	0.0291432	0.824819	0.00139256	0.208706	0.00151606	0.0326966	0	0.0129881
Cadps	0.610046	0.0182459	0.0264048	0.00374126	0.290034	0.224485	0.250478	0.136897	0.0811619	0.547835	0.720278	0.33282	0.1286	0.0948958	0.15443	0.265444	0.206636	0.470076	0	0.60265	0.0522886	0	0.168752	0.0326692	0.352293	0.599861	1	0.0613667	0.271455	0.0842176	0.375362	0.457575	0	0.0134474	0	0.271406	0	0.256004	0.185058	0	0.046787	0.204991	0.0211343	0	0	0.381778	0	0.0240762	0
Uqcrc2	0.37609	0.279118	0.00440403	0.0103428	0.849406	0.288541	0.29525	0.0487843	0.543451	0.478732	0.210356	0.111321	0.295241	0.135442	0.496985	0.34415	0.286981	0.799273	0	0.217005	0.372495	0.0813315	0.552841	0	0.0951916	0.0855017	0.270384	0.0782283	0.461242	0.393016	0.164403	0.108297	0.155596	0.693703	0.005504	0.266632	0.334228	0.153064	0.28894	0.0120802	0	0.290535	0	0.0316817	0.473813	0	0.0578566	0	0
Uqcrq	0.127538	0.260223	0.0272859	0.257365	0.147134	0.266717	0.140664	0.0934946	0.197933	0.412869	0.141682	0.213965	0.424946	0.24075	0.0627696	0.206066	0.334875	0.270998	0.0762512	0.188964	0.516658	0.25299	0.102601	0.104052	0.0823867	0.224104	0.200294	0.210381	0.220185	0.0892668	0.159768	0.951856	0.607587	0.216438	0.0752078	0.158523	0.0668813	0.113799	0.0841722	0.337225	1	0.120567	0.0453994	0.102218	0.0461472	0.351995	0.0309183	0.00915381	0
9330182L06Rik	0.0275622	0.260483	0	0	0	0.0263701	0.154979	0	0	0	0	0	0.0179385	0	0.00921914	0.0424528	0	0	0	0	0	0	0.0308413	0	0	0.0461451	0.0591774	0	0.00662316	0.00284106	0	1	0	0	0	0.0172335	0	0	0	0	0	0	0	0	0	0	0	0	0
Fam189a2	0	0	0	0	0.966111	0	0	0	0	0	0.591023	0	0	0	0	0.41347	0	0	0	0	0	0	0.309961	0	0	0	0	0	0.341112	0.0782761	0	0	0	0	0	0	0	0	0	0	0	0	0	0	0	0	0	0	0
Lgals1	0.0557843	0	0.648974	0.0138133	0.106639	0	0.0110496	0.0126001	0	0.0290695	0	0	0	0	0	0.0127367	0	0	0	0	0	0	0	0	0	0.0751017	0	0	0	0.00978492	0.0105389	0	0	0.0732014	0.0104137	0	0	0.00818335	0	0	0	0.0108559	0	0	0	0.0225894	0	0	0
Kcnip2	0.194918	0	0.0519397	0	0.142966	0.300285	0.13711	0.0968015	0.239194	0.0933923	0.207219	0.14717	0.205431	0	0.51047	0.273834	0.292151	0.0019542	0.00239603	0.355714	0.00309388	0.017361	0.214811	0.0114398	0	0.00338117	0.126953	0.024732	0.211895	0.106838	0.12881	1	0	0.24792	0	0.200925	0	0.00557685	0.069362	0	0	0.00393138	0	0.00676278	0	0	0	0	0
Ndufa3	0.2789	0.240295	0.0627581	0.0592437	0.0604241	0.129313	0.0802296	0.0611957	0.0646291	0.105888	0.0478892	0.123248	0.287016	0.406861	0.142394	0.204444	0.159795	0	0.0444317	0	0.211274	0.0513292	0.161705	0.436636	0.428182	0.152202	0.19899	0.0990484	0.19594	0.250605	0.195868	1	0.249511	0.137417	0	0.134249	0.314573	0.135059	0.0172656	0	0	0.267372	0	0.173533	0.232598	0.503795	0.0147226	0	0
Grsf1	0.0900855	0.0131541	0	0	0.197523	0.174934	0.395759	0.0285779	0.359952	0.249991	0.0843683	0.347467	0	0	0.0601193	0.432714	0	0	0	0.0104919	0	0	0.269368	0	0	0.137832	0.189309	0.0168546	0.257137	0.332277	0.277009	0	0	0.124219	0	0.270619	0.502493	0.367131	0.159978	0.839491	0	0.0255339	0	0	1	0	0	0.373182	0
Phlda1	0.0869608	0	0	0	0.144353	0.320449	0.280451	0.257322	0.30773	0.163529	0.181532	0.0899074	0.185157	0.58143	0.321883	0.220891	0.0100971	0	0.31799	0.449541	0.0576344	0.326535	0.232535	0.0293914	0.165878	0.250651	0.34994	0.44035	0.268097	0.176931	0.0778865	0	0.0713879	0.260752	0.20511	0.145667	0.270917	0.008608	0.0121858	0.264593	0.162868	0.333163	0.0831749	0	0	0.0143336	0	0	0.00963105
Extl2	0.0122129	0	0	0	0.121992	0.237951	0.141772	0.119178	0.349173	0.563734	0.244606	0.052076	0.203249	0	0.253874	0.234701	0.00397425	0.454397	0.0345607	1	0	0.641524	0.349114	0.514639	0	0.00578149	0.152508	0.00650983	0.379129	0.129485	0.0173411	0	0.335316	0.206981	0.00690421	0.191987	0	0.237244	0.2307	0.0154978	0	0.0949841	0	0	0.00844069	0	0	0	0.0082709
St3gal6	0.0382288	0.00831302	0	0	0.127069	0.0214714	0.0646062	0.156725	0.0810867	0.054746	0.137726	0.14325	0.079394	0	0	0.0903686	0	0	0	0.0553104	0	0	0.0171084	0.332366	0.00631267	0.0753455	0.0828131	0.395655	0.0987312	0.284654	0.0663436	0	0.41738	0.43323	0	0.0237335	0	0.0474402	0	0	0	0	0	1	0	0	0	0	0
[truncated: 320 more rows]
[truncated: 111 more columns]

## Sheet: L2-L6 comp. Pfeffer-Tasic
	Pfeffer et al.	Pfeffer et al.	Pfeffer et al.	Pfeffer et al.	Pfeffer et al.	Pfeffer et al.	Pfeffer et al.	Pfeffer et al.	Pfeffer et al.	Pfeffer et al.	Pfeffer et al.	Pfeffer et al.	Pfeffer et al.	Pfeffer et al.	Pfeffer et al.	Pfeffer et al.	Pfeffer et al.	Pfeffer et al.	Pfeffer et al.	Pfeffer et al.	Pfeffer et al.	Pfeffer et al.	Pfeffer et al.	Pfeffer et al.	Pfeffer et al.	Pfeffer et al.	Pfeffer et al.	Pfeffer et al.	Pfeffer et al.	Pfeffer et al.	Pfeffer et al.	Pfeffer et al.	Pfeffer et al.	Pfeffer et al.	Pfeffer et al.	Tasic et al.	Tasic et al.	Tasic et al.	Tasic et al.	Tasic et al.	Tasic et al.	Tasic et al.	Tasic et al.	Tasic et al.	Tasic et al.	Tasic et al.	Tasic et al.	Tasic et al.	Tasic et al.
[truncated: 168 more rows]
[truncated: 21 more columns]

[truncated: 3 more sheets: CA1D-CA1V comp. Pfeffer-Cembrow, L6Cal-L6Tha comp. Pfeffer-Tasic, L5Cal-L5Fro comp. Pfeffer-Tasic]
